# Supplementary material for: Carry-over effects of dry period heat stress on the mammary gland proteome and phosphoproteome in the subsequent lactation of dairy cows
Source: Sci Rep. 2022 Apr 22;12:6637. doi: 10.1038/s41598-022-10461-z (PMC9033811; doi:10.1038/s41598-022-10461-z)
Supplement: Supplementary file 2 — Supplementary Table S1. [file 41598_2022_10461_MOESM2_ESM.xlsx]

## Sheet: Proteins
Proteins identified in the lactating bovine mammary tissue after exposure to heat stress (HT) or cooling (CL) conditions during the previous dry period
Notes. DIM = days in milk, Rep = biological replicate (n = 4 per treatment group)
			14 DIM HT Rep 1 : CL Rep 1		14 DIM HT Rep 2: CL Rep 2		14 DIM HT Rep 3: CL Rep 3		14 DIM HT Rep 4: CL Rep 4		14 DIM Average HT:CL		42 DIM HT Rep 1 : CL Rep 1		42 DIM HT Rep 2: CL Rep 2		42 DIM HT Rep 3: CL Rep 3		42 DIM HT Rep 4: CL Rep 4		42 DIM Average HT:CL		84 DIM HT Rep 1 : CL Rep 1		84 DIM HT Rep 2: CL Rep 2		84 DIM HT Rep 3: CL Rep 3		84 DIM HT Rep 4: CL Rep 4		84 DIM Average HT:CL
Accession	Gene Name	Name	Fold change	P-value	Fold change	P-value	Fold change	P-value	Fold change	P-value	Fold change	P-value	Fold change	P-value	Fold change	P-value	Fold change	P-value	Fold change	P-value	Fold change	P-value	Fold change	P-value	Fold change	P-value	Fold change	P-value	Fold change	P-value	Fold change	P-value
sp|Q56JW4|APT_BOVIN	APRT	Adenine phosphoribosyltransferase OS=Bos taurus GN=APRT PE=2 SV=1	0.801678	0.960935	0.870964	0.968513	0.83946	0.964492	1.0666	0.915741	0.894674	0.654265	1.13763	0.847853	1.0666	0.93247	0.870964	0.752401	0.831764	0.864832	0.976738	0.55023	1.48594	0.474118	0.847227	0.649	1.04713	0.908172	0.613762	0.614144	0.998514	0.336416
tr|A4IF81|A4IF81_BOVIN	HNRPDL	HNRPDL protein OS=Bos taurus GN=HNRPDL PE=2 SV=1	0.954993	0.883523	0.928966	0.960549	1.00925	0.983545	1	0.96086	0.973303	0.648756	0.895365	0.710608	1.01859	0.810199	1.27057	0.533659	0.937562	0.953902	1.03052	0.433491	0.831764	0.510887	1.24738	0.630955	0.847227	0.669091	1.00925	0.964789	0.983907	0.36958
tr|F1MYN0|F1MYN0_BOVIN	BOLA2B	Uncharacterized protein OS=Bos taurus GN=BOLA2B PE=3 SV=2	0.963829	0.992851	1	0.95895	1.07647	0.893069	0.954993	0.930192	0.998822	0.645633	1.1695	0.772694	0.937562	0.882337	1.43219	0.525101	0.912011	0.850029	1.11281	0.440871	0.831764	0.712385	0.660694	0.487123	1.18032	0.736777	0.990832	0.958932	0.915903	0.399421
tr|Q17QX0|Q17QX0_BOVIN	NUDT5	Nudix (Nucleoside diphosphate linked moiety X)-type motif 5 OS=Bos taurus GN=NUDT5 PE=2 SV=1	0.963829	0.946107	0.990832	0.998453	1.0666	0.941334	1.05682	0.883558	1.01952	0.644142	1	0.997976	1.04713	0.91777	1.10662	0.873201	1.1272	0.801644	1.07024	0.598714	1.34276	0.572515	0.772681	0.637742	0.963829	0.89913	1.03753	0.929541	1.0292	0.441419
tr|Q3SZ15|Q3SZ15_BOVIN	EEF1E1	Eukaryotic translation elongation factor 1 epsilon 1 OS=Bos taurus GN=EEF1E1 PE=2 SV=1	0.679204	0.951815	0.981748	0.962898	1.02802	0.943919	1.22462	0.872481	0.978396	0.635156	0.787046	0.797075	0.887156	0.579556	0.831764	0.725178	0.92045	0.661789	0.856604	0.380935	1.28233	0.561464	0.831764	0.364238	0.963829	0.939644	0.895365	0.847287	0.993322	0.327714
sp|Q3T0N3|TMCO1_BOVIN	TMCO1	Calcium load-activated calcium channel OS=Bos taurus GN=TMCO1 PE=2 SV=1	0.981748	0.991522			1.04713	0.990973	1.03753	0.931435	1.02213	0.631292	0.847227	0.758838			0.83946	0.903325			0.843344	0.473653	0.724436	0.569966			0.787046	0.643164	0.903649	0.755354	0.805044	0.346825
tr|E1BIN9|E1BIN9_BOVIN	MRE11	Uncharacterized protein OS=Bos taurus GN=MRE11 PE=3 SV=2	0.954993	0.987456			1.00925	0.942977	0.990832	0.966268	0.985026	0.626714	1.04713	0.973373			0.972747	0.959402			1.00994	0.57309	1.14815	0.776914			1.1695	0.741135	0.855067	0.759127	1.05757	0.444339
tr|Q2KIK6|Q2KIK6_BOVIN	STAM2	Signal transducing adaptor molecule (SH3 domain and ITAM motif) 2 OS=Bos taurus GN=STAM2 PE=2 SV=1	1.02802	0.945778	1.03753	0.963283			0.981748	0.979883	1.01576	0.624613	1.41906	0.524113	1.11686	0.872687			0.672977	0.373872	1.06963	0.261625	2.46604	0.257982	0.870964	0.781862					1.6685	0.201063
sp|Q3ZBG5|BAG2_BOVIN	Q3ZBG5	BAG family molecular chaperone regulator 2 OS=Bos taurus PE=2 SV=1	1	0.974845	0.937562	0.917553			1	0.97663	0.979187	0.618798	0.946237	0.890398	1.13763	0.785667			1.13763	0.785028	1.07383	0.498835	0.903649	0.796313	1.52757	0.470731					1.21561	0.315579
tr|O62831|O62831_BOVIN	O62831	Gastrin Binding Protein-like (Fragment) OS=Bos taurus PE=2 SV=1	0.937562	0.959981			0.946237	0.922631	1.00925	0.983127	0.964351	0.617938	1.05682	0.921949			1.03753	0.923303			1.04717	0.542102	1.35519	0.514966			0.847227	0.756986	0.83946	0.744413	1.01396	0.356091
sp|P79345|NPC2_BOVIN	NPC2	Epididymal secretory protein E1 OS=Bos taurus GN=NPC2 PE=1 SV=1	0.654636	0.694223	1.6293	0.362733	1.11686	0.837352	2.18776	0.481561	1.39714	0.256722	1.00925	0.96225	1	0.66022	1.1695	0.607051	0.887156	0.986951	1.01648	0.486141	2.24905	0.517095	0.724436	0.52066	0.461318	0.0798708	1.52757	0.451615	1.24059	0.0628627
sp|Q3SYX0|NDRG1_BOVIN	NDRG1	Protein NDRG1 OS=Bos taurus GN=NDRG1 PE=2 SV=1	1.24738	0.624474	0.954993	0.825696	0.401791	0.222056	0.831764	0.708924	0.858983	0.227424	1.02802	0.811612	1.22462	0.326695	0.554626	0.0312897	0.613762	0.24275	0.855255	0.0215248	3.49945	0.211907	1.1272	0.9193	0.102802	0.00600709	0.549541	0.439736	1.31975	0.00801972
sp|Q32LG5|REEP6_BOVIN	REEP6	Receptor expression-enhancing protein 6 OS=Bos taurus GN=REEP6 PE=2 SV=1	0.879022	0.999939	1.04713	0.895212			0.765597	0.965579	0.897249	0.615958	1.00925	0.977089	0.724436	0.62253			0.465586	0.352988	0.733092	0.29959	0.619441	0.566544	0.937562	0.762761					0.778502	0.348444
sp|Q5E9Y6|PRUNE_BOVIN	PRUNE	Protein prune homolog OS=Bos taurus GN=PRUNE PE=2 SV=1	1.01859	0.960157			0.990832	0.954829	1.02802	0.937838	1.01248	0.614547	1.33045	0.592313			0.990832	0.844457			1.16064	0.385025	0.801678	0.684962			0.990832	0.887873	0.990832	0.817119	0.927781	0.474539
sp|A2VDZ9|VAPB_BOVIN	VAPB	Vesicle-associated membrane protein-associated protein B OS=Bos taurus GN=VAPB PE=2 SV=1	1.00925	0.858125	1.14815	0.84331	0.981748	0.982432	0.963829	0.934858	1.02575	0.60673	0.847227	0.652619	1.05682	0.960192	1.02802	0.967891	2.0893	0.434902	1.25534	0.413184	3.16228	0.0273046	0.981748	0.54457	1.02802	0.881122	1.07647	0.755428	1.56213	0.063647
tr|F1N672|F1N672_BOVIN	TM9SF2	Transmembrane 9 superfamily member OS=Bos taurus GN=TM9SF2 PE=1 SV=2	1.0666	0.876668			0.824138	0.964692	0.981748	0.985652	0.957494	0.606282	1.13763	0.779769			0.47863	0.207871			0.808129	0.170435	0.972747	0.974715			0.717794	0.591811	0.717794	0.557014	0.802779	0.376827
tr|Q05KI7|Q05KI7_BOVIN	BAK1	BCL2-antagonist/killer 1 OS=Bos taurus GN=BAK1 PE=2 SV=1	0.954993	0.945687	1.04713	0.9155			0.972747	0.962679	0.991623	0.606245	1	0.990099	0.954993	0.934099			0.870964	0.790779	0.941985	0.571721	1.19124	0.739214	1.2942	0.615309					1.24272	0.36093
tr|Q0VC12|Q0VC12_BOVIN	YIPF3	Protein YIPF OS=Bos taurus GN=YIPF3 PE=2 SV=1	1.09648	0.835651	0.928966	0.896543	1.01859	0.935517	1.02802	0.944756	1.01801	0.605899	1.00925	0.965045	1.01859	0.95835	0.963829	0.917649	1.19124	0.717812	1.04573	0.587373	1.58489	0.445077	0.751623	0.60673	0.855067	0.624548	0.972747	0.948193	1.04108	0.324779
sp|Q08E24|SARAF_BOVIN	SARAF	Store-operated calcium entry-associated regulatory factor OS=Bos taurus GN=SARAF PE=2 SV=1	0.946237	0.965029	0.862979	0.78461	1.27057	0.895745	1.01859	0.969683	1.0246	0.604381	1.07647	0.783395	0.990832	0.997819	0.870964	0.79205	0.801678	0.686173	0.934985	0.509144	1.21339	0.761698	1.6293	0.421856	1.22462	0.931017	0.912011	0.838021	1.24483	0.403587
sp|P00517|KAPCA_BOVIN	PRKACA	cAMP-dependent protein kinase catalytic subunit alpha OS=Bos taurus GN=PRKACA PE=1 SV=3	0.990832	0.958726			0.972747	0.973363	1	0.883676	0.98786	0.603409	0.972747	0.89534			1.01859	0.948769			0.995669	0.541418	0.981748	0.994622			0.862979	0.782967	0.903649	0.851065	0.916125	0.546184
tr|E1BLZ8|E1BLZ8_BOVIN	EIF3F	Eukaryotic translation initiation factor 3 subunit F OS=Bos taurus GN=EIF3F PE=1 SV=2	0.440555	0.935619	0.824138	0.926257	1.05682	0.881326	1.21339	0.846768	0.883725	0.600651	0.937562	0.893426	1.45881	0.533521	1.03753	0.843931	0.49204	0.244115	0.981486	0.252168	1.30617	0.816135	1.61436	0.469127	1	0.943047	1	0.903185	1.23013	0.454626
sp|Q148E7|SNX15_BOVIN	SNX15	Sorting nexin-15 OS=Bos taurus GN=SNX15 PE=2 SV=1	0.895365	0.834742	0.972747	0.885418	1.08643	0.915252	0.963829	0.947064	0.979592	0.598546	0.870964	0.812124	1.01859	0.642389	0.946237	0.545974	0.751623	0.486154	0.896854	0.301937	0.855067	0.772838	1.15878	0.590566	1.00925	0.950552	0.895365	0.835455	0.979615	0.476058
tr|F1MR63|F1MR63_BOVIN	ACY1	Uncharacterized protein OS=Bos taurus GN=ACY1 PE=1 SV=2	1	0.92363			0.954993	0.947476	1.00925	0.924664	0.988082	0.598383	0.879022	0.641299			1.03753	0.697455			0.958275	0.356801	1.00925	0.854822			1.20226	0.387832	0.963829	0.888454	1.05845	0.359073
tr|H7BWW2|H7BWW2_BOVIN	HEXB	Beta-hexosaminidase OS=Bos taurus GN=HEXB PE=3 SV=1	0.903649	0.844294	0.963829	0.951693	0.928966	0.89186	0.879022	0.887155	0.918867	0.596839	0.691831	0.24542	1	0.987696	0.981748	0.983203	0.731139	0.577123	0.85118	0.300898	0.337287	0.226659	2.58226	0.247486	1.28233	0.629949	0.711214	0.554793	1.22827	0.0985261
tr|Q3SYZ7|Q3SYZ7_BOVIN	RPL34	RPL34 protein (Fragment) OS=Bos taurus GN=RPL34 PE=2 SV=1	0.903649	0.847024			1.00925	0.955412	0.990832	0.992986	0.967911	0.596538	0.92045	0.876492			0.937562	0.869124			0.929006	0.506277	1.33045	0.588678			0.737904	0.444992	0.990832	0.99973	1.01973	0.336034
tr|E1BJW3|E1BJW3_BOVIN	MMRN2	Uncharacterized protein OS=Bos taurus GN=MMRN2 PE=4 SV=1	1	0.930951	0.954993	0.923955	0.895365	0.804452	1.02802	0.913795	0.969593	0.595632	1.03753	0.851428	0.963829	0.938606	1.10662	0.870905	0.990832	0.993101	1.0247	0.615468	0.534564	0.0999272	0.83946	0.637558	0.946237	0.950667	1.10662	0.91444	0.856721	0.183583
tr|B0JYM7|B0JYM7_BOVIN	SMS	Spermine synthase OS=Bos taurus GN=SMS PE=2 SV=1	0.990832	0.961444			0.946237	0.922157	0.92045	0.896915	0.952506	0.593761	0.946237	0.949643			1.13763	0.781522			1.04193	0.498082	1.02802	0.930309			0.972747	0.973388	0.862979	0.78374	0.954581	0.563886
sp|Q3ZBA6|DJB11_BOVIN	DNAJB11	DnaJ homolog subfamily B member 11 OS=Bos taurus GN=DNAJB11 PE=2 SV=1	0.990832	0.901954	0.981748	0.877947	1.08643	0.969327	1.08643	0.815865	1.03636	0.593492	0.794328	0.320341	0.92045	0.569619	0.758578	0.491186	0.990832	0.836861	0.866047	0.21774	1.78649	0.307868	1.07647	0.505474	0.92045	0.616775	0.963829	0.999503	1.18681	0.249028
tr|G3X6L9|G3X6L9_BOVIN	EPRS	Uncharacterized protein OS=Bos taurus GN=EPRS PE=1 SV=1	1.02802	0.933407	0.855067	0.775331	0.879022	0.918488	0.946237	0.927596	0.927086	0.590043	1.44544	0.549132	0.92045	0.881624	1.04713	0.889061	1.11686	0.807487	1.13247	0.467486	1.15878	0.707987	0.981748	0.984179	1	0.912084	0.887156	0.866977	1.00692	0.565227
tr|A6QLY3|A6QLY3_BOVIN	LEPREL1	LEPREL1 protein OS=Bos taurus GN=LEPREL1 PE=2 SV=1	0.937562	0.916878			1.01859	0.953521	0.928966	0.890218	0.961706	0.588072	0.912011	0.865444			1.38038	0.552707			1.1462	0.373549	1.31826	0.603495			1.58489	0.443642	0.613762	0.4347	1.1723	0.206263
tr|Q0VD06|Q0VD06_BOVIN	NPTN	Neuroplastin OS=Bos taurus GN=NPTN PE=2 SV=1	1.01859	0.917055	1.15878	0.935965	0.870964	0.986263	0.831764	0.719446	0.970024	0.587315	1.10662	0.89278	1.04713	0.989406	1.31826	0.56614	0.704693	0.45515	1.04418	0.38572	1.05682	0.898716	2.48886	0.183637	0.954993	0.886804	1.04713	0.901372	1.38695	0.294512
sp|Q3T0T1|PSB10_BOVIN	PSMB10	Proteasome subunit beta type-10 OS=Bos taurus GN=PSMB10 PE=1 SV=1	0.981748	0.979883			0.981748	0.929007	0.895365	0.850927	0.952954	0.586824	1.00925	0.966615			1.09648	0.684488			1.05287	0.463035	1.28233	0.61836			1.35519	0.405394	1.08643	0.897993	1.24132	0.307984
sp|A7MBG0|PURA2_BOVIN	ADSS	Adenylosuccinate synthetase isozyme 2 OS=Bos taurus GN=ADSS PE=2 SV=2	1.00925	0.963386					0.990832	0.99562	1.00004	0.58221	1.04713	0.83634							1.04713		1.72187	0.259428							1.72187
sp|P79251|VATG1_BOVIN	ATP6V1G1	V-type proton ATPase subunit G 1 OS=Bos taurus GN=ATP6V1G1 PE=1 SV=3	0.946237	0.936411	1.00925	0.854306	1.13763	0.759547	0.990832	0.96797	1.02099	0.5796	1.22462	0.725003	0.92045	0.846179	1.01859	0.937437	1.44544	0.506773	1.15227	0.432398	1.49969	0.444303	1.00925	0.916008	1.0666	0.689337	1.07647	0.860925	1.163	0.396638
tr|A6QR01|A6QR01_BOVIN	LRRC47	LRRC47 protein OS=Bos taurus GN=LRRC47 PE=2 SV=1	0.847227	0.608957	0.698232	0.577785	0.625173	0.120968	0.981748	0.898009	0.788095	0.147937	0.990832	0.980101	1.88799	0.432826	0.586138	0.104531	0.937562	0.808264	1.10063	0.142395	0.737904	0.248131	2.05116	0.0795763	0.691831	0.230531	0.928966	0.874471	1.10247	0.0345797
tr|A0A075TEJ1|A0A075TEJ1_BOVIN	CD46	Complement regulatory protein variant OS=Bos taurus GN=CD46 PE=2 SV=1	1.00925	0.983683					1	0.966477	1.00463	0.579181	1.03753	0.946399							1.03753		1.09648	0.827271							1.09648
tr|E1BC22|E1BC22_BOVIN	FAM96B	Uncharacterized protein OS=Bos taurus GN=FAM96B PE=4 SV=2	1.13763	0.686875	1.02802	0.93383	0.963829	0.967236	0.972747	0.943642	1.02555	0.578577	1.09648	0.883325	1.33045	0.588088	1.18032	0.800281	0.963829	0.961315	1.14277	0.496289	0.879022	0.955659	0.625173	0.449243	1.0666	0.936815	0.937562	0.875503	0.877088	0.470144
tr|A5D9G1|A5D9G1_BOVIN	UAP1	UDP-N-acteylglucosamine pyrophosphorylase 1 OS=Bos taurus GN=UAP1 PE=2 SV=1	0.946237	0.900787			1.09648	0.841833	0.981748	0.987504	1.00815	0.577914	0.855067	0.722454			0.787046	0.655993			0.821056	0.371202	0.954993	0.943734			0.895365	0.840666	1.05682	0.890876	0.969058	0.56281
tr|F1N405|F1N405_BOVIN	RTN4	Reticulon OS=Bos taurus GN=RTN4 PE=1 SV=1	0.963829	0.94478	0.855067	0.687607	0.648634	0.105296	0.831764	0.671365	0.824823	0.164777	0.928966	0.865419	0.801678	0.364571	0.946237	0.759638	0.316228	0.0444603	0.748277	0.0667851	0.428549	0.238243	1.05682	0.00759884	0.654636	0.0911677	0.912011	0.961178	0.763003	0.00330957
sp|P61085|UBE2K_BOVIN	UBE2K	Ubiquitin-conjugating enzyme E2 K OS=Bos taurus GN=UBE2K PE=1 SV=3	1.13763	0.752137	1.08643	0.853412	1	0.919188	1	0.98656	1.05601	0.577306	1.10662	0.807044	1.19124	0.718849	1.00925	0.960415	0.895365	0.844353	1.05062	0.530894	1.21339	0.657362	0.862979	0.783688	1.05682	0.800022	1.09648	0.657802	1.05742	0.418416
tr|A7YWQ2|A7YWQ2_BOVIN	C10H15orf24	Chromosome 15 open reading frame 24 ortholog OS=Bos taurus GN=C10H15orf24 PE=2 SV=1	1.00925	0.966387	1.10662	0.80952	1.15878	0.756852	0.981748	0.981165	1.0641	0.576874	1.07647	0.84765	1.20226	0.67719	0.787046	0.661309	0.831764	0.731933	0.974385	0.423131	1.30617	0.570906	1.25892	0.626013	1.35519	0.571558	1.13763	0.789333	1.26448	0.326121
tr|B5B0D4|B5B0D4_BOVIN	B5B0D4	Major allergen beta-lactoglobulin OS=Bos taurus PE=2 SV=1	0.496592	0.363838	0.42462	0.73413	0.787046	0.697523	1.49969	0.000532021	0.801986	0.00230643	8.3946	0.00180818	0.0549541	0.222769	1.14815	0.776327	0.299226	0.70811	2.47423	0.004265	12.5892	0.000588586	0.0226987	0.256321	0.895365	0.877511	1.02802	0.917751	3.63383	0.00269793
tr|E1BFB9|E1BFB9_BOVIN	FAM114A1	Protein FAM114A2 OS=Bos taurus GN=FAM114A1 PE=4 SV=1	1	0.537293	0.77983	0.234708	0.549541	0.569974	0.847227	0.299408	0.79415	0.104415	1.23595	0.349865	0.613762	0.518826	0.691831	0.382351	1.1695	0.606634	0.92776	0.156618	3.63078	0.0334985	0.937562	0.53501	0.801678	0.853567	0.648634	0.628317	1.50466	0.0624403
tr|Q32PJ1|Q32PJ1_BOVIN	ABCG2	ATP-binding cassette, sub-family G (WHITE), member 2 OS=Bos taurus GN=ABCG2 PE=2 SV=2	0.963829	0.927288			1.09648	0.809052	0.92045	0.992829	0.993586	0.576511	0.887156	0.844531			0.83946	0.708314			0.863308	0.43371	1.30617	0.515959			1.15878	0.721654	1.03753	0.90594	1.16749	0.387011
tr|Q3MHI0|Q3MHI0_BOVIN	COMMD8	COMMD8 protein (Fragment) OS=Bos taurus GN=COMMD8 PE=2 SV=1	0.990832	0.88207			0.903649	0.920115	1	0.913338	0.964827	0.575249	0.946237	0.943849			1.23595	0.55202			1.09109	0.39575	0.928966	0.815937			0.981748	0.999852	0.912011	0.865879	0.940908	0.562666
tr|A5PKM1|A5PKM1_BOVIN	ZNRF2	ZNRF2 protein OS=Bos taurus GN=ZNRF2 PE=2 SV=1			1	0.978427	0.963829	0.960471			0.981914	0.57523			1.58489	0.440354	0.660694	0.491542	0.990832	0.999658	1.07881	0.300951			0.946237	0.924702	1.1272	0.800798	1.2942	0.618807	1.12254	0.455314
tr|Q2KI93|Q2KI93_BOVIN	RRAD	Ras-related associated with diabetes OS=Bos taurus GN=RRAD PE=2 SV=1			0.981748	0.979235	1.00925	0.959368			0.9955	0.57512			0.847227	0.75794	0.855067	0.744883	0.691831	0.528262	0.798042	0.361583			1.2942	0.614466	0.903649	0.836563	0.990832	0.995181	1.06289	0.481523
sp|Q3ZBL5|PTH2_BOVIN	PTRH2	Peptidyl-tRNA hydrolase 2, mitochondrial OS=Bos taurus GN=PTRH2 PE=2 SV=1	1.02802	0.897358	1.05682	0.836048	1.03753	0.945413	0.809096	0.812319	0.982864	0.575053	0.963829	0.971765	1.1695	0.710127	0.758578	0.778858	0.613762	0.398102	0.876417	0.37455	0.233346	0.417758	1.45881	0.408657	1.41906	0.685417	0.591562	0.753707	0.925695	0.237962
tr|F1MLI8|F1MLI8_BOVIN	PODXL	Uncharacterized protein OS=Bos taurus GN=PODXL PE=4 SV=2	0.981748	0.921379	1.03753	0.960863	0.954993	0.791691	1.15878	0.820085	1.03326	0.574529	0.831764	0.787727	0.855067	0.807653	1.77011	0.444171	2.07014	0.512836	1.38177	0.309029	2.26987	0.621685	0.334195	0.594255	0.416869	0.374926	0.787046	0.493617	0.951994	0.206807
tr|F1MHV4|F1MHV4_BOVIN	CTSW	Uncharacterized protein OS=Bos taurus GN=CTSW PE=3 SV=1	1.33045	0.923488	0.990832	0.904275			1.1272	0.881391	1.14949	0.573393	1.00925	0.641826	0.990832	0.923943			0.990832	0.871946	0.996972	0.484117	1.27057	0.20739	0.990832	0.750715					1.1307	0.165272
sp|Q2KHU0|SERB_BOVIN	PSPH	Phosphoserine phosphatase OS=Bos taurus GN=PSPH PE=2 SV=1	1.03753	0.924217	0.990832	0.99404	0.928966	0.67561	0.937562	0.910776	0.973722	0.570865	1.22462	0.683733	1.44544	0.446224	0.937562	0.766079	0.809096	0.631584	1.10418	0.311939	1.90546	0.343573	0.809096	0.624436	1.0666	0.684952	1.03753	0.784593	1.20467	0.274579
sp|P17248|SYWC_BOVIN	WARS	Tryptophan--tRNA ligase, cytoplasmic OS=Bos taurus GN=WARS PE=1 SV=3	0.654636	0.0407704	0.359749	0.0280321	0.586138	0.0719351	0.724436	0.698073	0.58124	0.00150887	1.09648	0.798194	0.554626	0.0370771	0.824138	0.352815	0.322107	0.00420539	0.699337	0.0012235	8.31764	4.27338e-05	0.879022	0.358327	0.319154	0.000353792	0.270396	0.270469	2.44655	2.1515e-07
sp|Q3T0V3|EIF3K_BOVIN	EIF3K	Eukaryotic translation initiation factor 3 subunit K OS=Bos taurus GN=EIF3K PE=2 SV=1	1.10662	0.86437	1.28233	0.941525	0.831764	0.740065	0.963829	0.938063	1.04614	0.570737	0.83946	0.727984	1.1272	0.880121	1.1272	0.644458	0.483059	0.327976	0.894229	0.298512	1.94089	0.416997	0.717794	0.546652	0.963829	0.812502	1.39316	0.6072	1.25392	0.271008
sp|Q58CU6|CA198_BOVIN	Q58CU6	Uncharacterized protein C1orf198 homolog OS=Bos taurus PE=2 SV=1	0.824138	0.674536	0.903649	0.855992	0.92045	0.972043	0.990832	0.999647	0.909767	0.569204	0.990832	0.987149	1.38038	0.556253	1.04713	0.818193	0.887156	0.817924	1.07638	0.478881	0.862979	0.675116	0.855067	0.776373	1.25892	0.464809	1.02802	0.970995	1.00125	0.39279
sp|Q29RI0|COQ8A_BOVIN	COQ8A	Atypical kinase COQ8A, mitochondrial OS=Bos taurus GN=COQ8A PE=2 SV=1	1	0.980487					0.954993	0.938358	0.977496	0.568043	0.972747	0.972919							0.972747		1.57036	0.448942							1.57036
sp|Q5E994|CHM1B_BOVIN	CHMP1B	Charged multivesicular body protein 1b OS=Bos taurus GN=CHMP1B PE=2 SV=1	0.963829	0.950684	1.11686	0.796768	1.10662	0.815893	0.928966	0.901116	1.02907	0.567573	1.05682	0.901108	1.1695	0.731358	0.963829	0.965111	1.24738	0.634013	1.10938	0.498174	1.24738	0.661827	0.870964	0.785876	0.794328	0.50434	0.981748	0.979811	0.973606	0.408268
tr|Q0VD16|Q0VD16_BOVIN	MAP2K1	MAP2K1 protein OS=Bos taurus GN=MAP2K1 PE=2 SV=2	0.990832	0.938813					1.04713	0.974087	1.01898	0.565995	0.963829	0.802924							0.963829		1.0666	0.819841							1.0666
tr|E1BFG0|E1BFG0_BOVIN	ALDH7A1	Alpha-aminoadipic semialdehyde dehydrogenase OS=Bos taurus GN=ALDH7A1 PE=3 SV=2	1.0666	0.570996	0.469894	0.0452276	1.10662	0.203199	0.946237	0.37181	0.897338	0.021048	0.724436	0.346508	1.07647	0.739649	0.879022	0.409539	0.519996	0.050786	0.79998	0.0421836	5.44503	0.000619864	0.337287	0.193342	0.648634	0.284439	0.870964	0.774687	1.82548	0.000819205
tr|Q0IIJ8|Q0IIJ8_BOVIN	DECR1	2,4-dienoyl CoA reductase 1, mitochondrial OS=Bos taurus GN=DECR1 PE=2 SV=1	0.937562	0.871678			0.954993	0.952077	1.40605	0.860035	1.09953	0.56536	0.672977	0.642006			0.879022	0.831155			0.776	0.402124	1.51356	0.12452			0.895365	0.462516	1.01859	0.876083	1.14251	0.119194
sp|Q1JPJ2|XPP1_BOVIN	XPNPEP1	Xaa-Pro aminopeptidase 1 OS=Bos taurus GN=XPNPEP1 PE=2 SV=1	1.01859	0.948825					1.01859	0.961501	1.01859	0.565187	0.77983	0.645916							0.77983		1.07647	0.865241							1.07647
tr|F1N0V2|F1N0V2_BOVIN	DPF3	Uncharacterized protein OS=Bos taurus GN=DPF3 PE=4 SV=1	0.954993	0.940947					0.972747	0.968471	0.96387	0.564811	0.963829	0.957339							0.963829		0.963829	0.959352							0.963829
tr|E1BGJ0|E1BGJ0_BOVIN	LRP1	Uncharacterized protein OS=Bos taurus GN=LRP1 PE=1 SV=2	1.03753	0.919584			0.990832	0.905509	0.903649	0.854809	0.977336	0.564646	1.03753	0.928964			1	0.972818			1.01876	0.562005	0.758578	0.615204			1.1695	0.813766	1.02802	0.936002	0.985364	0.460572
tr|A6QQV4|A6QQV4_BOVIN	METTL3	METTL3 protein OS=Bos taurus GN=METTL3 PE=2 SV=1	1.02802	0.93835			1.07647	0.865923	1.07647	0.873847	1.06032	0.564002	0.912011	0.874144			0.912011	0.870096			0.912011	0.505784	0.648634	0.475762			1.41906	0.52797	0.946237	0.929495	1.00464	0.314585
tr|Q3SZG0|Q3SZG0_BOVIN	BoLA-DRB3	BoLA-DRB3 protein OS=Bos taurus GN=BoLA-DRB3 PE=2 SV=1			1.20226	0.982745	0.679204	0.921252			0.940734	0.562616			1.20226	0.965778	0.937562	0.711169	1.01859	0.842575	1.05281	0.511823			1.1272	0.758905	1.07647	0.54894	1.34276	0.215622	1.18214	0.174784
sp|Q3SZJ0|ARLY_BOVIN	ASL	Argininosuccinate lyase OS=Bos taurus GN=ASL PE=2 SV=1	1.00925	0.773847	0.912011	0.798775	0.972747	0.889737	1	0.989592	0.973503	0.562529	1.01859	0.744278	1.04713	0.90615	0.946237	0.895564	1.43219	0.387484	1.11104	0.390816	0.809096	0.263273	0.92045	0.777601	1.05682	0.919076	0.963829	0.968836	0.937548	0.346576
tr|Q3T119|Q3T119_BOVIN	FCGRT	FCGRT protein OS=Bos taurus GN=FCGRT PE=2 SV=1	1.14815	0.776148			1.03753	0.92624	0.981748	0.981898	1.05581	0.562477	1.15878	0.763546			0.731139	0.575865			0.944958	0.352634	0.744732	0.600385			1.64437	0.420307	1.0666	0.884381	1.1519	0.306435
tr|Q3MHE6|Q3MHE6_BOVIN	SF3B4	SF3B4 protein (Fragment) OS=Bos taurus GN=SF3B4 PE=2 SV=1	1.09648	0.807265	0.954993	0.970222	0.887156	0.772327	0.937562	0.896993	0.969047	0.561863	0.912011	0.826183	1.02802	0.942213	1.00925	0.993362	1.15878	0.743396	1.02701	0.574549	0.887156	0.790248	0.887156	0.758192	0.903649	0.817433	1.0666	0.856515	0.936139	0.506475
tr|Q0V7N6|Q0V7N6_BOVIN	CREB1	Cyclic AMP-responsive element-binding protein 1 OS=Bos taurus GN=CREB1 PE=2 SV=1	1.05682	0.899431	0.879022	0.809707	0.946237	0.811737	1.02802	0.915787	0.977523	0.561373	1.02802	0.930774	0.946237	0.926181	1.05682	0.73785	1.18032	0.736292	1.05285	0.529925	1.67494	0.355156	0.49204	0.326241	0.895365	0.584453	0.990832	0.896182	1.01329	0.193388
sp|Q7YS70|MECR_BOVIN	MECR	Trans-2-enoyl-CoA reductase, mitochondrial OS=Bos taurus GN=MECR PE=1 SV=1	0.954993	0.929313	0.981748	0.997234	0.887156	0.619337	1.02802	0.941327	0.962978	0.56093	0.879022	0.818256	0.928966	0.900484	0.831764	0.660786	0.912011	0.938704	0.887941	0.52469	1.49969	0.456088	0.77983	0.64313	0.862979	0.733594	0.972747	0.932857	1.02881	0.363231
tr|F1MUT3|F1MUT3_BOVIN	XDH	Xanthine dehydrogenase/oxidase OS=Bos taurus GN=XDH PE=4 SV=1	1.05682	0.850252	2.33346	0.273463	2.24905	0.357972	0.912011	0.517259	1.63784	0.158681	1.36773	0.411017	0.794328	0.672677	1.21339	0.974026	0.666807	0.499858	1.01056	0.297589	2.42103	0.169361	0.744732	0.59593	0.724436	0.500832	0.787046	0.798029	1.16931	0.152724
tr|A4FUE1|A4FUE1_BOVIN	PPP1R8	Nuclear inhibitor of protein phosphatase 1 OS=Bos taurus GN=PPP1R8 PE=2 SV=1	0.937562	0.773229	0.972747	0.93201			1.01859	0.973058	0.9763	0.560762	1.03753	0.866674	1	0.948032			1.1695	0.467473	1.06901	0.415103	0.765597	0.526753	1	0.81217					0.882798	0.346033
sp|A1A4K3|DDB1_BOVIN	DDB1	DNA damage-binding protein 1 OS=Bos taurus GN=DDB1 PE=1 SV=1	0.981748	0.978001					0.946237	0.920249	0.963993	0.560624	0.912011	0.865497							0.912011		1.38038	0.556148							1.38038
sp|Q29451|MA2B1_BOVIN	MAN2B1	Lysosomal alpha-mannosidase OS=Bos taurus GN=MAN2B1 PE=1 SV=4	1.02802	0.918189					1.00925	0.979527	1.01863	0.560395	1.00925	0.925231							1.00925		0.92045	0.887348							0.92045
tr|Q08E59|Q08E59_BOVIN	C13H20ORF12	Chromosome 20 open reading frame 12 ortholog OS=Bos taurus GN=C13H20ORF12 PE=2 SV=1	0.963829	0.959301					1.02802	0.93701	0.995922	0.560202	0.660694	0.486716							0.660694		0.380189	0.246389							0.380189
sp|Q2KII4|ELOC_BOVIN	ELOC	Elongin-C OS=Bos taurus GN=ELOC PE=3 SV=1	1.07647	0.873748			1.01859	0.976199	0.887156	0.820077	0.994071	0.560111	1.00925	0.970633			1.28233	0.36867			1.14579	0.305415	0.879022	0.808246			1.03753	0.816412	0.963829	0.938111	0.960126	0.528757
sp|A2VDP0|ASHWN_BOVIN	A2VDP0	Ashwin OS=Bos taurus PE=2 SV=1	0.990832	0.992643	0.903649	0.850568			1.10662	0.828105	1.00037	0.559997	0.912011	0.872658	1.04713	0.906055			1.1695	0.749063	1.04288	0.517616	0.963829	0.951791	1.49969	0.479241					1.23176	0.361632
tr|F1MPT5|F1MPT5_BOVIN	DST	Uncharacterized protein OS=Bos taurus GN=DST PE=4 SV=2	0.946237	0.930687					0.972747	0.964809	0.959492	0.559851	0.887156	0.819773							0.887156		1.24738	0.64804							1.24738
tr|E1BNH2|E1BNH2_BOVIN	CTH	Cystathionine gamma-lyase OS=Bos taurus GN=CTH PE=3 SV=2	0.981748	0.792456	0.92045	0.882683			0.879022	0.994015	0.927073	0.558554	0.717794	0.355565	1.28233	0.631513			1.18032	0.731651	1.06015	0.255353	0.529663	0.281044	0.824138	0.724874					0.676901	0.202565
sp|P05631|ATPG_BOVIN	ATP5C1	ATP synthase subunit gamma, mitochondrial OS=Bos taurus GN=ATP5C1 PE=1 SV=3	1.01859	0.903429					0.937562	0.987757	0.978077	0.557768	1.01859	0.898494							1.01859		0.990832	0.353449							0.990832
tr|F1N1M7|F1N1M7_BOVIN	CPT2	Carnitine O-palmitoyltransferase 2, mitochondrial OS=Bos taurus GN=CPT2 PE=3 SV=1	0.946237	0.860235	0.903649	0.859367	1.02802	0.892775	0.990832	0.805701	0.967184	0.557448	0.990832	0.947692	1.20226	0.70418	0.660694	0.24682	0.515229	0.344822	0.842255	0.186242	0.990832	0.968215	1.40605	0.531474	1.08643	0.814181	0.895365	0.786462	1.09467	0.456701
sp|Q3ZBP3|RBMS1_BOVIN	RBMS1	RNA-binding motif, single-stranded-interacting protein 1 OS=Bos taurus GN=RBMS1 PE=2 SV=1	1.15878	0.760415	1.00925	0.993128	1	0.991809	0.809096	0.709403	0.994281	0.557279	0.847227	0.756161	1.07647	0.809871	1.19124	0.719988	0.787046	0.584655	0.975495	0.408829	0.92045	0.881574	1.23595	0.667661	1.02802	0.90207	1.02802	0.919636	1.05311	0.538911
tr|A0A140T856|A0A140T856_BOVIN	COPA	Coatomer subunit alpha OS=Bos taurus GN=COPA PE=4 SV=1	1.05682	0.944313					0.751623	0.942707	0.90422	0.556958	1.92309	0.0998703							1.92309		1.40605	0.796055							1.40605
tr|E1BC86|E1BC86_BOVIN	PKD1	Uncharacterized protein OS=Bos taurus GN=PKD1 PE=4 SV=1	1	0.849774	1.02802	0.946289			0.879022	0.859063	0.969013	0.556871	1	0.971427	0.855067	0.785595			0.570164	0.391091	0.80841	0.361729	1.15878	0.56287	1.41906	0.523969					1.28892	0.265974
sp|P00515|KAP2_BOVIN	PRKAR2A	cAMP-dependent protein kinase type II-alpha regulatory subunit OS=Bos taurus GN=PRKAR2A PE=1 SV=2	0.619441	0.879926	0.672977	0.909542	1.22462	0.717189	1.40605	0.921586	0.98077	0.556304	0.787046	0.906443	1.19124	0.871297	0.928966	0.827291	0.270396	0.335365	0.794412	0.378824	1.25892	0.926948	1.03753	0.653277	1.36773	0.479313	0.570164	0.833233	1.05859	0.396878
tr|A8E651|A8E651_BOVIN	EWSR1	EWSR1 protein OS=Bos taurus GN=EWSR1 PE=2 SV=1			0.654636	0.606543	0.636796	0.461918			0.645716	0.256263			0.580764	0.0699845	0.981748	0.926855	2.51189	0.00744977	1.35813	0.00349739			0.824138	0.410495	1	0.775283	0.870964	0.545606	0.898367	0.264051
tr|A5PKM0|A5PKM0_BOVIN	GSTM2	GSTM2 protein (Fragment) OS=Bos taurus GN=GSTM2 PE=2 SV=1	0.972747	0.913461					1.08643	0.9721	1.02959	0.556118	0.77983	0.828505							0.77983		0.963829	0.879071							0.963829
sp|A6QLZ5|F177A_BOVIN	FAM177A1	Protein FAM177A1 OS=Bos taurus GN=FAM177A1 PE=2 SV=1	0.963829	0.958527	0.954993	0.934354	0.801678	0.878312	0.794328	0.669575	0.878707	0.555362	1.05682	0.890543	0.887156	0.853716	1.13763	0.695612	1.19124	0.650221	1.06821	0.465321	1.51356	0.477946	1.07647	0.920607	0.83946	0.87848	0.981748	0.95234	1.10281	0.479238
tr|A2VDQ6|A2VDQ6_BOVIN	CDH11	Cadherin 11, type 2, OB-cadherin (Osteoblast) OS=Bos taurus GN=CDH11 PE=2 SV=1	0.928966	0.903334			0.855067	0.773273	0.981748	0.982174	0.921927	0.555093	1.02802	0.946932			1.13763	0.780354			1.08282	0.496723	0.809096	0.70077			1.55597	0.453888	1.05682	0.889904	1.14063	0.351148
tr|Q2KIW1|Q2KIW1_BOVIN	PON1	Paraoxonase 1 OS=Bos taurus GN=PON1 PE=1 SV=1	1	0.992043					0.963829	0.892075	0.981914	0.554988	1.1272	0.549848							1.1272		0.691831	0.207912							0.691831
tr|E1BGX1|E1BGX1_BOVIN	TAF15	Uncharacterized protein OS=Bos taurus GN=TAF15 PE=4 SV=2	0.928966	0.888602			0.887156	0.79789	0.963829	0.96198	0.92665	0.553573	0.981748	0.988917			1.07647	0.858877			1.02911	0.541374	1.22462	0.681013			0.794328	0.611837	0.862979	0.760857	0.960641	0.374047
tr|A5D7R9|A5D7R9_BOVIN	NRAS	NRAS protein OS=Bos taurus GN=NRAS PE=2 SV=1			0.972747	0.970977	0.937562	0.903632			0.955155	0.552125			1.21339	0.691971	0.963829	0.956374	0.855067	0.774186	1.01076	0.481892			0.963829	0.958305	1.08643	0.845814	0.870964	0.793514	0.97374	0.538496
sp|Q6BBL6|CLD4_BOVIN	CLDN4	Claudin-4 OS=Bos taurus GN=CLDN4 PE=2 SV=1	1.01859	0.951728					1.04713	0.9172	1.03286	0.550423	0.972747	0.967329							0.972747		1.04713	0.908274							1.04713
sp|Q3SZ71|MPPB_BOVIN	PMPCB	Mitochondrial-processing peptidase subunit beta OS=Bos taurus GN=PMPCB PE=2 SV=1	1.18032	0.728004			0.990832	0.992655	0.946237	0.930741	1.03913	0.549975	0.879022	0.809242			0.816582	0.709174			0.847802	0.422042	1.13763	0.781495			0.972747	0.971885	1.10662	0.830628	1.07233	0.533574
tr|E1BDP3|E1BDP3_BOVIN	ALDH5A1	Uncharacterized protein OS=Bos taurus GN=ALDH5A1 PE=4 SV=1	0.990832	0.994619					0.92045	0.876073	0.955641	0.549826	0.862979	0.784989							0.862979		1.13763	0.77908							1.13763
sp|Q3SZ54|IF4A1_BOVIN	EIF4A1	Eukaryotic initiation factor 4A-I OS=Bos taurus GN=EIF4A1 PE=2 SV=1	0.954993	0.905875					1.00925	0.961565	0.982123	0.549712	0.928966	0.805773							0.928966		1.04713	0.747964							1.04713
tr|Q2KJ19|Q2KJ19_BOVIN	DR1	Down-regulator of transcription 1, TBP-binding (Negative cofactor 2) OS=Bos taurus GN=DR1 PE=2 SV=1	0.879022	0.815538	1.13763	0.777758	1.01859	0.950556	0.903649	0.85093	0.984722	0.54964	0.963829	0.961016	1.10662	0.820117	1.22462	0.699777	1.14815	0.776804	1.11081	0.510927	1.07647	0.871001	0.92045	0.875444	1.23595	0.666011	1.01859	0.956027	1.06286	0.537681
sp|Q08DI5|RAP2C_BOVIN	RAP2C	Ras-related protein Rap-2c OS=Bos taurus GN=RAP2C PE=2 SV=1	1.0666	0.881493			0.928966	0.88968	1.08643	0.856365	1.02733	0.549589	1.11686	0.804735			0.731139	0.578199			0.924001	0.366581	0.816582	0.71225			0.937562	0.914291	0.981748	0.982664	0.911964	0.537196
sp|A7YWC8|VMAC_BOVIN	VMAC	Vimentin-type intermediate filament-associated coiled-coil protein OS=Bos taurus GN=VMAC PE=2 SV=1	0.887156	0.852097	1.08643	0.754051	1.10662	0.881445	1.02802	0.903199	1.02706	0.548993	0.963829	0.948714	1.03753	0.672637	0.801678	0.659248	0.824138	0.571647	0.906793	0.395834	0.981748	0.932554	1.0666	0.876679	0.954993	0.947525	0.847227	0.761508	0.962641	0.580252
tr|E1BLU4|E1BLU4_BOVIN	CASP8AP2	Uncharacterized protein OS=Bos taurus GN=CASP8AP2 PE=4 SV=1	0.946237	0.92944					1.02802	0.934537	0.987127	0.548773	0.963829	0.953605							0.963829		1.7378	0.387204							1.7378
tr|Q05KJ0|Q05KJ0_BOVIN	BCL2L1	BCL2-like 1 OS=Bos taurus GN=BCL2L1 PE=2 SV=1	1.11686	0.812106	1.20226	0.708261	0.954993	0.94468	1.02802	0.937556	1.07553	0.548102	1.15878	0.761476	1.02802	0.941122	1	0.985405	0.83946	0.742755	1.00656	0.554457	1.11686	0.80632	0.855067	0.768996	0.972747	0.97021	0.895365	0.838013	0.96001	0.545831
tr|E1BDZ7|E1BDZ7_BOVIN	CALN1	Uncharacterized protein OS=Bos taurus GN=CALN1 PE=4 SV=1	1.05682	0.899431	0.879022	0.809707			1.02802	0.915787	0.987952	0.547798	1.02802	0.930774	0.946237	0.926181			1.18032	0.736292	1.05152	0.535123	1.67494	0.355156	0.49204	0.326241					1.08349	0.131555
tr|E1BMU2|E1BMU2_BOVIN	CYGB	Globin F OS=Bos taurus GN=CYGB PE=3 SV=2	1	0.989182					1.03753	0.875397	1.01876	0.547753	0.496592	0.375776							0.496592		0.0440555	0.0373285							0.0440555
tr|A5D7S6|A5D7S6_BOVIN	PEF1	PEF1 protein OS=Bos taurus GN=PEF1 PE=2 SV=1	0.724436	0.960786			1.02802	0.941892	0.816582	0.735367	0.856345	0.547231	1.10662	0.92535			1.45881	0.503701			1.28272	0.367013	0.765597	0.528274			1.33045	0.590452	0.666807	0.497519	0.920952	0.24664
sp|Q3B8S0|NH2L1_BOVIN	SNU13	NHP2-like protein 1 OS=Bos taurus GN=SNU13 PE=2 SV=3	0.83946	0.686303	0.963829	0.954077	1.03753	0.919703	0.928966	0.841152	0.942446	0.546868	0.954993	0.999904	0.751623	0.610437	0.83946	0.750514	1.20226	0.706265	0.937085	0.453041	1.08643	0.977892	1.13763	0.789188	1.11686	0.825292	0.928966	0.9051	1.06747	0.575169
tr|G3MWR4|G3MWR4_BOVIN	ATP1B1	Sodium/potassium-transporting ATPase subunit beta OS=Bos taurus GN=ATP1B1 PE=1 SV=1	0.92045	0.904102			1.07647	0.959644	1.14815	0.764475	1.04836	0.546377	0.724436	0.494691			1.38038	0.0845615			1.05241	0.0581504	0.831764	0.543718			1.59956	0.0389209	1.02802	0.690705	1.15311	0.0496635
sp|Q2KJE0|TAXB1_BOVIN	TAX1BP1	Tax1-binding protein 1 homolog OS=Bos taurus GN=TAX1BP1 PE=2 SV=1	1.20226	0.761277			1.01859	0.996388	1.09648	0.872861	1.10578	0.545919	1.10662	0.811875			1.10662	0.786614			1.10662	0.452586	1.23595	0.324277			0.92045	0.845771	0.862979	0.810081	1.00646	0.305639
sp|Q08E20|ESTD_BOVIN	ESD	S-formylglutathione hydrolase OS=Bos taurus GN=ESD PE=2 SV=1	0.928966	0.661823	0.737904	0.853842	0.744732	0.924225	1.0666	0.964459	0.86955	0.545648	0.870964	0.82522	0.981748	0.996521	1.13763	0.8355	0.428549	0.289892	0.854722	0.361867	1.27057	0.829782	0.405508	0.678097	1.2942	0.688831	1.01859	0.909082	0.997217	0.470273
tr|F1MQ90|F1MQ90_BOVIN	FNBP1	Uncharacterized protein OS=Bos taurus GN=FNBP1 PE=4 SV=2	1.02802	0.7549			1	0.931242	1	0.939382	1.00934	0.545256	1.11686	0.758365			1.09648	0.545956			1.10667	0.338276	1.43219	0.436457			0.963829	0.832824	0.946237	0.747471	1.11408	0.343128
tr|F1MB08|F1MB08_BOVIN	ENO1	Alpha-enolase OS=Bos taurus GN=ENO1 PE=3 SV=1	3.59749	0.0030911	0.212814	0.00895201	1.95885	0.941942	0.831764	0.371636	1.65023	0.000367461	0.744732	0.0754595	0.744732	0.874383	1.75388	0.242146	0.711214	0.117465	0.98864	0.0204773	1.10662	0.573091	1	0.324256	3.04789	0.0593575	2.58226	0.0194124	1.93419	0.00415791
sp|Q08D83|RTN3_BOVIN	RTN3	Reticulon-3 OS=Bos taurus GN=RTN3 PE=2 SV=1	1.0666	0.828424	0.847227	0.993727	0.636796	0.697132	0.954993	0.875766	0.876403	0.545169	1.08643	0.788051	0.648634	0.749902	0.92045	0.650002	1.75388	0.564244	1.10235	0.376859	0.862979	0.903098	0.383707	0.665883	1	0.401215	0.855067	0.797039	0.775438	0.355754
tr|Q0IIF8|Q0IIF8_BOVIN	SDCCAG1	SDCCAG1 protein (Fragment) OS=Bos taurus GN=SDCCAG1 PE=2 SV=1	1	0.990655					0.912011	0.8667	0.956005	0.544942	1.11686	0.797478							1.11686		1.14815	0.766078							1.14815
tr|F1N3P2|F1N3P2_BOVIN	USP5	Ubiquitinyl hydrolase 1 OS=Bos taurus GN=USP5 PE=1 SV=2	0.937562	0.908373					1.02802	0.945034	0.982789	0.544881	1.09648	0.833978							1.09648		0.903649	0.855209							0.903649
sp|Q0P5A1|DCTN3_BOVIN	DCTN3	Dynactin subunit 3 OS=Bos taurus GN=DCTN3 PE=2 SV=1	1.14815	0.890137	1.00925	0.97301	0.704693	0.780974	0.92045	0.741933	0.945637	0.544846	1.09648	0.965785	0.92045	0.846498	1.04713	0.819182	0.870964	0.553251	0.983755	0.48058	0.954993	0.549298	0.92045	0.915087	1.38038	0.837906	0.824138	0.921447	1.01999	0.490174
sp|F1N4E5|TOIP1_BOVIN	TOR1AIP1	Torsin-1A-interacting protein 1 OS=Bos taurus GN=TOR1AIP1 PE=3 SV=2	1.04713	0.803429	0.895365	0.862468	0.554626	0.960063	0.946237	0.753405	0.860839	0.544568	1.07647	0.444949	0.954993	0.731086	1.07647	0.987677	0.887156	0.807462	0.99877	0.410031	1.04713	0.748354	0.895365	0.172483	0.619441	0.508265	0.928966	0.794425	0.872725	0.177296
tr|A1A4N3|A1A4N3_BOVIN	UBQLN4	Ubiquilin 4 OS=Bos taurus GN=UBQLN4 PE=2 SV=1	0.946237	0.930397	1.18032	0.720618			0.981748	0.9786	1.0361	0.543592	0.972747	0.967383	1.09648	0.844229			1	0.865849	1.02308	0.562936	1.15878	0.751541	1.13763	0.938485					1.1482	0.482329
sp|Q2TBS9|SMU1_BOVIN	SMU1	WD40 repeat-containing protein SMU1 OS=Bos taurus GN=SMU1 PE=2 SV=1	0.92045	0.910108					0.895365	0.938333	0.907907	0.543163	0.847227	0.67413							0.847227		0.887156	0.772019							0.887156
tr|E1B6Z7|E1B6Z7_BOVIN	MMAB	Cob(I)yrinic acid a,c-diamide adenosyltransferase, mitochondrial OS=Bos taurus GN=MMAB PE=4 SV=2			0.92045	0.882293	1	0.967377			0.960225	0.54298			1.04713	0.912745	0.912011	0.652897	0.92045	0.879985	0.959863	0.487538			1.19124	0.717097	0.737904	0.169721	0.972747	0.940035	0.967298	0.204044
tr|Q32S21|Q32S21_BOVIN	HKE6	FabG-like protein OS=Bos taurus GN=HKE6 PE=2 SV=1	0.765597	0.726863	0.912011	0.866774	0.787046	0.935893	0.855067	0.842305	0.82993	0.542589	1.45881	0.488942	1.05682	0.900245	0.679204	0.866138	1.58489	0.444549	1.19493	0.33433	0.787046	0.876762	1.01859	0.956455	1.10662	0.821284	0.847227	0.867052	0.939872	0.582952
tr|G3MZ41|G3MZ41_BOVIN	ZCCHC13	Uncharacterized protein OS=Bos taurus GN=ZCCHC13 PE=4 SV=1	1.0666	0.883664					0.972747	0.964471	1.01967	0.5425	1	0.989698							1		1.78649	0.371071							1.78649
tr|E1BPW1|E1BPW1_BOVIN	OSBP	Oxysterol-binding protein OS=Bos taurus GN=OSBP PE=3 SV=2	1	0.969699					1.00925	0.877215	1.00463	0.541869	1.33045	0.506148							1.33045		1.39316	0.395989							1.39316
tr|F1MC72|F1MC72_BOVIN	UBE2L3	Ubiquitin-conjugating enzyme E2 L3 OS=Bos taurus GN=UBE2L3 PE=3 SV=2	1.52757	0.576079	1	0.316609	1.30617	0.288566	1.10662	0.872046	1.23509	0.164722	0.636796	0.0994256	0.990832	0.655691	1.23595	0.59262	1.03753	0.408302	0.975276	0.0859259	1.90546	0.292838	0.954993	0.807463	1.14815	0.497988	0.787046	0.569686	1.19891	0.204614
sp|Q0VCL3|ATG3_BOVIN	ATG3	Ubiquitin-like-conjugating enzyme ATG3 OS=Bos taurus GN=ATG3 PE=2 SV=1	0.879022	0.886382	1.05682	0.912359	1.04713	0.831021	0.847227	0.736339	0.957549	0.541802	1.03753	0.898154	1.25892	0.79622	1.04713	0.86521	0.448745	0.498011	0.948082	0.443339	0.937562	0.659961	1.03753	0.562573	1.02802	0.838227	1.00925	0.909292	1.00309	0.426671
sp|Q3SZC6|AN32B_BOVIN	ANP32B	Acidic leucine-rich nuclear phosphoprotein 32 family member B OS=Bos taurus GN=ANP32B PE=2 SV=1	0.963829	0.96047			0.981748	0.92676	0.831764	0.731495	0.92578	0.541635	1.51356	0.472781			0.981748	0.96081			1.24765	0.360608	0.737904	0.59137			0.912011	0.785346	0.862979	0.768929	0.837631	0.399187
tr|Q3B7M0|Q3B7M0_BOVIN	ZNF207	Zinc finger protein 207 OS=Bos taurus GN=ZNF207 PE=2 SV=1	0.765597	0.712205	0.963829	0.956037	0.937562	0.872509	1.10662	0.832047	0.943403	0.541563	1.00925	0.939797	0.92045	0.73338	1.00925	0.931162	1.28233	0.427143	1.05532	0.420543	1.24738	0.508155	0.937562	0.748158	1.01859	0.966339	0.92045	0.887001	1.031	0.454479
tr|E1B9H5|E1B9H5_BOVIN	TGFBR3	Uncharacterized protein OS=Bos taurus GN=TGFBR3 PE=4 SV=2	0.972747	0.964285					0.92045	0.879391	0.946598	0.540841	0.879022	0.813015							0.879022		0.954993	0.937695							0.954993
sp|Q3SX41|LC7L3_BOVIN	LUC7L3	Luc7-like protein 3 OS=Bos taurus GN=LUC7L3 PE=2 SV=1	1.05682	0.821649	1.00925	0.970827	1.04713	0.732724	0.937562	0.842905	1.01269	0.540841	0.963829	0.908216	0.954993	0.942053	0.972747	0.833048	0.954993	0.939078	0.96164	0.608295	1.1272	0.763473	0.77983	0.616564	1.10662	0.425256	1.01859	0.765681	1.00806	0.317926
tr|Q2NL10|Q2NL10_BOVIN	STXBP2	Syntaxin binding protein 2 OS=Bos taurus GN=STXBP2 PE=2 SV=1	1	0.983266					1.05682	0.861745	1.02841	0.540586	0.912011	0.831978							0.912011		0.903649	0.812156							0.903649
sp|A5PJP1|BL1S3_BOVIN	BLOC1S3	Biogenesis of lysosome-related organelles complex 1 subunit 3 OS=Bos taurus GN=BLOC1S3 PE=2 SV=1	0.855067	0.843167	0.912011	0.868927	0.870964	0.802451	1.11686	0.836013	0.938726	0.540334	0.912011	0.912888	1	0.979028	1.0666	0.875028	0.772681	0.644308	0.937822	0.545721	0.580764	0.370527	1.97697	0.327963	1.0666	0.88361	0.855067	0.769059	1.11985	0.229576
sp|Q0VC53|DOHH_BOVIN	DOHH	Deoxyhypusine hydroxylase OS=Bos taurus GN=DOHH PE=1 SV=1			0.954993	0.944982	0.847227	0.89438			0.90111	0.53975			1.25892	0.646281	1.33045	0.464269	0.758578	0.61942	1.11599	0.275053			1.40605	0.534857	0.847227	0.787933	0.642688	0.434066	0.965321	0.272453
tr|E1B6Z6|E1B6Z6_BOVIN	LCN2	Uncharacterized protein OS=Bos taurus GN=LCN2 PE=1 SV=2	1.2942	0.633012	0.903649	0.951537	0.731139	0.577121	0.928966	0.772964	0.964488	0.416707	1.64437	0.458445	0.180302	0.0450156	1.14815	0.776436	0.809096	0.943655	0.945481	0.0836462	0.809096	0.431878	1.13763	0.505427	1.04713	0.908796	0.972747	0.963229	0.99165	0.354649
sp|Q02380|NDUB5_BOVIN	NDUFB5	NADH dehydrogenase [ubiquinone] 1 beta subcomplex subunit 5, mitochondrial OS=Bos taurus GN=NDUFB5 PE=1 SV=1	0.946237	0.859	1.02802	0.913391	0.963829	0.790489	0.92045	0.789596	0.964633	0.539548	0.937562	0.839081	0.809096	0.621205	0.981748	0.940697	0.903649	0.819638	0.908014	0.497465	1.35519	0.298951	1.20226	0.642065	0.937562	0.642899	0.937562	0.654145	1.10814	0.226735
tr|Q3SYW3|Q3SYW3_BOVIN	HCLS1	Hematopoietic cell-specific Lyn substrate 1 OS=Bos taurus GN=HCLS1 PE=1 SV=1	1.11686	0.425533	1.75388	0.0339026	1.14815	0.924052	0.831764	0.374205	1.21267	0.0403318	1.5417	0.101434	0.937562	0.539825	2.96483	0.390149	1.40605	0.000416563	1.71254	0.000343173	1.08643	0.965669	1.01859	0.860933	1.08643	0.800579	0.83946	0.984928	1.00773	0.603662
tr|E1BFB3|E1BFB3_BOVIN	STRN	Uncharacterized protein OS=Bos taurus GN=STRN PE=4 SV=1	0.92045	0.954217			0.895365	0.747371	1.07647	0.905379	0.964093	0.539485	1.04713	0.627615			1.20226	0.554557			1.1247	0.29947	0.636796	0.139673			1.11686	0.732421	0.83946	0.632495	0.864373	0.1409
sp|Q5EA61|KCRB_BOVIN	CKB	Creatine kinase B-type OS=Bos taurus GN=CKB PE=1 SV=1	4.2462	7.64354e-05	1.39316	0.515433	1.40605	0.649366	1.11686	0.813157	2.04057	0.000677802	2.46604	0.0013834	3.80189	0.00249219	1.36773	0.0269217	0.519996	0.431666	2.03891	3.78552e-06	0.183654	0.00026233	1.08643	0.484	1.64437	0.0745995	2.63027	0.00240689	1.38618	2.33299e-06
tr|A0JND7|A0JND7_BOVIN	ABO	ABO blood group (Transferase A, alpha 1-3-N-acetylgalactosaminyltransferase; transferase B, alpha 1-3-galactosyltransferase) OS=Bos taurus GN=ABO PE=2 SV=1	1.01859	0.969334					1.0666	0.870283	1.04259	0.539137	1	0.959123							1		0.642688	0.438327							0.642688
tr|Q3ZCD3|Q3ZCD3_BOVIN	TAX1BP3	Tax1 (Human T-cell leukemia virus type I) binding protein 3 OS=Bos taurus GN=TAX1BP3 PE=1 SV=1	1.13763	0.792707	1.0666	0.888342	0.855067	0.769152	0.928966	0.890987	0.997064	0.536378	1.02802	0.937302	0.903649	0.852171	1.69044	0.40064	0.751623	0.607096	1.09343	0.357522	0.57544	0.400702	0.870964	0.791246	1.22462	0.684942	1.09648	0.832745	0.941874	0.34522
tr|E1BGS2|E1BGS2_BOVIN	ACAD10	Uncharacterized protein OS=Bos taurus GN=ACAD10 PE=1 SV=1	0.619441	0.170224	0.831764	0.506813	1.18032	0.268146	1.22462	0.955074	0.964035	0.10613	1	0.911077	1.57036	0.101854	0.376704	0.00387878	0.251189	0.168168	0.799564	0.00157291	1.48594	0.302302	1.70608	0.0911614	0.413047	0.138029	1.10662	0.85736	1.17792	0.030146
tr|A2VE20|A2VE20_BOVIN	UBE2G1	UBE2G1 protein OS=Bos taurus GN=UBE2G1 PE=2 SV=1	0.937562	0.898753	1.10662	0.755988			1.02802	0.937738	1.02407	0.536089	1.11686	0.798486	1.22462	0.595878			0.862979	0.796878	1.06815	0.412246	1.03753	0.916373	1	0.906309					1.01876	0.534023
tr|A6QLS9|A6QLS9_BOVIN	RAB10	RAB10 protein OS=Bos taurus GN=RAB10 PE=1 SV=1	0.751623	0.795981	0.870964	0.898762	1.13763	0.919831	1.23595	0.731013	0.99904	0.535685	0.990832	0.806931	0.744732	0.614303	0.672977	0.812319	2.05116	0.368125	1.11493	0.312594	1.08643	0.343622	0.809096	0.989662	0.698232	0.556706	1.05682	0.926637	0.912643	0.34009
tr|Q3ZBE8|Q3ZBE8_BOVIN	CMTM6	CKLF-like MARVEL transmembrane domain containing 6 OS=Bos taurus GN=CMTM6 PE=2 SV=1	0.824138	0.799983			0.879022	0.858844	1.34276	0.925783	1.01531	0.535659	0.654636	0.976211			0.963829	0.98475			0.809233	0.58298	0.654636	0.8015			0.711214	0.700688	1.11686	0.830218	0.827571	0.459392
tr|Q2KIR5|Q2KIR5_BOVIN	PCYT1A	PCYT1A protein OS=Bos taurus GN=PCYT1A PE=2 SV=1	1.05682	0.904369			0.972747	0.905823	1.08643	0.775552	1.03866	0.535364	1.00925	0.461025			1.13763	0.546674			1.07344	0.237192	0.586138	0.0381715			1.39316	0.230063	0.972747	0.926649	0.984014	0.0321759
sp|Q3T178|VPS28_BOVIN	VPS28	Vacuolar protein sorting-associated protein 28 homolog OS=Bos taurus GN=VPS28 PE=2 SV=1	0.912011	0.860344	1.01859	0.944399	0.824138	0.606655	0.972747	0.972707	0.931872	0.534975	0.912011	0.865206	1.0666	0.687233	0.691831	0.500613	0.887156	0.525366	0.889398	0.321156	1.04713	0.90052	0.954993	0.786757	0.809096	0.535594	0.981748	0.981701	0.948241	0.481691
tr|F1MK79|F1MK79_BOVIN	CEP295	Uncharacterized protein OS=Bos taurus GN=CEP295 PE=4 SV=2	1.09648	0.833881					0.990832	0.997897	1.04365	0.534655	1.01859	0.954687							1.01859		1.77011	0.377083							1.77011
tr|F1MNI4|F1MNI4_BOVIN	RAB5B	Uncharacterized protein OS=Bos taurus GN=RAB5B PE=1 SV=1	0.990832	0.957103			0.903649	0.730302	0.990832	0.90543	0.961771	0.534376	0.92045	0.914124			0.83946	0.598559			0.879955	0.408906	1.03753	0.946261			0.870964	0.62495	0.737904	0.312299	0.882132	0.274013
tr|Q32KR9|Q32KR9_BOVIN	CHMP1A	Chromatin modifying protein 1A OS=Bos taurus GN=CHMP1A PE=2 SV=1			0.963829	0.956503	0.92045	0.867854			0.942139	0.533861			1.15878	0.757054	0.895365	0.8216	1.58489	0.441512	1.21301	0.345208			1.05682	0.892528	0.895365	0.777327	0.972747	0.961371	0.974977	0.547814
tr|A6QLA8|A6QLA8_BOVIN	TRIM25	TRIM25 protein OS=Bos taurus GN=TRIM25 PE=1 SV=1	1.0666	0.887281			0.981748	0.870925	1.10662	0.816049	1.05166	0.533463	1.09648	0.83702			0.92045	0.780822			1.00846	0.459391	1.03753	0.929078			1	0.821781	0.801678	0.50185	0.946402	0.414567
tr|Q2KJ54|Q2KJ54_BOVIN	SPINT2	Serine peptidase inhibitor, Kunitz type, 2 OS=Bos taurus GN=SPINT2 PE=2 SV=1	1.08643	0.859637	0.903649	0.841126	1	0.712529	0.946237	0.922667	0.984078	0.533126	1.36773	0.559996	0.887156	0.819205	0.809096	0.557034	0.887156	0.814278	0.987784	0.369576	1	0.990221	1.09648	0.836668	0.809096	0.457956	0.937562	0.92871	0.960784	0.470281
tr|F1MYX4|F1MYX4_BOVIN	RGS9	Regulator of G-protein-signaling 9 OS=Bos taurus GN=RGS9 PE=4 SV=2	1.10662	0.828005					0.990832	0.999998	1.04873	0.533034	0.744732	0.596974							0.744732		1.44544	0.513913							1.44544
sp|Q3ZC84|CNDP2_BOVIN	CNDP2	Cytosolic non-specific dipeptidase OS=Bos taurus GN=CNDP2 PE=2 SV=1	0.972747	0.610633	0.787046	0.660814	1.13763	0.170819	0.711214	0.117311	0.902158	0.0557307	1.0666	0.446227	0.731139	0.145689	0.737904	0.144196	0.47863	0.00430031	0.753567	0.001144	5.91562	0.0166116	1.51356	0.592053	0.549541	0.264381	0.613762	0.0631996	2.14812	0.0033998
tr|F1N1Q8|F1N1Q8_BOVIN	LNPEP	Uncharacterized protein OS=Bos taurus GN=LNPEP PE=4 SV=2	1.1272	0.717655			0.685488	0.922081	1.01859	0.951254	0.943759	0.533008	1.02802	0.984273			0.711214	0.542543			0.869615	0.402328	0.895365	0.696032			0.580764	0.599575	1.02802	0.93979	0.834715	0.419741
sp|Q32PJ2|APOA4_BOVIN	APOA4	Apolipoprotein A-IV OS=Bos taurus GN=APOA4 PE=2 SV=1	2.96483	0.0308124	1.47231	0.187251	0.30479	0.00910099	0.751623	0.838862	1.37339	0.00122651	1.55597	0.214203	0.801678	0.315465	3.69828	3.33432e-06	0.534564	0.150515	1.64762	3.28142e-06	0.11695	1.71964e-05	0.158489	0.055948	0.928966	0.900189	1.75388	0.00335618	0.739572	3.91576e-07
tr|Q3T172|Q3T172_BOVIN	ECH1	ECH1 protein (Fragment) OS=Bos taurus GN=ECH1 PE=2 SV=1	0.787046	0.69907			1.01859	0.960454	1.02802	0.936591	0.944551	0.532754	1	0.994206			0.879022	0.762205			0.939511	0.50462	1.04713	0.643544			0.928966	0.860688	1.02802	0.935877	1.00137	0.484726
tr|A0A140T843|A0A140T843_BOVIN	APOH	Beta-2-glycoprotein 1 OS=Bos taurus GN=APOH PE=4 SV=1	1.67494	0.115738	0.698232	0.684622	0.895365	0.547295	0.630957	0.183697	0.974874	0.0551836	1.1695	0.504412	0.630957	0.337938	2.18776	0.0136885	1.6293	0.765285	1.40438	0.0197683	0.265461	0.00730801	0.636796	0.723976	0.416869	0.869497	1.44544	0.0553043	0.691141	0.00473711
sp|Q5E9A4|RAE1L_BOVIN	RAE1	mRNA export factor OS=Bos taurus GN=RAE1 PE=2 SV=1	1.09648	0.838636					1	0.983998	1.04824	0.531935	1.31826	0.59464							1.31826		1.34276	0.582007							1.34276
tr|F2Z4I1|F2Z4I1_BOVIN	RHEB	GTP-binding protein Rheb OS=Bos taurus GN=RHEB PE=4 SV=1	0.954993	0.938555	0.824138	0.716897			1.03753	0.928697	0.938886	0.531141	0.928966	0.896563	1.1695	0.749625			0.636796	0.461592	0.911754	0.369591	1.55597	0.453282	0.972747	0.966262					1.26436	0.351689
sp|Q17QN6|EM55_BOVIN	MPP1	55 kDa erythrocyte membrane protein OS=Bos taurus GN=MPP1 PE=1 SV=1	0.625173	0.551779	0.990832	0.987806	1.09648	0.90967	0.963829	0.949413	0.919078	0.531022	0.717794	0.695262	1.04713	0.693644	0.83946	0.757835	0.737904	0.150445	0.835572	0.182823	2.51189	0.217492	1.07647	0.623654	0.990832	0.878749	0.928966	0.754697	1.37704	0.240527
tr|A0JN96|A0JN96_BOVIN	STK3	Serine/threonine kinase 3 (STE20 homolog, yeast) OS=Bos taurus GN=STK3 PE=2 SV=1	1.10662	0.823677					0.990832	0.996821	1.04873	0.530292	1.03753	0.928396							1.03753		0.912011	0.869307							0.912011
sp|Q5E9Z8|LSM1_BOVIN	LSM1	U6 snRNA-associated Sm-like protein LSm1 OS=Bos taurus GN=LSM1 PE=2 SV=1	0.809096	0.743456	0.870964	0.890269	1.65959	0.790495	0.887156	0.894274	1.0567	0.529721	0.954993	0.954867	1.44544	0.691777	0.636796	0.710452	0.448745	0.487784	0.871493	0.386759	0.524808	0.436891	1.02802	0.901621	3.53183	0.324326	0.16293	0.525651	1.3119	0.204738
tr|A5D9H1|A5D9H1_BOVIN	IMPA1	Inositol(Myo)-1(Or 4)-monophosphatase 1 OS=Bos taurus GN=IMPA1 PE=2 SV=1	1.00925	0.928763	0.870964	0.902127	0.963829	0.80564	0.912011	0.693075	0.939014	0.529695	1.05682	0.729837	1.09648	0.888016	0.92045	0.912339	0.564937	0.405386	0.909671	0.395228	0.963829	0.498985	1.75388	0.332109	1.09648	0.974209	1.00925	0.745462	1.20586	0.280817
tr|A6QLW6|A6QLW6_BOVIN	SORBS3	SORBS3 protein OS=Bos taurus GN=SORBS3 PE=1 SV=1	0.887156	0.930675	1.0666	0.98187	0.83946	0.747752	0.862979	0.684202	0.914048	0.529547	1.03753	0.877938	1.07647	0.755838	1.1695	0.746479	0.887156	0.905853	1.04266	0.52076	0.887156	0.786884	1.1272	0.830194	0.816582	0.713423	1.14815	0.773095	0.994773	0.474837
sp|Q3ZBE6|TM135_BOVIN	TMEM135	Transmembrane protein 135 OS=Bos taurus GN=TMEM135 PE=2 SV=1	1.01859	0.999249					1.01859	0.818816	1.01859	0.52916	0.963829	0.697054							0.963829		1.13763	0.209942							1.13763
sp|Q5E9A3|PCBP1_BOVIN	PCBP1	Poly(rC)-binding protein 1 OS=Bos taurus GN=PCBP1 PE=2 SV=1	1.22462	0.776054	0.990832	0.710562	1	0.994068	0.92045	0.850832	1.03397	0.529032	0.636796	0.498167	0.972747	0.962994	0.765597	0.536887	1.07647	0.424829	0.862901	0.267116	3.37287	0.761163	1.00925	0.953642	0.591562	0.656489	0.946237	0.846027	1.47998	0.498123
tr|G3MY19|G3MY19_BOVIN	PDLIM5	Uncharacterized protein OS=Bos taurus GN=PDLIM5 PE=4 SV=1	1.04713	0.881789	0.946237	0.935008	1.31826	0.674925	0.981748	0.83695	1.07334	0.528727	0.937562	0.800861	1.0666	0.756072	1.28233	0.716918	1	0.841851	1.07162	0.477745	0.912011	0.929408	1.20226	0.727227	1.55597	0.330527	0.83946	0.76664	1.12743	0.336073
sp|Q5E9K0|PSB2_BOVIN	PSMB2	Proteasome subunit beta type-2 OS=Bos taurus GN=PSMB2 PE=1 SV=1	0.879022	0.793088	0.972747	0.975178	0.824138	0.60871	1.07647	0.988946	0.938093	0.528654	0.895365	0.821508	1.39316	0.545901	0.981748	0.89741	0.816582	0.708379	1.02171	0.428109	1.14815	0.687043	0.990832	0.997867	1.87068	0.230327	0.946237	0.832513	1.23898	0.29398
tr|V6F957|V6F957_BOVIN	TAGLN	Transgelin OS=Bos taurus GN=TAGLN PE=3 SV=1	5.24808	3.96624e-07	2.31206	0.0142272	0.293765	0.0443677	0.554626	0.369016	2.10213	1.87654e-08	1.25892	0.935352	6.13762	6.44422e-06	2.70396	0.000224675	0.387258	0.0729742	2.62194	1.9923e-08	0.436516	0.0391209	0.275423	0.148836	0.981748	0.616395	1.75388	2.48006e-05	0.861892	7.48293e-06
tr|E1BHA0|E1BHA0_BOVIN	LZTS1	Uncharacterized protein OS=Bos taurus GN=LZTS1 PE=4 SV=2	0.937562	0.916878					0.928966	0.890218	0.933264	0.528374	0.912011	0.865444							0.912011		1.31826	0.603495							1.31826
tr|F1MQ32|F1MQ32_BOVIN	CCDC171	Uncharacterized protein OS=Bos taurus GN=CCDC171 PE=4 SV=2	0.937562	0.916878					0.928966	0.890218	0.933264	0.528374	0.912011	0.865444							0.912011		1.31826	0.603495							1.31826
tr|Q08E55|Q08E55_BOVIN	MBTPS1	MBTPS1 protein OS=Bos taurus GN=MBTPS1 PE=2 SV=1	0.946237	0.92944	0.847227	0.711355			1.02802	0.934537	0.940493	0.528289	0.963829	0.953605	0.912011	0.839001			1.87068	0.26418	1.24884	0.29684	1.7378	0.387204	0.487529	0.262642					1.11266	0.118783
sp|P32007|ADT3_BOVIN	SLC25A6	ADP/ATP translocase 3 OS=Bos taurus GN=SLC25A6 PE=1 SV=3	0.928966	0.893157			0.794328	0.697474	1	0.991766	0.907765	0.528266	1.04713	0.907569			0.337287	0.0326483			0.692208	0.043744	2.05116	0.312956			0.237684	0.692914	0.963829	0.578935	1.08422	0.216321
sp|Q3T000|YKT6_BOVIN	YKT6	Synaptobrevin homolog YKT6 OS=Bos taurus GN=YKT6 PE=2 SV=1	1.11686	0.816886					0.990832	0.997329	1.05385	0.527771	0.928966	0.898042							0.928966		1.24738	0.66401							1.24738
tr|A5PKK4|A5PKK4_BOVIN	MBNL2	MBNL2 protein OS=Bos taurus GN=MBNL2 PE=2 SV=1	1.19124	0.949507			1.34276	0.759537	0.887156	0.854663	1.14039	0.527669	0.630957	0.638066			1.0666	0.943139			0.848777	0.435414	2.53513	0.30572			1.08643	0.914206	0.744732	0.935445	1.45543	0.335714
sp|A7YW98|SYRC_BOVIN	RARS	Arginine--tRNA ligase, cytoplasmic OS=Bos taurus GN=RARS PE=2 SV=1	1.02802	0.939329	1.00925	0.974215	1.28233	0.560761	1.05682	0.898343	1.0941	0.526533	0.772681	0.451196	1.18032	0.718596	0.946237	0.961218	1.01859	0.946456	0.979457	0.434744	2.03236	0.280873	0.744732	0.581546	1.10662	0.722422	0.737904	0.680595	1.1554	0.226099
tr|Q08DR4|Q08DR4_BOVIN	UGCG	UDP-glucose ceramide glucosyltransferase OS=Bos taurus GN=UGCG PE=2 SV=1	1.19124	0.723877	1.02802	0.93983			0.946237	0.901462	1.05517	0.526399	1.11686	0.799734	1.14815	0.779957			1.2942	0.615479	1.1864	0.414999	0.981748	0.861109	0.765597	0.606125					0.873672	0.396217
sp|Q1LZH9|GNS_BOVIN	GNS	N-acetylglucosamine-6-sulfatase OS=Bos taurus GN=GNS PE=2 SV=1	0.77983	0.312361	0.42462	0.203436	0.946237	0.853781	1.23595	0.292148	0.846658	0.0861872	0.92045	0.733021	0.912011	0.860082	1.13763	0.637191	4.40555	0.178314	1.84391	0.212251	1.18032	0.688397	0.0704693	0.0767355	1.07647	0.861764	0.946237	0.742107	0.818373	0.137454
sp|A2VE14|SAE1_BOVIN	SAE1	SUMO-activating enzyme subunit 1 OS=Bos taurus GN=SAE1 PE=2 SV=1	0.787046	0.780132			0.724436	0.835953	1.00925	0.936348	0.840245	0.525308	0.772681	0.607325			1.11686	0.904661			0.944772	0.410032	0.597035	0.475119			1.39316	0.671795	0.824138	0.894901	0.93811	0.352946
tr|F1N6T3|F1N6T3_BOVIN	LSM7	Uncharacterized protein OS=Bos taurus GN=LSM7 PE=4 SV=2	0.963829	0.958586	1.70608	0.517855	1.00925	0.943552	0.946237	0.972459	1.15635	0.523962	1.10662	0.742438	1.08643	0.89155	1.15878	0.679437	0.946237	0.989885	1.07452	0.519077	1.34276	0.445459	0.691831	0.680361	0.903649	0.903611	1.13763	0.803574	1.01897	0.379602
tr|Q3T0R6|Q3T0R6_BOVIN	CES2	Carboxylic ester hydrolase OS=Bos taurus GN=CES2 PE=2 SV=1	1.05682	0.895889					1.05682	0.898363	1.05682	0.523829	0.816582	0.706228							0.816582		1.18032	0.737486							1.18032
sp|Q2KIU7|RSPH9_BOVIN	RSPH9	Radial spoke head protein 9 homolog OS=Bos taurus GN=RSPH9 PE=2 SV=1	1.33045	0.731125	1.02802	0.937347			1.13763	0.885634	1.16537	0.523773	0.731139	0.741544	0.758578	0.80228			1.44544	0.668337	0.978386	0.422804	6.08135	0.240635	0.608135	0.552607					3.34474	0.146403
tr|E1BFE8|E1BFE8_BOVIN	TNS3	Uncharacterized protein OS=Bos taurus GN=TNS3 PE=4 SV=2	1	0.98381	0.855067	0.770543			0.928966	0.79975	0.928011	0.523492	1.22462	0.515144	1.07647	0.860336			0.847227	0.75693	1.04944	0.385848	0.937562	0.84986	0.704693	0.547658					0.821128	0.366654
tr|Q2KJ47|Q2KJ47_BOVIN	EHD2	EH-domain containing 2 OS=Bos taurus GN=EHD2 PE=1 SV=1	6.79204	4.42412e-07	0.544503	0.188207	3.98107	0.00224035	0.903649	0.663413	3.05532	2.43277e-08	1.61436	0.0798642	1.67494	0.116948	1.14815	0.385182	0.301995	0.00133608	1.18486	0.000208287	1.39316	0.427867	0.990832	0.254734	0.831764	0.901173	0.765597	0.670071	0.995337	0.202437
sp|A6QLJ8|PTER_BOVIN	PTER	Phosphotriesterase-related protein OS=Bos taurus GN=PTER PE=2 SV=1	0.895365	0.834748			1.11686	0.80811	1.03753	0.897465	1.01659	0.523133	0.816582	0.760622			1	0.99229			0.908291	0.503358	0.586138	0.397873			1.39316	0.547677	1.01859	0.958606	0.999295	0.294788
sp|P13135|CPNS1_BOVIN	CAPNS1	Calpain small subunit 1 OS=Bos taurus GN=CAPNS1 PE=2 SV=1	1.04713	0.926129	0.816582	0.59929	0.737904	0.831583	0.912011	0.983046	0.878407	0.523131	1.02802	0.989217	1.1272	0.598507	1.8197	0.15535	0.903649	0.628823	1.21964	0.188176	0.816582	0.411633	0.642688	0.252856	1.5417	0.0386554	0.862979	0.586653	0.965987	0.0240675
tr|Q2KIW8|Q2KIW8_BOVIN	GSTK1	Glutathione S-transferase kappa 1 OS=Bos taurus GN=GSTK1 PE=2 SV=1	0.751623	0.693893	1.07647	0.811939	1.02802	0.9018	0.855067	0.892879	0.927793	0.523097	1.07647	0.873202	0.954993	0.930689	1.07647	0.930668	0.816582	0.623727	0.981126	0.531484	1.15878	0.974605	0.954993	0.903613	1.03753	0.94324	0.879022	0.748133	1.00758	0.59179
sp|Q3ZCK1|EIF3L_BOVIN	EIF3L	Eukaryotic translation initiation factor 3 subunit L OS=Bos taurus GN=EIF3L PE=2 SV=1	0.937562	0.940104			0.946237	0.810225	1.21339	0.794672	1.0324	0.52309	0.831764	0.369755			0.862979	0.671803			0.847371	0.234678	2.44343	0.340002			0.731139	0.267469	0.903649	0.819274	1.35941	0.154694
tr|E1BKW5|E1BKW5_BOVIN	SEC23IP	Uncharacterized protein OS=Bos taurus GN=SEC23IP PE=4 SV=2	1	0.976202			0.824138	0.747966	0.912011	0.826625	0.91205	0.522371	1.01859	0.841813			0.870964	0.781234			0.944777	0.46124	0.92045	0.888904			0.954993	0.938182	1.19124	0.710916	1.02223	0.517873
tr|F1MS42|F1MS42_BOVIN	MSI1	Uncharacterized protein OS=Bos taurus GN=MSI1 PE=4 SV=2	0.981748	0.982081	0.809096	0.709296	1.18032	0.731102	0.937562	0.886844	0.977182	0.522152	0.981748	0.984814	0.717794	0.564327	1.6293	0.423068	1.24738	0.84638	1.14406	0.361715	1.18032	0.561571	0.731139	0.499056	1.05682	0.893583	0.92045	0.876538	0.972182	0.379147
sp|A0JNB0|FYN_BOVIN	FYN	Tyrosine-protein kinase Fyn OS=Bos taurus GN=FYN PE=2 SV=1	0.981748	0.96246					0.937562	0.829536	0.959655	0.521241	1.20226	0.740527							1.20226		1.59956	0.434667							1.59956
sp|P08239|GNAO_BOVIN	GNAO1	Guanine nucleotide-binding protein G(o) subunit alpha OS=Bos taurus GN=GNAO1 PE=1 SV=4	0.972747	0.970496					1.04713	0.821289	1.00994	0.520702	1.00925	0.936799							1.00925		1.31826	0.338401							1.31826
tr|F1MG05|F1MG05_BOVIN	EEF1G	Elongation factor 1-gamma OS=Bos taurus GN=EEF1G PE=4 SV=1	0.666807	0.117157	0.847227	0.288283	2.1677	0.260748	1.35519	0.131967	1.25923	0.0145415	0.787046	0.303128	1.13763	0.542739	0.283139	0.0042764	0.448745	0.00684876	0.664139	0.000208703	9.90832	8.74216e-05	0.483059	0.0884397	0.440555	0.0734808	0.554626	0.0863297	2.84664	4.50074e-06
tr|E1BNI8|E1BNI8_BOVIN	NT5DC2	Uncharacterized protein OS=Bos taurus GN=NT5DC2 PE=4 SV=2	1	0.832673					1.01859	0.95519	1.0093	0.520017	0.963829	0.95812							0.963829		0.698232	0.536791							0.698232
sp|Q2NL22|IF4A3_BOVIN	EIF4A3	Eukaryotic initiation factor 4A-III OS=Bos taurus GN=EIF4A3 PE=2 SV=3	0.870964	0.80264					1	0.990884	0.935482	0.520002	0.912011	0.860494							0.912011		0.608135	0.432573							0.608135
sp|Q58D31|DHSO_BOVIN	SORD	Sorbitol dehydrogenase OS=Bos taurus GN=SORD PE=2 SV=3	0.928966	0.898354					1.0666	0.885279	0.997781	0.51999	0.903649	0.854021							0.903649		1.05682	0.902205							1.05682
tr|G5E631|G5E631_BOVIN	DDX3X	Uncharacterized protein OS=Bos taurus GN=DDX3X PE=1 SV=1	1.03753	0.913546	1.04713	0.996989	1.1695	0.649943	0.972747	0.752423	1.05673	0.519184	1.43219	0.649069	0.855067	0.38132	0.809096	0.426107	0.912011	0.58964	1.00209	0.196072	7.31139	0.320899	1.03753	0.789112	1.1272	0.898215	0.724436	0.280066	2.55014	0.198755
tr|E1BP86|E1BP86_BOVIN	NAA38	Uncharacterized protein OS=Bos taurus GN=NAA38 PE=4 SV=1	0.787046	0.661317	0.972747	0.998619			0.928966	0.900156	0.896253	0.518547	0.946237	0.928092	1.04713	0.916535			0.937562	0.886237	0.976976	0.579669	1.03753	0.931968	0.787046	0.694141					0.912287	0.456373
sp|P35605|COPB2_BOVIN	COPB2	Coatomer subunit beta' OS=Bos taurus GN=COPB2 PE=1 SV=3	1.07647	0.841456					1.01859	0.939833	1.04753	0.518184	1.1272	0.698828							1.1272		0.685488	0.389657							0.685488
tr|F1MND5|F1MND5_BOVIN	RBM12	Uncharacterized protein OS=Bos taurus GN=RBM12 PE=4 SV=2	0.990832	0.901336	0.937562	0.997005	0.737904	0.649301	0.903649	0.759749	0.892487	0.518174	1.02802	0.840368	1.36773	0.53741	1.22462	0.533899	0.613762	0.408636	1.05853	0.252622	1.0666	0.631904	1.78649	0.110345	0.963829	0.801558	0.912011	0.849194	1.18223	0.167963
sp|Q3T0C6|AT1B3_BOVIN	ATP1B3	Sodium/potassium-transporting ATPase subunit beta-3 OS=Bos taurus GN=ATP1B3 PE=2 SV=1	0.809096	0.950131	0.855067	0.955856	0.855067	0.932337	1.41906	0.52249	0.984572	0.517746	1.04713	0.921548	0.946237	0.95384	0.630957	0.0930527	1.03753	0.960166	0.915463	0.223338	8.87156	0.0218098	0.539511	0.375142	0.510505	0.157831	1.09648	0.864711	2.75451	0.0141283
tr|G3MXT3|G3MXT3_BOVIN	PRPF40A	Uncharacterized protein OS=Bos taurus GN=PRPF40A PE=4 SV=1	0.870964	0.747111	1.15878	0.835093	0.903649	0.816129	1.05682	0.867406	0.997552	0.517391	1.10662	0.780116	1.09648	0.927979	1.1695	0.621997	0.92045	0.907587	1.07326	0.500971	1.33045	0.506165	0.954993	0.790451	1.10662	0.634723	0.937562	0.84663	1.08241	0.375414
sp|Q5E980|CP20A_BOVIN	CYP20A1	Cytochrome P450 20A1 OS=Bos taurus GN=CYP20A1 PE=2 SV=1	0.903649	0.855735					0.946237	0.919911	0.924943	0.516712	1.04713	0.915356							1.04713		1.2942	0.619785							1.2942
tr|F1N7C5|F1N7C5_BOVIN	IDO1	Uncharacterized protein OS=Bos taurus GN=IDO1 PE=4 SV=1	0.981748	0.985326					1.1272	0.798441	1.05447	0.516518	1.47231	0.495751							1.47231		0.619441	0.442166							0.619441
sp|Q6Y1E2|PLP2_BOVIN	PLP2	Proteolipid protein 2 OS=Bos taurus GN=PLP2 PE=2 SV=1	1.03753	0.920929	0.963829	0.952			0.794328	0.672558	0.931895	0.516505	1.18032	0.729643	1.49969	0.484102			1.35519	0.573673	1.34506	0.289552	0.903649	0.853872	1.31826	0.602886					1.11095	0.392564
sp|A5PJP6|BRCC3_BOVIN	BRCC3	Lys-63-specific deubiquitinase BRCC36 OS=Bos taurus GN=BRCC3 PE=2 SV=1	0.912011	0.866903					1.04713	0.90746	0.97957	0.5165	1.03753	0.923231							1.03753		0.420727	0.272627							0.420727
tr|F1N2I5|F1N2I5_BOVIN	CMBL	Uncharacterized protein OS=Bos taurus GN=CMBL PE=4 SV=1	0.928966	0.995737	1.11686	0.805607			1.18032	0.734969	1.07538	0.516473	0.903649	0.802476	1.72187	0.390881			0.666807	0.495813	1.09744	0.246966	1.15878	0.815392	0.912011	0.860586					1.03539	0.480766
sp|A7YY75|SEH1_BOVIN	SEH1L	Nucleoporin SEH1 OS=Bos taurus GN=SEH1L PE=2 SV=1	1.07647	0.863239					0.937562	0.911045	1.00701	0.516407	1.03753	0.922406							1.03753		0.253513	0.178074							0.253513
tr|A5PJM9|A5PJM9_BOVIN	TDRKH	TDRKH protein OS=Bos taurus GN=TDRKH PE=2 SV=1	0.937562	0.912468					0.903649	0.859095	0.920606	0.515367	0.83946	0.740602							0.83946		2.01372	0.322793							2.01372
sp|Q148F0|URM1_BOVIN	URM1	Ubiquitin-related modifier 1 OS=Bos taurus GN=URM1 PE=3 SV=1	0.972747	0.972011	0.92045	0.746279			1.11686	0.807594	1.00335	0.514876	0.963829	0.956262	0.928966	0.815455			0.946237	0.925816	0.946344	0.568337	0.642688	0.468652	1.01859	0.988091					0.830639	0.365383
tr|F1MPG6|F1MPG6_BOVIN	PTBP3	Uncharacterized protein OS=Bos taurus GN=PTBP3 PE=4 SV=2	1.09648	0.836516					0.954993	0.935019	1.02574	0.514659	1.15878	0.759543							1.15878		0.711214	0.54864							0.711214
tr|A0JN82|A0JN82_BOVIN	SORBS2	Sorbin and SH3 domain containing 2 OS=Bos taurus GN=SORBS2 PE=2 SV=1	0.937562	0.895643	0.60256	0.969479	0.731139	0.558411	1.47231	0.897946	0.935893	0.514345	1.03753	0.954574	1.01859	0.975526	1.38038	0.632432	0.642688	0.747257	1.0198	0.516622	0.177011	0.450599	1.48594	0.64185	1.04713	0.802192	1.24738	0.57688	0.989365	0.296711
tr|Q2LGB8|Q2LGB8_BOVIN	CASP8	Caspase 8 OS=Bos taurus GN=CASP8 PE=2 SV=1	1.11686	0.80736					1.00925	0.965108	1.06306	0.513446	1.02802	0.934162							1.02802		1.58489	0.441401							1.58489
sp|Q3SZL3|MBOA5_BOVIN	LPCAT3	Lysophospholipid acyltransferase 5 OS=Bos taurus GN=LPCAT3 PE=2 SV=1	1.1272	0.801372					0.972747	0.96955	1.04997	0.512538	0.855067	0.769256							0.855067		0.912011	0.86799							0.912011
tr|F1N6W2|F1N6W2_BOVIN	PPIL4	Uncharacterized protein OS=Bos taurus GN=PPIL4 PE=4 SV=1	0.92045	0.88852					1.07647	0.874058	0.998457	0.512393	0.831764	0.726323							0.831764		2.35505	0.270936							2.35505
tr|F1N5K1|F1N5K1_BOVIN	CDK11B	Uncharacterized protein OS=Bos taurus GN=CDK11B PE=4 SV=2	1.07647	0.86967	1.21339	0.693747			1.01859	0.961379	1.10282	0.512392	0.794328	0.667205	0.937562	0.911309			2.01372	0.347704	1.24854	0.296881	1.51356	0.473276	0.444631	0.349096					0.979096	0.172934
sp|Q6QRN6|NNRE_BOVIN	NAXE	NAD(P)H-hydrate epimerase OS=Bos taurus GN=NAXE PE=2 SV=1	1.01859	0.842213	0.972747	0.974178	0.794328	0.608511	1.00925	0.860705	0.94873	0.511564	0.903649	0.874666	0.981748	0.981848	0.717794	0.311054	0.912011	0.865223	0.878801	0.388519	1.97697	0.065035	1.52757	0.464798	0.731139	0.436764	1.04713	0.781172	1.3207	0.0653803
tr|Z4YH78|Z4YH78_BOVIN	ATAD1	ATPase family AAA domain-containing protein 1 OS=Bos taurus GN=ATAD1 PE=3 SV=1	0.847227	0.642649			1.04713	0.907123	0.981748	0.991094	0.958701	0.511418	0.954993	0.879238			0.855067	0.776658			0.90503	0.472501	1.00925	0.986546			1.31826	0.594765	1.1272	0.793421	1.15157	0.459037
sp|Q3SZ65|IF4A2_BOVIN	EIF4A2	Eukaryotic initiation factor 4A-II OS=Bos taurus GN=EIF4A2 PE=2 SV=1	0.847227	0.723331	0.895365	0.701028	0.409261	0.392087	1.1272	0.730754	0.819763	0.309426	0.937562	0.84153	1.41906	0.140711	0.737904	0.714122	0.636796	0.0867707	0.93283	0.0522559	1.2942	0.948169	0.895365	0.943707	0.416869	0.643744	1.0666	0.934548	0.918257	0.560129
sp|Q3ZCJ2|AK1A1_BOVIN	AKR1A1	Alcohol dehydrogenase [NADP(+)] OS=Bos taurus GN=AKR1A1 PE=2 SV=1	1.70608	0.270194	1.52757	0.665842	0.390841	0.259847	1.2942	0.198915	1.22967	0.0611013	0.92045	0.607849	1.23595	0.544582	0.383707	0.0542124	0.648634	0.0568122	0.797185	0.0132292	2.14783	0.0655273	1.21339	0.878584	0.625173	0.137065	2.1677	0.0664248	1.53852	0.00812978
sp|Q3ZBD3|PHS_BOVIN	PCBD1	Pterin-4-alpha-carbinolamine dehydratase OS=Bos taurus GN=PCBD1 PE=3 SV=2	1.04713	0.908817			0.870964	0.802247	0.870964	0.791629	0.929685	0.51116	1	0.981941			1.22462	0.680538			1.11231	0.466001	1.0666	0.876007			0.794328	0.673763	0.92045	0.879367	0.927125	0.485029
tr|F1MB60|F1MB60_BOVIN	RPS26	40S ribosomal protein S26 OS=Bos taurus GN=RPS26 PE=3 SV=1	0.954993	0.979418	0.809096	0.714404	0.928966	0.945353	0.691831	0.648016	0.846221	0.511031	1.44544	0.490802	1.15878	0.719447	0.895365	0.976359	0.685488	0.602781	1.04627	0.369348	1.94089	0.416625	0.990832	0.83448	1.13763	0.341101	0.972747	0.838006	1.26052	0.253784
sp|P68102|IF2A_BOVIN	EIF2S1	Eukaryotic translation initiation factor 2 subunit 1 OS=Bos taurus GN=EIF2S1 PE=2 SV=2	0.981748	0.925821	0.809096	0.700784	1.0666	0.726349	1.01859	0.908194	0.969008	0.510711	0.83946	0.877666	1.21339	0.697786	0.564937	0.114012	0.613762	0.436897	0.807887	0.129277	1.38038	0.288595	1.48594	0.487623	0.717794	0.578371	1.20226	0.566381	1.19659	0.165142
tr|C1JZ67|C1JZ67_BOVIN	KPNA4	Importin subunit alpha OS=Bos taurus GN=KPNA4 PE=2 SV=1	0.990832	0.99716					1.14815	0.773653	1.06949	0.510274	0.895365	0.844052							0.895365		0.57544	0.39955							0.57544
tr|B1PK18|B1PK18_BOVIN	B1PK18	1,4-alpha-glucan branching enzyme 1 OS=Bos taurus PE=2 SV=1	1.01859	0.83292					1	0.926012	1.0093	0.510207	1.07647	0.63271							1.07647		0.816582	0.337815							0.816582
tr|Q862B7|Q862B7_BOVIN	Q862B7	Similar to ribosomal protein S14 (Fragment) OS=Bos taurus PE=2 SV=1	0.963829	0.705897	1.02802	0.934651	0.77983	0.666173	1.08643	0.970511	0.964525	0.510002	1.05682	0.843094	1.03753	0.82959	0.549541	0.351568	0.92045	0.789545	0.891084	0.357405	0.642688	0.869052	0.972747	0.801925	0.954993	0.881825	1.03753	0.929123	0.901989	0.573069
sp|Q0P5L7|GLMP_BOVIN	GLMP	Glycosylated lysosomal membrane protein OS=Bos taurus GN=GLMP PE=2 SV=1			0.963829	0.958296	1.1272	0.802329			1.04551	0.509208			0.758578	0.622635	1.01859	0.954997	0.648634	0.475073	0.808601	0.350752			1.34276	0.583699	1.23595	0.670401	0.912011	0.870605	1.16357	0.389108
sp|P11064|PPAC_BOVIN	ACP1	Low molecular weight phosphotyrosine protein phosphatase OS=Bos taurus GN=ACP1 PE=1 SV=3	0.963829	0.894205					1.02802	0.858944	0.995922	0.50888	1.02802	0.843588							1.02802		0.946237	0.809783							0.946237
tr|F1N2Z0|F1N2Z0_BOVIN	ADH6	Uncharacterized protein OS=Bos taurus GN=ADH6 PE=3 SV=1	1	0.980209					0.887156	0.783494	0.943578	0.508845	1.09648	0.791992							1.09648		1.80302	0.272745							1.80302
sp|Q2HJ33|OLA1_BOVIN	OLA1	Obg-like ATPase 1 OS=Bos taurus GN=OLA1 PE=2 SV=1	1.01859	0.915284	0.83946	0.741554	0.758578	0.65254	0.946237	0.956211	0.890716	0.508483	1.05682	0.96976	1.20226	0.706997	0.685488	0.460319	0.972747	0.96383	0.979329	0.440791	0.928966	0.640714	0.963829	0.950017	0.772681	0.656481	0.937562	0.820844	0.900759	0.455788
tr|A0A1L7BCA6|A0A1L7BCA6_BVDV	A0A1L7BCA6	NS5B (Fragment) OS=Bovine viral diarrhea virus PE=4 SV=1	0.981748	0.985833	0.816582	0.711268			0.879022	0.813128	0.892451	0.508116	0.990832	0.998378	1.18032	0.737129			0.937562	0.911121	1.03624	0.549176	1.21339	0.690546	0.83946	0.748668					1.02642	0.393691
sp|Q2KIM1|CT027_BOVIN	Q2KIM1	UPF0687 protein C20orf27 homolog OS=Bos taurus PE=2 SV=1	1.01859	0.950687					0.879022	0.805094	0.948807	0.507773	1.00925	0.973847							1.00925		0.636796	0.460407							0.636796
tr|A5D9D3|A5D9D3_BOVIN	POR	NADPH--cytochrome P450 reductase OS=Bos taurus GN=POR PE=2 SV=1	0.946237	0.787459			0.990832	0.982115	0.946237	0.735744	0.961102	0.507613	0.928966	0.733715			0.887156	0.638403			0.908061	0.368251	0.981748	0.881383			1.11686	0.591499	0.862979	0.524261	0.987196	0.344282
sp|P17694|NDUS2_BOVIN	NDUFS2	NADH dehydrogenase [ubiquinone] iron-sulfur protein 2, mitochondrial OS=Bos taurus GN=NDUFS2 PE=1 SV=2	1.10662	0.820375					1.03753	0.932075	1.07208	0.507467	1.02802	0.934641							1.02802		1.22462	0.681041							1.22462
sp|Q9GKI7|C43BP_BOVIN	COL4A3BP	Collagen type IV alpha-3-binding protein OS=Bos taurus GN=COL4A3BP PE=2 SV=1	1.1272	0.798538					0.963829	0.957537	1.04551	0.507457	1.23595	0.671298							1.23595		0.794328	0.673183							0.794328
sp|Q3SZ62|PGAM1_BOVIN	PGAM1	Phosphoglycerate mutase 1 OS=Bos taurus GN=PGAM1 PE=2 SV=3	1.88799	0.197374	0.619441	0.808027	0.570164	0.499193	1.58489	0.272725	1.16562	0.104991	0.737904	0.314693	1.75388	0.123729	0.809096	0.413565	0.60256	0.314905	0.97586	0.0407818	0.717794	0.657735	1.28233	0.0344241	0.928966	0.520101	1.23595	0.0618649	1.04126	0.0103582
sp|Q58DN4|PPME1_BOVIN	PPME1	Protein phosphatase methylesterase 1 OS=Bos taurus GN=PPME1 PE=2 SV=3	1.01859	0.941019					1.09648	0.812189	1.05753	0.507315	0.765597	0.558115							0.765597		1.1695	0.677728							1.1695
tr|Q3ZCC6|Q3ZCC6_BOVIN	GPA33	Glycoprotein A33 (Transmembrane) OS=Bos taurus GN=GPA33 PE=2 SV=1	0.981748	0.978613	0.586138	0.552019	0.946237	0.920148	1.08643	0.846935	0.900137	0.507225	1.22462	0.652297	0.501187	0.438029	1.10662	0.803454	1.23595	0.569867	1.01709	0.293245	0.879022	0.780462	0.704693	0.569877	0.83946	0.717448	0.928966	0.887198	0.838035	0.426753
tr|A6QLS3|A6QLS3_BOVIN	CDKN1B	CDKN1B protein OS=Bos taurus GN=CDKN1B PE=2 SV=1	0.772681	0.646154	1	0.866662	0.928966	0.899887	0.895365	0.834742	0.899253	0.507056	0.990832	0.993745	1.01859	0.988813	0.963829	0.955917	1.20226	0.686594	1.04388	0.600025	0.642688	0.467882	0.954993	0.959377	1.30617	0.608477	0.855067	0.776403	0.939729	0.372948
sp|Q8MJN0|FUND2_BOVIN	FUNDC2	FUN14 domain-containing protein 2 OS=Bos taurus GN=FUNDC2 PE=2 SV=1	0.862979	0.789914					1.00925	0.965959	0.936116	0.506793	0.972747	0.963595							0.972747		1.45881	0.504181							1.45881
sp|P41500|ACYP1_BOVIN	ACYP1	Acylphosphatase-1 OS=Bos taurus GN=ACYP1 PE=1 SV=2	1.1272	0.793684	1.00925	0.975427			0.831764	0.732301	0.989405	0.506706	1	0.978677	1.23595	0.672906			0.619441	0.442168	0.951796	0.356781	1.03753	0.924876	0.92045	0.87564					0.978989	0.525839
tr|Q0VCI7|Q0VCI7_BOVIN	LXN	Latexin OS=Bos taurus GN=LXN PE=2 SV=1	1.07647	0.830573			0.92045	0.877557	0.895365	0.777724	0.964093	0.506676	1.02802	0.95389			0.879022	0.8005			0.953519	0.507027	0.963829	0.872416			1.01859	0.980898	1.02802	0.912817	1.00348	0.589041
tr|M5FK02|M5FK02_BOVIN	NUBP2	Cytosolic Fe-S cluster assembly factor NUBP2 OS=Bos taurus GN=NUBP2 PE=3 SV=1	1.0666	0.715922	0.981748	0.741214	1.07647	0.87008	0.963829	0.909218	1.02216	0.506624	0.92045	0.664413	1.01859	0.892141	0.879022	0.810864	0.591562	0.180243	0.852406	0.235661	0.772681	0.316278	1.69044	0.151808	1.31826	0.60225	0.903649	0.855395	1.17126	0.113781
sp|Q5E947|PRDX1_BOVIN	PRDX1	Peroxiredoxin-1 OS=Bos taurus GN=PRDX1 PE=2 SV=1	1.34276	0.612373	1.03753	0.717532	0.731139	0.99996	0.92045	0.949349	1.00797	0.505278	0.879022	0.719612	0.831764	0.407655	1.2942	0.662697	0.765597	0.949931	0.942645	0.348787	0.954993	0.907225	0.322107	0.0351983	0.787046	0.757529	1.19124	0.515802	0.813847	0.0739663
sp|Q17QB3|ASAH1_BOVIN	ASAH1	Acid ceramidase OS=Bos taurus GN=ASAH1 PE=2 SV=3	1	0.994268					0.855067	0.763667	0.927533	0.505244	1.02802	0.902353							1.02802		0.847227	0.782463							0.847227
sp|A6H767|NP1L1_BOVIN	NAP1L1	Nucleosome assembly protein 1-like 1 OS=Bos taurus GN=NAP1L1 PE=2 SV=1	1.33045	0.889278	1.70608	0.574737	0.928966	0.989085	0.698232	0.824294	1.16593	0.505063	1.27057	0.738075	1.21339	0.401032	0.912011	0.906112	0.251189	0.586634	0.911791	0.322139	3.46737	0.101453	0.990832	0.723671	0.963829	0.849658	0.990832	0.946055	1.60322	0.190347
tr|G3MX68|G3MX68_BOVIN	CD302	CD302 antigen OS=Bos taurus GN=CD302 PE=4 SV=1	1	0.978693					1.14815	0.775299	1.07408	0.505032	0.887156	0.826171							0.887156		0.824138	0.726013							0.824138
sp|Q32L52|GID8_BOVIN	GID8	Glucose-induced degradation protein 8 homolog OS=Bos taurus GN=GID8 PE=2 SV=1	0.816582	0.720108			0.928966	0.807628	1.01859	0.96719	0.92138	0.504759	1.28233	0.644799			0.831764	0.60356			1.05705	0.32399	0.862979	0.753543			0.92045	0.76699	1.05682	0.906136	0.946749	0.487214
tr|Q2KIH5|Q2KIH5_BOVIN	C8A	Complement component 8, alpha polypeptide OS=Bos taurus GN=C8A PE=2 SV=1	1.0666	0.875562					0.912011	0.865646	0.989303	0.504678	1.00925	0.96613							1.00925		0.322107	0.214015							0.322107
tr|F1N1S2|F1N1S2_BOVIN	MAP1B	Uncharacterized protein OS=Bos taurus GN=MAP1B PE=4 SV=2	0.895365	0.777535	0.824138	0.729578			0.990832	0.991152	0.903445	0.504651	1.01859	0.923104	0.887156	0.832492			1.90546	0.379759	1.2704	0.357221	1.95885	0.195074	0.534564	0.42948					1.2467	0.101916
sp|Q2KHU4|CLPP_BOVIN	CLPP	ATP-dependent Clp protease proteolytic subunit, mitochondrial OS=Bos taurus GN=CLPP PE=2 SV=1	1.07647	0.81336	0.972747	0.995905	0.887156	0.683936	0.77983	0.750572	0.92905	0.50462	0.724436	0.536183	0.912011	0.857626	1	0.870075	0.912011	0.846711	0.887114	0.462293	5.15229	0.0842252	0.981748	0.931826	0.794328	0.329413	1.01859	0.783764	1.98674	0.100577
tr|Q1RMX7|Q1RMX7_BOVIN	NANS	N-acetylneuraminic acid synthase OS=Bos taurus GN=NANS PE=1 SV=1	1.34276	0.11305	0.92045	0.431065	0.505825	0.390579	0.787046	0.148121	0.889021	0.0272487	0.972747	0.979942	1.51356	0.929301	0.57544	0.143655	0.436516	0.627544	0.874566	0.228842	1.72187	0.131248	1.6293	0.910215	0.42462	0.360138	0.83946	0.150783	1.15381	0.0481371
tr|A4FUZ3|A4FUZ3_BOVIN	PSMC1	Proteasome (Prosome, macropain) 26S subunit, ATPase, 1 OS=Bos taurus GN=PSMC1 PE=1 SV=1	0.937562	0.779157	1.27057	0.985967	1.08643	0.613844	1.11686	0.885346	1.10286	0.505469	1.02802	0.666318	2.93765	0.115444	0.963829	0.936473	0.405508	0.15067	1.33375	0.0675882	1.22462	0.369214	3.10456	0.105784	0.946237	0.839057	1.07647	0.667264	1.58797	0.105453
tr|F1MZW8|F1MZW8_BOVIN	RPS6KA3	Ribosomal protein S6 kinase OS=Bos taurus GN=RPS6KA3 PE=3 SV=1	1.00925	0.935291					1.02802	0.810006	1.01863	0.504538	1	0.910432							1		0.981748	0.761976							0.981748
tr|F2Z4H3|F2Z4H3_BOVIN	POLR2H	Uncharacterized protein OS=Bos taurus GN=POLR2H PE=1 SV=1	1.0666	0.875533			0.847227	0.75927	1.09648	0.844988	1.00343	0.504415	0.954993	0.934259			1.22462	0.683847			1.0898	0.452705	1.07647	0.872603			0.711214	0.553505	0.954993	0.936964	0.914224	0.452397
sp|Q56JY0|HIKES_BOVIN	HIKESHI	Protein Hikeshi OS=Bos taurus GN=HIKESHI PE=2 SV=1	0.731139	0.634256	1.10662	0.984743	1.03753	0.892243	1.20226	0.745436	1.01939	0.504413	0.816582	0.794647	1.02802	0.990865	1.22462	0.683614	1.88799	0.474767	1.2393	0.407189	1.57036	0.442869	0.349945	0.83958	1.00925	0.858162	0.847227	0.715519	0.944197	0.386279
tr|E1BJD2|E1BJD2_BOVIN	DDX42	Uncharacterized protein OS=Bos taurus GN=DDX42 PE=4 SV=1	0.937562	0.935164					0.879022	0.809189	0.908292	0.504177	1	0.904271							1		0.685488	0.446635							0.685488
tr|Q24K14|Q24K14_BOVIN	DHRS7	Dehydrogenase/reductase (SDR family) member 7 OS=Bos taurus GN=DHRS7 PE=1 SV=1	1.14815	0.770188					0.981748	0.981452	1.06495	0.503835	0.855067	0.768623							0.855067		1.22462	0.688187							1.22462
tr|E1B997|E1B997_BOVIN	ICAM2	Uncharacterized protein OS=Bos taurus GN=ICAM2 PE=4 SV=2			1.15878	0.75734	0.990832	0.997833			1.0748	0.50375			1.03753	0.921294	1.01859	0.955697	1.45881	0.503228	1.17164	0.447482			0.559758	0.384777	1.04713	0.916035	0.824138	0.722787	0.810342	0.330785
tr|G3MZS9|G3MZS9_BOVIN	PPIE	Peptidyl-prolyl cis-trans isomerase E OS=Bos taurus GN=PPIE PE=3 SV=1	1.1272	0.797849					1.02802	0.946549	1.07761	0.503544	1.03753	0.923281							1.03753		0.580764	0.404856							0.580764
sp|Q5E9F2|HMOX1_BOVIN	HMOX1	Heme oxygenase 1 OS=Bos taurus GN=HMOX1 PE=1 SV=1	0.92045	0.8788					1.07647	0.858651	0.998457	0.503285	0.972747	0.975217							0.972747		0.92045	0.878019							0.92045
tr|A4FUC2|A4FUC2_BOVIN	HNRNPUL1	HNRNPUL1 protein OS=Bos taurus GN=HNRNPUL1 PE=1 SV=1	0.972747	0.970028					0.862979	0.777845	0.917863	0.503263	1.14815	0.768009							1.14815		1.03753	0.922933							1.03753
tr|Q1RMI6|Q1RMI6_BOVIN	RASSF4	Ras association (RalGDS/AF-6) domain family member 4 OS=Bos taurus GN=RASSF4 PE=2 SV=1	0.870964	0.797333			1.19124	0.723355	1.01859	0.968294	1.02693	0.502979	1.00925	0.99385			1.10662	0.808111			1.05794	0.52315	0.862979	0.774742			1.23595	0.66346	1.18032	0.726082	1.09308	0.408776
sp|Q66WT7|CAV2_BOVIN	CAV2	Caveolin-2 OS=Bos taurus GN=CAV2 PE=1 SV=1			0.981748	0.978427	0.862979	0.768271			0.922363	0.50208			0.963829	0.892471	1.2942	0.591438	1.02802	0.86886	1.09535	0.455516			0.824138	0.436693	0.981748	0.994332	1.1695	0.813183	0.991795	0.396753
tr|Q3SZ11|Q3SZ11_BOVIN	RPA3	Replication protein A3, 14kDa OS=Bos taurus GN=RPA3 PE=2 SV=1	0.954993	0.955824	1.04713	0.963341	1.09648	0.698072	0.772681	0.63854	0.96782	0.501877	0.990832	0.996993	0.801678	0.561912	1.15878	0.548586	0.636796	0.439157	0.897021	0.297991	0.519996	0.347953	1.01859	0.999716	1.20226	0.514069	0.963829	0.903838	0.92617	0.326512
tr|F1MEY2|F1MEY2_BOVIN	F1MEY2	Trans-2-enoyl-CoA reductase, mitochondrial OS=Bos taurus GN=MECR PE=4 SV=2			1.04713	0.917053	0.887156	0.818143			0.967143	0.501488			0.887156	0.82095	0.698232	0.531818	0.928966	0.898355	0.838118	0.419753			0.92045	0.875947	0.529663	0.354083	1.03753	0.928459	0.829214	0.354561
tr|E1BJG5|E1BJG5_BOVIN	TRIM28	Uncharacterized protein OS=Bos taurus GN=TRIM28 PE=4 SV=2	0.981748	0.843291	0.731139	0.546086	0.981748	0.926029	0.981748	0.958531	0.919096	0.501017	1	0.94114	0.92045	0.862395	1.1695	0.26162	1.23595	0.635736	1.08147	0.29802	1.08643	0.843287	0.946237	0.913895	1.1272	0.411417	0.903649	0.522299	1.01588	0.330502
sp|Q0IIE8|DJB14_BOVIN	DNAJB14	DnaJ homolog subfamily B member 14 OS=Bos taurus GN=DNAJB14 PE=2 SV=1	1.14815	0.761142					0.972747	0.984007	1.06045	0.500939	1.09648	0.833116							1.09648		1.87068	0.345558							1.87068
tr|E1BMF1|E1BMF1_BOVIN	TM9SF3	Transmembrane 9 superfamily member OS=Bos taurus GN=TM9SF3 PE=3 SV=1	1.13763	0.788464					0.963829	0.948339	1.05073	0.50042	1.08643	0.846062							1.08643		1.49969	0.483083							1.49969
sp|P61420|VA0D1_BOVIN	ATP6V0D1	V-type proton ATPase subunit d 1 OS=Bos taurus GN=ATP6V0D1 PE=1 SV=1	1.04713	0.740324			1.01859	0.795531	0.972747	0.937398	1.01282	0.500138	1.00925	0.923613			0.679204	0.577242			0.844228	0.401894	1.20226	0.277739			0.359749	0.315776	1.13763	0.776289	0.89988	0.14575
tr|F1MRT5|F1MRT5_BOVIN	DOK1	Docking protein 1 OS=Bos taurus GN=DOK1 PE=4 SV=1	1.04713	0.910025	1.07647	0.873963			1.21339	0.693002	1.11233	0.499728	1.41906	0.528929	0.809096	0.698862			0.92045	0.884024	1.04953	0.380339	1.01859	0.951819	0.630957	0.454704					0.824774	0.34881
tr|A1L568|A1L568_BOVIN	PEPD	Peptidase D OS=Bos taurus GN=PEPD PE=2 SV=1	0.972747	0.969251					0.855067	0.769144	0.913907	0.499481	1	0.987264							1		0.529663	0.356834							0.529663
tr|E1BIQ2|E1BIQ2_BOVIN	AGAP2	Uncharacterized protein OS=Bos taurus GN=AGAP2 PE=4 SV=2	0.972747	0.969251					0.855067	0.769144	0.913907	0.499481	1	0.987264							1		0.529663	0.356834							0.529663
sp|Q9TR36|PIPNB_BOVIN	PITPNB	Phosphatidylinositol transfer protein beta isoform OS=Bos taurus GN=PITPNB PE=1 SV=3	0.855067	0.857675					1.11686	0.869193	0.985965	0.499478	1.04713	0.558312							1.04713		1.5417	0.663652							1.5417
sp|G5E5X0|LIMD1_BOVIN	LIMD1	LIM domain-containing protein 1 OS=Bos taurus GN=LIMD1 PE=3 SV=1	0.928966	0.882519					1.07647	0.844212	1.00272	0.499288	1.08643	0.823317							1.08643		0.704693	0.467618							0.704693
tr|Q08DR7|Q08DR7_BOVIN	SNF8	Vacuolar-sorting protein SNF8 OS=Bos taurus GN=SNF8 PE=2 SV=1	0.928966	0.872484					1.0666	0.853362	0.997781	0.499083	0.912011	0.837463							0.912011		1.21339	0.646072							1.21339
tr|G3MWG5|G3MWG5_BOVIN	XIAP	Uncharacterized protein OS=Bos taurus GN=XIAP PE=4 SV=1	0.870964	0.80096					1.03753	0.928693	0.954246	0.498789	0.92045	0.885111							0.92045		0.474242	0.310338							0.474242
tr|G3MZG3|G3MZG3_BOVIN	RPRD2	Uncharacterized protein OS=Bos taurus GN=RPRD2 PE=4 SV=1	0.912011	0.862371					1.07647	0.860219	0.994238	0.49794	0.758578	0.622023							0.758578		2.22844	0.287581							2.22844
sp|P34943|NDUA9_BOVIN	NDUFA9	NADH dehydrogenase [ubiquinone] 1 alpha subcomplex subunit 9, mitochondrial OS=Bos taurus GN=NDUFA9 PE=1 SV=1	0.554626	0.564125	0.954993	0.93417	1.01859	0.809611	1.23595	0.942599	0.941039	0.497607	1.14815	0.80531	0.870964	0.803189	0.862979	0.351462	1.21339	0.695114	1.02387	0.322843	1.20226	0.947883	1.27057	0.636805	1.19124	0.495793	0.903649	0.585264	1.14193	0.339823
tr|Q2KI63|Q2KI63_BOVIN	FCGR3A	Fc of IgG, low affinity IIIa, receptor (CD16a) OS=Bos taurus GN=FCGR3A PE=2 SV=1	0.912011	0.899863					0.903649	0.822296	0.90783	0.49715	1.24738	0.672689							1.24738		0.49204	0.332623							0.49204
tr|G3N0I4|G3N0I4_BOVIN	LAP3	Cytosol aminopeptidase OS=Bos taurus GN=LAP3 PE=1 SV=1	0.642688	0.17559	0.717794	0.469107	1.19124	0.118123	1.00925	0.686447	0.890244	0.0490835	0.608135	0.0027588	1.52757	0.445524	0.698232	0.519128	0.937562	0.492428	0.942874	0.00555253	12.0226	1.56302e-06	0.981748	0.265608	0.515229	0.390017	0.432514	0.474005	3.48803	6.59585e-06
tr|F1MUF4|F1MUF4_BOVIN	GLB1	Beta-galactosidase OS=Bos taurus GN=GLB1 PE=3 SV=2	1.08643	0.849965					0.912011	0.86992	0.999218	0.496916	0.981748	0.977575							0.981748		0.524808	0.349743							0.524808
tr|Q32LD6|Q32LD6_BOVIN	EIF5B	Eukaryotic translation initiation factor 5B OS=Bos taurus GN=EIF5B PE=2 SV=1	0.870964	0.797863	1.19124	0.944338			1.19124	0.722004	1.08448	0.496506	0.912011	0.869159	1.0666	0.80001			0.772681	0.275611	0.917096	0.28013	0.570164	0.390383	1.33045	0.366967					0.950309	0.155055
tr|E1BN16|E1BN16_BOVIN	CCDC18	Uncharacterized protein OS=Bos taurus GN=CCDC18 PE=4 SV=2	1.05682	0.878269	0.685488	0.516765	0.981748	0.950867	0.954993	0.92693	0.919762	0.49649	0.912011	0.859273	0.0981748	0.107028	1.04713	0.864215	2.80543	0.228562	1.21569	0.0939323	1.14815	0.70682	0.519996	0.347106	0.794328	0.515465	0.990832	0.990913	0.863328	0.28679
tr|A6QQ64|A6QQ64_BOVIN	HERPUD1	HERPUD1 protein OS=Bos taurus GN=HERPUD1 PE=2 SV=1	0.963829	0.904124			1.1695	0.746467	1.10662	0.80541	1.07998	0.496314	0.831764	0.76743			0.816582	0.726709			0.824173	0.414123	1.69044	0.351692			0.972747	0.961787	0.946237	0.922155	1.20314	0.370705
tr|Q0VCJ5|Q0VCJ5_BOVIN	MOBKL1B	MOB1, Mps One Binder kinase activator-like 1B (Yeast) OS=Bos taurus GN=MOBKL1B PE=2 SV=1	1.07647	0.795871	0.903649	0.856402	1.25892	0.607006	0.912011	0.965902	1.03776	0.496277	0.928966	0.874528	1.00925	0.973913	1.22462	0.569649	1.10662	0.822754	1.06736	0.496049	0.937562	0.978816	1	0.977989	1.13763	0.871762	1.10662	0.686555	1.04545	0.573816
sp|Q0P5D0|PPIH_BOVIN	PPIH	Peptidyl-prolyl cis-trans isomerase H OS=Bos taurus GN=PPIH PE=2 SV=1			1.1695	0.74062	1.00925	0.99609			1.08938	0.496208			0.824138	0.72428	0.937562	0.996306	1.03753	0.924369	0.933076	0.54783			1.1695	0.751197	1.0666	0.973033	0.887156	0.80149	1.04108	0.514883
tr|E1BFV0|E1BFV0_BOVIN	KPNB1	Uncharacterized protein OS=Bos taurus GN=KPNB1 PE=1 SV=2	1.09648	0.886773			1.24738	0.658805	0.928966	0.928735	1.09094	0.495864	1.14815	0.709822			0.691831	0.527512			0.919993	0.315336	0.912011	0.858335			0.83946	0.74771	0.946237	0.922738	0.899236	0.517588
tr|F1MGC0|F1MGC0_BOVIN	SUCLA2	Succinate--CoA ligase [ADP-forming] subunit beta, mitochondrial OS=Bos taurus GN=SUCLA2 PE=3 SV=2	1.19124	0.627247			1.02802	0.917157	0.963829	0.942036	1.06103	0.495575	0.758578	0.182628			0.717794	0.325103			0.738186	0.0773366	1.8197	0.0543757			0.564937	0.406204	0.801678	0.910557	1.06211	0.0626019
sp|Q2HJ60|ROA2_BOVIN	HNRNPA2B1	Heterogeneous nuclear ribonucleoproteins A2/B1 OS=Bos taurus GN=HNRNPA2B1 PE=2 SV=1	0.879022	0.262806	1.97697	0.00705219	0.660694	0.111854	0.322107	0.19621	0.959698	0.0011521	1.22462	0.856004	1.55597	0.0387646	7.51623	0.00829876	1.97697	0.139721	3.06845	0.00110279	0.903649	0.529296	0.413047	0.707679	1.19124	0.714126	0.544503	0.206805	0.76311	0.183458
sp|Q3ZBI6|FHL3_BOVIN	FHL3	Four and a half LIM domains protein 3 OS=Bos taurus GN=FHL3 PE=2 SV=1	1.21339	0.617358	0.928966	0.890767			1.00925	0.984551	1.05054	0.495343	1.02802	0.881452	1.27057	0.644002			1.25892	0.646873	1.18584	0.405228	1.21339	0.660539	0.597035	0.418888					0.905212	0.253944
sp|Q2HJ88|RTCA_BOVIN	RTCA	RNA 3'-terminal phosphate cyclase OS=Bos taurus GN=RTCA PE=2 SV=1	1.27057	0.576273			1.03753	0.984859	0.972747	0.95287	1.09362	0.495059	0.963829	0.945418			1.18032	0.641096			1.07207	0.437455	1.24738	0.580972			1.05682	0.729401	1.04713	0.729144	1.11711	0.368766
sp|Q3SZU5|SPCS3_BOVIN	SPCS3	Signal peptidase complex subunit 3 OS=Bos taurus GN=SPCS3 PE=2 SV=1	0.847227	0.903319	0.879022	0.692679	0.895365	0.85578	1.19124	0.739986	0.953214	0.494503	1.05682	0.901833	0.946237	0.824796	0.831764	0.636179	1.09648	0.802464	0.982824	0.485655	3.04789	0.159095	0.724436	0.474649	0.787046	0.556721	0.862979	0.837134	1.35559	0.140856
tr|A6H6X2|A6H6X2_BOVIN	ANG2	ANG2 protein OS=Bos taurus GN=ANG2 PE=2 SV=1	0.887156	0.818957					0.928966	0.89502	0.908061	0.494201	1.21339	0.693754							1.21339		0.57544	0.396508							0.57544
tr|A0JNB6|A0JNB6_BOVIN	LOXL1	Lysyl oxidase homolog 1 OS=Bos taurus GN=LOXL1 PE=2 SV=1	1.08643	0.846445					0.912011	0.865851	0.999218	0.494163	0.92045	0.888281							0.92045		0.731139	0.581698							0.731139
tr|F1MK73|F1MK73_BOVIN	YAP1	Uncharacterized protein OS=Bos taurus GN=YAP1 PE=4 SV=2	1.09648	0.843853					1.07647	0.867795	1.08647	0.493907	1.00925	0.971952							1.00925		1.14815	0.768694							1.14815
tr|A6QLX2|A6QLX2_BOVIN	FBL	FBL protein (Fragment) OS=Bos taurus GN=FBL PE=2 SV=1	0.895365	0.840019					1.07647	0.871648	0.985915	0.493868	0.787046	0.661058							0.787046		2.33346	0.272557							2.33346
tr|Q1KNJ0|Q1KNJ0_BOVIN	NFKB1	Nuclear factor of kappa light polypeptide enhancer in B-cells 1 OS=Bos taurus GN=NFKB1 PE=2 SV=2	1.67494	0.567631	0.870964	0.794896	0.954993	0.905059	1.00925	0.96678	1.12754	0.493745	0.758578	0.778336	0.903649	0.856578	1.04713	0.356641	0.787046	0.663104	0.8741	0.322482	0.237684	0.272163	1.61436	0.433052	1.02802	0.626036	1.0666	0.599638	0.986664	0.161235
sp|Q08DS7|AP1B1_BOVIN	AP2B1	AP-1 complex subunit beta-1 OS=Bos taurus GN=AP2B1 PE=2 SV=1	1.03753	0.804497	0.731139	0.568147	0.972747	0.936451	0.954993	0.922159	0.924102	0.493695	0.887156	0.673977	0.83946	0.798142	0.77983	0.6813	0.903649	0.869246	0.852524	0.449951	0.672977	0.297821	1.40605	0.604283	0.972747	0.964101	0.990832	0.953053	1.01065	0.33026
sp|P00257|ADX_BOVIN	FDX1	Adrenodoxin, mitochondrial OS=Bos taurus GN=FDX1 PE=1 SV=2	1.05682	0.891782	0.737904	0.80989	0.831764	0.692648	0.862979	0.788189	0.872366	0.493479	1.03753	0.924052	0.954993	0.978059	1.03753	0.919425	0.879022	0.468098	0.977268	0.490643	1.03753	0.927144	1.21339	0.537157	1.00925	0.970675	1.31826	0.582519	1.14461	0.425722
tr|F1N026|F1N026_BOVIN	ITM2B	Integral membrane protein 2B OS=Bos taurus GN=ITM2B PE=4 SV=1	1.21339	0.729128			1.04713	0.830408	1.05682	0.885667	1.10578	0.492988	1.11686	0.827197			0.972747	0.973328			1.04481	0.523949	1.01859	0.861			0.990832	0.998168	1.13763	0.627949	1.04902	0.494548
sp|O97594|SMC3_BOVIN	SMC3	Structural maintenance of chromosomes protein 3 OS=Bos taurus GN=SMC3 PE=1 SV=1	1.04713	0.915915					0.870964	0.797081	0.959046	0.492958	1.05682	0.896527							1.05682		0.879022	0.817131							0.879022
tr|A2VDU0|A2VDU0_BOVIN	TRIP10	Thyroid hormone receptor interactor 10 OS=Bos taurus GN=TRIP10 PE=2 SV=1	1.0666	0.578505	1.07647	0.826726	1.03753	0.844474	1	0.972134	1.04515	0.492593	0.954993	0.797672	0.981748	0.964427	1.01859	0.888519	1.07647	0.820473	1.00795	0.569112	0.870964	0.566455	0.654636	0.397751	0.946237	0.842431	0.954993	0.832685	0.856707	0.322871
sp|P20000|ALDH2_BOVIN	ALDH2	Aldehyde dehydrogenase, mitochondrial OS=Bos taurus GN=ALDH2 PE=1 SV=2	0.340408	0.0254945	0.170608	0.163169	1.38038	0.100275	1.70608	0.0390224	0.899371	0.000557351	0.47863	0.00237679	0.704693	0.549343	0.37325	2.27598e-05	0.474242	0.00201309	0.507704	1.27483e-08	3.56451	0.000705293	0.554626	0.0970882	0.356451	0.0115673	0.83946	0.902724	1.32876	4.33022e-05
sp|Q32PE9|LSM3_BOVIN	LSM3	U6 snRNA-associated Sm-like protein LSm3 OS=Bos taurus GN=LSM3 PE=3 SV=3	0.831764	0.727004	0.895365	0.628062	0.879022	0.897391	1.01859	0.957457	0.906186	0.492429	0.954993	0.936464	1.08643	0.7439	1.02802	0.945955	0.981748	0.902091	1.0128	0.581955	1.00925	0.963635	0.954993	0.613494	0.937562	0.918272	0.972747	0.982683	0.968639	0.55815
sp|P13272|UCRI_BOVIN	UQCRFS1	Cytochrome b-c1 complex subunit Rieske, mitochondrial OS=Bos taurus GN=UQCRFS1 PE=1 SV=3	0.981748	0.806737	1.36773	0.540981	0.177011	0.92128	1	0.97571	0.881622	0.492423	0.981748	0.997498	1.2942	0.417649	0.452898	0.0589885	0.642688	0.32859	0.842882	0.055681	0.903649	0.721348	0.401791	0.534998	0.263027	0.119917	1.13763	0.519797	0.676523	0.111851
sp|Q2KI74|TRADD_BOVIN	TRADD	Tumor necrosis factor receptor type 1-associated DEATH domain protein OS=Bos taurus GN=TRADD PE=2 SV=1	1.00925	0.915634	1.36773	0.558543	0.903649	0.85493	1.07647	0.896993	1.08927	0.492361	0.963829	0.94376	0.954993	0.941485	1.15878	0.763077	0.691831	0.529881	0.942357	0.474248	0.870964	0.797214	0.990832	0.998915	1.07647	0.860086	1.02802	0.947426	0.991569	0.601399
tr|A7E3D5|A7E3D5_BOVIN	PSMA7	Proteasome subunit alpha type (Fragment) OS=Bos taurus GN=PSMA7 PE=2 SV=1	1.05682	0.683611	0.387258	0.00371413	0.685488	0.832547	0.954993	0.59671	0.771139	0.0154241	1	0.80195	0.666807	0.00241138	0.413047	0.169178	0.954993	0.86211	0.758712	0.0051198	1.14815	0.481634	1.92309	0.0621538	0.363078	0.837908	1.38038	0.753415	1.20368	0.0962892
tr|F1MYX9|F1MYX9_BOVIN	LAMA4	Uncharacterized protein OS=Bos taurus GN=LAMA4 PE=1 SV=2	1.25892	0.0235703	0.515229	0.154972	0.990832	0.932008	1.23595	0.484568	1.00023	0.0186866	0.801678	0.60682	1.10662	0.824327	1.48594	0.22814	1.14815	0.642806	1.1356	0.215074	0.586138	0.40575	0.787046	0.463276	1.44544	0.202941	0.731139	0.206938	0.887441	0.054853
tr|Q2KIQ7|Q2KIQ7_BOVIN	SF3B14	Splicing factor 3B, 14 kDa subunit OS=Bos taurus GN=SF3B14 PE=2 SV=1	0.912011	0.839774					1.05682	0.86733	0.984414	0.492236	0.990832	0.998614							0.990832		1.05682	0.854756							1.05682
tr|G5E598|G5E598_BOVIN	CD99	Uncharacterized protein OS=Bos taurus GN=CD99 PE=1 SV=1	1.1272	0.791795	0.831764	0.594755	0.972747	0.992177	1.04713	0.83796	0.994709	0.492009	0.831764	0.709214	0.981748	0.881335	1.49969	0.537451	0.928966	0.992859	1.06054	0.459153	0.816582	0.677274	0.765597	0.352246	1.65959	0.512258	0.903649	0.877346	1.03635	0.264258
tr|Q0P5H4|Q0P5H4_BOVIN	PRKCH	Protein kinase C eta type OS=Bos taurus GN=PRKCH PE=2 SV=1	0.879022	0.798278					1.05682	0.911684	0.96792	0.491987	0.870964	0.765333							0.870964		1.20226	0.628474							1.20226
sp|Q3ZC82|ZC3HE_BOVIN	ZC3H14	Zinc finger CCCH domain-containing protein 14 OS=Bos taurus GN=ZC3H14 PE=2 SV=2	0.928966	0.900344	0.903649	0.862427	1.03753	0.920899	1.39316	0.546944	1.06583	0.491779	0.801678	0.681376	0.990832	0.905541	0.801678	0.687233	1.0666	0.843523	0.915196	0.473341	0.608135	0.429908	2.05116	0.331012	1.34276	0.577757	0.855067	0.776722	1.21428	0.199034
sp|Q0X0C4|HEXI1_BOVIN	HEXIM1	Protein HEXIM1 OS=Bos taurus GN=HEXIM1 PE=2 SV=1	1.02802	0.732139	0.912011	0.651847	0.711214	0.823842	1.14815	0.994156	0.949849	0.49166	0.963829	0.763546	1.03753	0.780539	1.44544	0.560667	0.981748	0.930019	1.10714	0.445018	0.751623	0.793303	1.0666	0.732221	1.5417	0.794165	0.92045	0.979858	1.07009	0.522327
tr|B0JYL6|B0JYL6_BOVIN	STAT1	Signal transducer and activator of transcription OS=Bos taurus GN=STAT1 PE=2 SV=1	0.990832	0.766857	0.879022	0.814123	0.92045	0.753425	0.724436	0.830866	0.878685	0.491631	1.09648	0.87129	0.954993	0.935941	1.10662	0.408609	1.04713	0.915992	1.05131	0.441459	0.183654	0.0284612	1.35519	0.570021	1.00925	0.74914	0.928966	0.542857	0.869266	0.0486837
tr|A5PK10|A5PK10_BOVIN	TOM1L2	TOM1L2 protein OS=Bos taurus GN=TOM1L2 PE=2 SV=1	1.03753	0.925757			0.870964	0.833359	0.809096	0.691131	0.905863	0.491593	0.954993	0.933694			0.49204	0.318104			0.723516	0.267331	0.847227	0.754707			0.801678	0.680726	0.847227	0.75623	0.832044	0.417641
tr|Q3SZT2|Q3SZT2_BOVIN	NQO2	NAD(P)H dehydrogenase, quinone 2 OS=Bos taurus GN=NQO2 PE=2 SV=1	1.15878	0.758129					1.01859	0.958571	1.08868	0.491537	1.11686	0.8166							1.11686		0.744732	0.60207							0.744732
tr|V6F834|V6F834_BOVIN	ZNF259	Zinc finger protein ZPR1 OS=Bos taurus GN=ZNF259 PE=4 SV=1			0.928966	0.816336	1.05682	0.889523			0.992892	0.491294			1.05682	0.757834	0.737904	0.585885	0.990832	0.773291	0.928518	0.390763			0.831764	0.872891	0.77983	0.653357	0.972747	0.972905	0.861447	0.501375
tr|A0A140T872|A0A140T872_BOVIN	DHFR	Dihydrofolate reductase OS=Bos taurus GN=DHFR PE=3 SV=1	0.912011	0.866128					0.895365	0.838272	0.903688	0.491251	1.08643	0.854376							1.08643		0.847227	0.752495							0.847227
tr|F1MIK1|F1MIK1_BOVIN	EIF4G3	Uncharacterized protein OS=Bos taurus GN=EIF4G3 PE=4 SV=2	1.10662	0.828005			0.772681	0.642651	0.990832	0.999998	0.956712	0.491097	0.744732	0.596974			0.679204	0.507206			0.711968	0.271073	1.44544	0.513913			0.387258	0.257162	1.02802	0.94413	0.953571	0.215492
tr|A7Z090|A7Z090_BOVIN	ANK3	ANK3 protein OS=Bos taurus GN=ANK3 PE=2 SV=1			1	0.985376	1.04713	0.736301			1.02356	0.491031			0.879022	0.792022	0.870964	0.877391	1.10662	0.798954	0.952203	0.50153			0.691831	0.491027	0.887156	0.957368	0.990832	0.981413	0.856606	0.45691
tr|E1B7W1|E1B7W1_BOVIN	THRAP3	Uncharacterized protein OS=Bos taurus GN=THRAP3 PE=1 SV=1	0.586138	0.202432	2.208	0.0177121	1.22462	0.419422	0.758578	0.349323	1.19433	0.00814315	1.19124	0.518189	0.77983	0.896995	2.05116	0.109897	4.2462	0.0670559	2.06711	0.0311856	0.937562	0.433686	0.724436	0.150784	0.92045	0.97968	0.679204	0.689512	0.815413	0.161083
sp|Q08DM8|TSN_BOVIN	TSN	Translin OS=Bos taurus GN=TSN PE=2 SV=1	0.887156	0.794986	0.972747	0.905257	0.954993	0.867541	1.10662	0.623467	0.98038	0.490796	0.731139	0.268208	1.00925	0.817247	0.963829	0.863378	0.794328	0.406956	0.874637	0.220943	0.895365	0.17203	1.05682	0.855343	1.07647	0.397456	0.981748	0.889521	1.0026	0.177108
tr|M5FMU4|M5FMU4_BOVIN	NMRAL1	NmrA-like family domain-containing protein 1 OS=Bos taurus GN=NMRAL1 PE=4 SV=1	1.34276	0.831097	1.07647	0.908969	1.03753	0.827391	1.18032	0.622272	1.15927	0.490632	0.591562	0.138808	1.24738	0.782069	0.862979	0.353909	0.928966	0.948401	0.907722	0.143799	2.29087	0.936749	1.99526	0.243135	1.00925	0.906949	1	0.93181	1.57385	0.35591
tr|Q2KIC4|Q2KIC4_BOVIN	TRIP4	Thyroid hormone receptor interactor 4 OS=Bos taurus GN=TRIP4 PE=2 SV=1	1.03753	0.927243					1.13763	0.781319	1.08758	0.490578	0.937562	0.913262							0.937562		0.787046	0.666198							0.787046
tr|F1MP21|F1MP21_BOVIN	LOC539383	Alpha-amylase OS=Bos taurus GN=LOC539383 PE=3 SV=2	1.07647	0.858624					1.07647	0.843278	1.07647	0.490401	0.831764	0.637376							0.831764		0.870964	0.799176							0.870964
tr|A4FUE6|A4FUE6_BOVIN	MOBKL3	MOBKL3 protein OS=Bos taurus GN=MOBKL3 PE=2 SV=1	1.08643	0.823448	0.855067	0.773494	0.963829	0.953938	0.794328	0.639253	0.924912	0.490342	1.01859	0.920872	1.04713	0.904469	0.855067	0.775679	0.704693	0.539774	0.90637	0.46817	0.654636	0.478842	0.963829	0.95281	1.34276	0.578585	0.816582	0.703256	0.944453	0.349685
tr|I6L9J7|I6L9J7_BOVIN	PREB	PREB protein OS=Bos taurus GN=PREB PE=2 SV=1	1.04713	0.893002					1.08643	0.809513	1.06678	0.489904	0.937562	0.883695							0.937562		0.448745	0.241066							0.448745
sp|A6QPF8|T120B_BOVIN	TMEM120B	Transmembrane protein 120B OS=Bos taurus GN=TMEM120B PE=2 SV=1	0.711214	0.860378	0.870964	0.990958	1.08643	0.81415	0.711214	0.558178	0.844954	0.489832	1.23595	0.472986	0.77983	0.855748	0.436516	0.183514	0.554626	0.593081	0.75173	0.160827	1.70608	0.671248	1.0666	0.710635	1.33045	0.839574	0.133045	0.520402	1.05904	0.369861
tr|Q2KJ41|Q2KJ41_BOVIN	TSPAN14	Tetraspanin OS=Bos taurus GN=TSPAN14 PE=2 SV=1	1.13763	0.763824					0.963829	0.945948	1.05073	0.48975	1.05682	0.878791							1.05682		0.862979	0.76771							0.862979
sp|A1A4Q9|NUD16_BOVIN	NUDT16	U8 snoRNA-decapping enzyme OS=Bos taurus GN=NUDT16 PE=2 SV=1	0.903649	0.851877					0.903649	0.847482	0.903649	0.489499	0.92045	0.882846							0.92045		0.383707	0.250066							0.383707
tr|F1MU12|F1MU12_BOVIN	KRT8	Keratin, type II cytoskeletal 8 OS=Bos taurus GN=KRT8 PE=3 SV=1	0.580764	0.0041333	0.42462	0.00174919	0.648634	0.126331	0.359749	0.0207495	0.503442	1.98995e-06	0.855067	0.46677	0.380189	0.000459611	5.54626	7.84851e-08	1.67494	0.0235511	2.11411	1.39975e-10	0.0831764	0.000202403	0.226986	4.68503e-05	1.13763	0.706582	0.801678	0.362134	0.562367	3.3446e-07
tr|E1BE82|E1BE82_BOVIN	PUM1	Uncharacterized protein OS=Bos taurus GN=PUM1 PE=4 SV=2	1.14815	0.767066	1.11686	0.806812			0.903649	0.854145	1.05622	0.489483	0.847227	0.754004	1.0666	0.875775			0.963829	0.956813	0.959217	0.533952	1.08643	0.848134	0.758578	0.621687					0.922502	0.398926
tr|F1MB25|F1MB25_BOVIN	ENTPD1	Ectonucleoside triphosphate diphosphohydrolase 1 OS=Bos taurus GN=ENTPD1 PE=3 SV=1	1.00925	0.97585	0.717794	0.558265	1.0666	0.885564	0.870964	0.798635	0.916152	0.48867	1.28233	0.630664	0.972747	0.963058	1.09648	0.841959	0.787046	0.665817	1.03465	0.463315	1.61436	0.430161	0.642688	0.470808	2.12814	0.301978	0.954993	0.939867	1.33504	0.187515
sp|Q148J6|ARPC4_BOVIN	ARPC4	Actin-related protein 2/3 complex subunit 4 OS=Bos taurus GN=ARPC4 PE=1 SV=3	0.912011	0.527338	1.23595	0.928573	1.10662	0.986932	0.954993	0.796377	1.05239	0.48844	1.01859	0.894912	0.972747	0.932494	1.52757	0.515223	0.49204	0.517308	1.00274	0.381524	0.963829	0.708772	0.0801678	0.149805	1.27057	0.871827	0.49204	0.788548	0.701653	0.214484
tr|F1N5E1|F1N5E1_BOVIN	FAM234B	Uncharacterized protein OS=Bos taurus GN=FAM234B PE=4 SV=1	0.847227	0.7554					1.02802	0.952268	0.937622	0.488382	0.937562	0.924799							0.937562		0.744732	0.596568							0.744732
sp|Q3ZCL5|ARFP2_BOVIN	ARFIP2	Arfaptin-2 OS=Bos taurus GN=ARFIP2 PE=2 SV=1	0.903649	0.848113	1.1695	0.832779	1.28233	0.627399	1.02802	0.866934	1.09587	0.488059	0.954993	0.825634	0.912011	0.712037	0.737904	0.584569	1.00925	0.847984	0.90354	0.432378	2.12814	0.29328	0.469894	0.286256	0.928966	0.901137	0.937562	0.916926	1.11614	0.208486
sp|Q3ZBV3|MGN_BOVIN	MAGOH	Protein mago nashi homolog OS=Bos taurus GN=MAGOH PE=2 SV=1	0.895365	0.881854	1.14815	0.681538	0.963829	0.942972	1.21339	0.677312	1.05518	0.487896	0.92045	0.899833	0.990832	0.891048	1.07647	0.893689	0.981748	0.971731	0.992374	0.617113	0.654636	0.313009	1.24738	0.684671	1.35519	0.556997	0.847227	0.765597	1.02611	0.242594
tr|Q2HJB6|Q2HJB6_BOVIN	PCOLCE	Procollagen C-endopeptidase enhancer OS=Bos taurus GN=PCOLCE PE=2 SV=1	0.937562	0.833483					1.01859	0.861194	0.978077	0.487716	1.07647	0.736789							1.07647		0.887156	0.543932							0.887156
tr|F1MDV3|F1MDV3_BOVIN	SNTB1	Uncharacterized protein OS=Bos taurus GN=SNTB1 PE=4 SV=1	1.0666	0.871598					0.870964	0.82318	0.96878	0.487583	1.07647	0.852876							1.07647		1.51356	0.448699							1.51356
sp|A2VDP5|ENPP4_BOVIN	ENPP4	Bis(5'-adenosyl)-triphosphatase ENPP4 OS=Bos taurus GN=ENPP4 PE=2 SV=1	0.847227	0.707008	0.847227	0.755055	0.862979	0.729012	0.990832	0.984675	0.887066	0.487541	0.937562	0.896498	1.15878	0.791449	0.990832	0.909737	0.895365	0.884806	0.995634	0.57312	0.862979	0.736283	0.879022	0.798283	1.08643	0.711361	1.03753	0.955253	0.966489	0.496164
tr|G3MWX2|G3MWX2_BOVIN	LOC782114	Uncharacterized protein OS=Bos taurus GN=LOC782114 PE=4 SV=1	0.831764	0.73971					1.02802	0.969304	0.92989	0.487378	0.870964	0.811919							0.870964		1.43219	0.571991							1.43219
sp|Q29RZ1|PDDC1_BOVIN	PDDC1	Parkinson disease 7 domain-containing protein 1 OS=Bos taurus GN=PDDC1 PE=2 SV=1	0.903649	0.849379			0.928966	0.872685	0.816582	0.706643	0.883066	0.487252	1	0.982692			1.20226	0.587122			1.10113	0.423529	0.591562	0.411601			1.09648	0.592493	0.809096	0.519619	0.832379	0.217588
sp|A3KN22|UBC12_BOVIN	UBE2M	NEDD8-conjugating enzyme Ubc12 OS=Bos taurus GN=UBE2M PE=2 SV=1	1.02802	0.939658					0.879022	0.762472	0.953519	0.487145	1.02802	0.963669							1.02802		0.972747	0.885544							0.972747
tr|F1MWR7|F1MWR7_BOVIN	KLC4	Kinesin light chain 4 OS=Bos taurus GN=KLC4 PE=4 SV=2	1.02802	0.927029	0.887156	0.766212	0.92045	0.628279	0.92045	0.856632	0.939018	0.487044	0.954993	0.928402	0.895365	0.794166	0.432514	0.389156	1.13763	0.810665	0.855125	0.389685	0.937562	0.891513	0.937562	0.968362	0.428549	0.918156	0.928966	0.752688	0.80816	0.582755
tr|A8E658|A8E658_BOVIN	PPIG	PPIG protein OS=Bos taurus GN=PPIG PE=2 SV=1	0.954993	0.881866					1.0666	0.811258	1.01079	0.486697	0.855067	0.640367							0.855067		1.10662	0.381205							1.10662
sp|P80724|BASP1_BOVIN	BASP1	Brain acid soluble protein 1 OS=Bos taurus GN=BASP1 PE=1 SV=3	1.83654	0.0481628	1.57036	0.125886	0.169044	0.27637	0.394457	0.158668	0.992601	0.00489704	1.33045	0.188232	0.47863	0.0481018	3.28095	0.0144041	5.49541	0.0469654	2.64636	0.00025365	0.244343	0.0196138	0.937562	0.884501	0.928966	0.685217	1.48594	0.120701	0.899202	0.0169166
tr|A3KMW1|A3KMW1_BOVIN	NUP43	NUP43 protein OS=Bos taurus GN=NUP43 PE=2 SV=1	1.00925	0.908386			1.11686	0.694284	0.937562	0.828303	1.02123	0.486601	1.02802	0.944549			1.03753	0.874161			1.03277	0.532121	0.847227	0.691305			1.21339	0.561207	0.946237	0.882679	1.00228	0.390208
tr|B3FXL6|B3FXL6_BOVIN	Irak4	Interleukin-1 receptor-associated kinase 4 transcript variant 1 OS=Bos taurus GN=Irak4 PE=2 SV=1	1.02802	0.941479					1.15878	0.758338	1.0934	0.486068	1.08643	0.859094							1.08643		1.09648	0.843837							1.09648
sp|P28800|A2AP_BOVIN	SERPINF2	Alpha-2-antiplasmin OS=Bos taurus GN=SERPINF2 PE=1 SV=2	2.80543	0.0462354	1.2942	0.829437	0.613762	0.154195	0.744732	0.448582	1.36453	0.0261155	1.28233	0.420955	0.912011	0.936193	1.64437	0.0678446	0.501187	0.961812	1.08498	0.116528	0.383707	0.0912998	2.1677	0.952938	1.41906	0.134578	1.08643	0.752844	1.26422	0.0589937
tr|A5D7D4|A5D7D4_BOVIN	GSPT1	GSPT1 protein OS=Bos taurus GN=GSPT1 PE=2 SV=1					0.895365	0.833567	0.912011	0.85416	0.903688	0.485223	1.1695	0.7243			0.717794	0.565321			0.943647	0.335677	1.19124	0.669207			0.92045	0.882321	1.01859	0.962231	1.04343	0.507241
tr|F6Q9S4|F6Q9S4_BOVIN	PRKAR2B	cAMP-dependent protein kinase type II-beta regulatory subunit OS=Bos taurus GN=PRKAR2B PE=4 SV=1			0.972747	0.90436	1.01859	0.784826			0.995669	0.484258			1.03753	0.940115	1.00925	0.984838	0.685488	0.523935	0.910756	0.468772			1.10662	0.716109	1.30617	0.599144	1.15878	0.863251	1.19052	0.407108
tr|F1MHR4|F1MHR4_BOVIN	PIP4K2A	Uncharacterized protein OS=Bos taurus GN=PIP4K2A PE=4 SV=2	1.10662	0.831125			1.05682	0.831937	0.83946	0.745821	1.00097	0.483469	0.972747	0.962938			0.847227	0.583099			0.909987	0.415987	1.64437	0.419729			0.765597	0.405099	0.862979	0.476547	1.09098	0.163449
sp|P00978|AMBP_BOVIN	AMBP	Protein AMBP OS=Bos taurus GN=AMBP PE=1 SV=2	4.57088	0.0101226	0.737904	0.907602	0.704693	0.87599	0.363078	0.15149	1.59414	0.0150517	1.92309	0.241644	0.824138	0.958994	1.49969	0.100498	0.963829	0.955792	1.30269	0.106621	0.359749	0.105424	1.02802	0.506854	1.22462	0.380016	1.27057	0.428118	0.970739	0.0584576
tr|Q8SQ31|Q8SQ31_BOVIN	Q8SQ31	ABC transporter TAP2 OS=Bos taurus PE=2 SV=1	0.912011	0.880433					0.887156	0.803744	0.899583	0.48334	1.05682	0.890534							1.05682		0.903649	0.946541							0.903649
sp|Q0P5M8|MPPA_BOVIN	PMPCA	Mitochondrial-processing peptidase subunit alpha OS=Bos taurus GN=PMPCA PE=2 SV=1	0.92045	0.841817					1.0666	0.839049	0.993523	0.482769	0.990832	0.998508							0.990832		0.539511	0.271356							0.539511
sp|P12234|MPCP_BOVIN	SLC25A3	Phosphate carrier protein, mitochondrial OS=Bos taurus GN=SLC25A3 PE=1 SV=1	0.887156	0.701058			1.09648	0.801715	0.963829	0.913131	0.982488	0.482307	1.14815	0.599149			0.597035	0.316885			0.872595	0.192128	1.55597	0.199397			0.895365	0.690024	1.00925	0.910335	1.15353	0.216007
tr|A0A0B7G0H6|A0A0B7G0H6_THACB	HSP90B1	Endoplasmin OS=Bos taurus GN=HSP90B1 PE=2 SV=1 OS=Thanatephorus cucumeris (strain AG1-IB / isolate 7/3/14) GN=RSOLAG1IB_05483 PE=3 SV=1	0.903649	0.85959					0.887156	0.820237	0.895403	0.482223	1.21339	0.697371							1.21339		0.772681	0.638369							0.772681
tr|F1MU45|F1MU45_BOVIN	PCF11	Uncharacterized protein OS=Bos taurus GN=PCF11 PE=4 SV=2	1.15878	0.761783	0.937562	0.84813	0.862979	0.804934	0.824138	0.718045	0.945864	0.482193	1.0666	0.885484	0.870964	0.846484	0.946237	0.912022	2.48886	0.446657	1.34316	0.441535	1.11686	0.807189	0.428549	0.400937	0.855067	0.759536	1.09648	0.829815	0.874239	0.366052
tr|F1MXX6|F1MXX6_BOVIN	MFGE8	Lactadherin OS=Bos taurus GN=MFGE8 PE=1 SV=1	0.855067	0.778665	0.428549	0.209068	0.963829	0.519064	1.34276	0.118859	0.897552	0.0642596	3.19154	0.0315929	0.77983	0.774778	0.0636796	4.82392e-06	0.416869	0.052325	1.11298	7.54807e-07	1.09648	0.972562	0.316228	0.0757662	0.165959	0.00201597	1.43219	0.168595	0.752713	0.000785493
sp|P79122|PININ_BOVIN	PNN	Pinin OS=Bos taurus GN=PNN PE=2 SV=3	0.77983	0.651264	0.903649	0.854519	1.11686	0.813529	1.10662	0.82409	0.976742	0.482013	0.981748	0.991072	0.92045	0.876887	0.847227	0.751062	1.18032	0.726676	0.982436	0.532651	1.23595	0.676551	1.52757	0.468677	1.10662	0.836747	0.928966	0.887116	1.19978	0.39186
tr|A6QLP9|A6QLP9_BOVIN	SSH3	SSH3 protein OS=Bos taurus GN=SSH3 PE=2 SV=1	1.08643	0.85306					0.887156	0.824485	0.986791	0.481471	0.903649	0.851233							0.903649		0.619441	0.443797							0.619441
sp|Q02827|NDUC2_BOVIN	NDUFC2	NADH dehydrogenase [ubiquinone] 1 subunit C2 OS=Bos taurus GN=NDUFC2 PE=1 SV=1	0.954993	0.863359	1.09648	0.837171	1.24738	0.581788	0.879022	0.884624	1.04447	0.481397	1.18032	0.595579	1.04713	0.903966	0.855067	0.763183	0.744732	0.597726	0.956812	0.399741	1.1695	0.455966	1.72187	0.392012	0.990832	0.966297	0.744732	0.68803	1.15673	0.278966
sp|A6QNT8|SC24A_BOVIN	SEC24A	Protein transport protein Sec24A OS=Bos taurus GN=SEC24A PE=2 SV=1	1.00925	0.963566	1.35519	0.571573			1.03753	0.926016	1.13399	0.480785	1.2942	0.618002	1.27057	0.644532			1.15878	0.754603	1.24118	0.363155	1.48594	0.486957	1.5417	0.463966					1.51382	0.218804
tr|A6QQQ3|A6QQQ3_BOVIN	PRELP	Proline/arginine-rich end leucine-rich repeat protein OS=Bos taurus GN=PRELP PE=2 SV=1	1.70608	0.390923	1.02802	0.608636	0.912011	0.257944	0.895365	0.953032	1.13537	0.189382	1.2942	0.699655	3.43558	0.00193376	1.67494	0.493127	0.272898	0.0245759	1.6694	0.000560605	1.03753	0.669958	0.60256	0.160523	0.92045	0.676211	3.46737	0.000377376	1.50698	0.000844554
tr|Q3T0U3|Q3T0U3_BOVIN	ES1	Es1 protein OS=Bos taurus GN=ES1 PE=1 SV=1	0.831764	0.889428	1.00925	0.956355	0.946237	0.987282	0.349945	0.441433	0.7843	0.480688	0.794328	0.545074	1.34276	0.656384	0.679204	0.19968	0.299226	0.139178	0.778881	0.0638388	1.75388	0.448491	0.855067	0.422092	1.0666	0.705656	0.444631	0.819056	1.03004	0.267107
sp|Q32LA7|H2AV_BOVIN	H2AFV	Histone H2A.V OS=Bos taurus GN=H2AFV PE=2 SV=3	0.487529	0.546957	0.496592	0.711661	0.534564	0.951643	1.18032	0.996232	0.674752	0.479751	0.570164	0.772808	1.10662	0.634271	0.580764	0.444626	2.48886	0.26255	1.1866	0.187032	1.14815	0.656218	1.25892	0.599997	0.679204	0.68726	0.92045	0.983141	1.00168	0.414805
tr|E1BDM8|E1BDM8_BOVIN	DDX6	Uncharacterized protein OS=Bos taurus GN=DDX6 PE=1 SV=1	1.11686	0.804222			1.07647	0.864151	1.1695	0.72999	1.12094	0.479512	0.937562	0.900814			0.831764	0.733156			0.884663	0.462496	1.48594	0.467774			0.946237	0.928259	0.954993	0.941589	1.12906	0.429076
sp|Q58DC0|CPPED_BOVIN	CPPED1	Serine/threonine-protein phosphatase CPPED1 OS=Bos taurus GN=CPPED1 PE=2 SV=1	0.928966	0.850008					1.0666	0.821731	0.997781	0.479356	0.816582	0.571446							0.816582		0.474242	0.174459							0.474242
tr|F1MJV5|F1MJV5_BOVIN	USP14	Ubiquitin carboxyl-terminal hydrolase 14 OS=Bos taurus GN=USP14 PE=3 SV=2	1.10662	0.899936			1.34276	0.575709	1	0.977917	1.1498	0.479198	1.00925	0.961997			1.28233	0.626705			1.14579	0.435936	1.19124	0.89578			1.65959	0.410714	0.92045	0.888073	1.25709	0.380308
tr|A6QNK6|A6QNK6_BOVIN	RAD17	RAD17 protein OS=Bos taurus GN=RAD17 PE=2 SV=1	0.963829	0.900294					0.862979	0.773606	0.913404	0.478481	0.963829	0.889078							0.963829		1.02802	0.932402							1.02802
sp|Q3SZB7|F16P1_BOVIN	FBP1	Fructose-1,6-bisphosphatase 1 OS=Bos taurus GN=FBP1 PE=2 SV=3	0.879022	0.405661	0.704693	0.901389	1.0666	0.272147	1.23595	0.291193	0.971565	0.125319	0.855067	0.764728	1.6293	0.530343	0.390841	0.0204454	0.265461	0.00541196	0.785166	0.00124457	1.58489	0.207936	1.38038	0.93928	0.483059	0.106297	1.35519	0.556495	1.20088	0.070382
sp|Q3SZM9|NAGK_BOVIN	NAGK	N-acetyl-D-glucosamine kinase OS=Bos taurus GN=NAGK PE=2 SV=1	0.954993	0.946264					0.831764	0.735746	0.893378	0.478366	0.685488	0.518423							0.685488		0.731139	0.576448							0.731139
sp|Q2HJH2|RAB1B_BOVIN	RAB1B	Ras-related protein Rab-1B OS=Bos taurus GN=RAB1B PE=2 SV=1	1.05682	0.970437			1.27057	0.641822	0.928966	0.809881	1.08545	0.478136	0.972747	0.91732			0.895365	0.84425			0.934056	0.511503	1.02802	0.575085			0.855067	0.774778	1.20226	0.70987	1.02845	0.373568
tr|A6QQR7|A6QQR7_BOVIN	GPD1L	Glycerol-3-phosphate dehydrogenase [NAD(+)] OS=Bos taurus GN=GPD1L PE=2 SV=1	1.03753	0.870609	0.794328	0.674602			1.04713	0.857691	0.959662	0.477803	0.954993	0.905129	0.903649	0.855481			0.724436	0.567387	0.861026	0.445518	1.39316	0.313158	0.990832	0.994204					1.19199	0.276563
tr|E1BGP4|E1BGP4_BOVIN	MORC2	Uncharacterized protein OS=Bos taurus GN=MORC2 PE=4 SV=1	1.08643	0.823313					0.912011	0.842968	0.999218	0.47741	1.1695	0.718545							1.1695		1.8197	0.310708							1.8197
tr|A1A4R7|A1A4R7_BOVIN	TIAL1	TIAL1 protein (Fragment) OS=Bos taurus GN=TIAL1 PE=2 SV=1	0.879022	0.67319			0.972747	0.970389	0.912011	0.769438	0.92126	0.477279	0.92045	0.794069			1.07647	0.791855			0.998457	0.448052	1.77011	0.139601			1.22462	0.559797	0.990832	0.992504	1.32852	0.158837
tr|A5PJT3|A5PJT3_BOVIN	MGC151858	MGC151858 protein OS=Bos taurus GN=MGC151858 PE=2 SV=1	1.10662	0.824947					0.895365	0.839981	1.00099	0.476934	0.990832	0.994311							0.990832		0.937562	0.912925							0.937562
sp|P33545|DSC2_BOVIN	DSC2	Desmocollin-2 (Fragment) OS=Bos taurus GN=DSC2 PE=2 SV=1	0.895365	0.779451					0.946237	0.88838	0.920801	0.476719	1.09648	0.766709							1.09648		1.34276	0.452999							1.34276
sp|P20004|ACON_BOVIN	ACO2	Aconitate hydratase, mitochondrial OS=Bos taurus GN=ACO2 PE=1 SV=4	0.744732	0.649342	0.440555	0.0702168	1.83654	0.0853317	1.28233	0.544832	1.07604	0.022316	0.666807	0.246131	1.45881	0.260277	0.322107	0.00323108	0.672977	0.102479	0.780176	0.000688379	8.47227	0.000191004	0.895365	0.346739	0.380189	0.292447	1.00925	0.642434	2.68927	0.000449447
tr|Q3MHG9|Q3MHG9_BOVIN	SLC38A3	SLC38A3 protein OS=Bos taurus GN=SLC38A3 PE=2 SV=1	0.946237	0.919134					0.847227	0.752853	0.896732	0.47651	0.954993	0.938066							0.954993		0.847227	0.755818							0.847227
sp|A6QLP2|SAHH3_BOVIN	AHCYL2	Adenosylhomocysteinase 3 OS=Bos taurus GN=AHCYL2 PE=1 SV=1	1.11686	0.892521			0.816582	0.709268	0.990832	0.790999	0.974759	0.476365	0.895365	0.952584			0.666807	0.49817			0.781086	0.371534	0.180302	0.447892			0.751623	0.60419	0.954993	0.936653	0.628972	0.329825
tr|F1MYK3|F1MYK3_BOVIN	EPN2	Uncharacterized protein OS=Bos taurus GN=EPN2 PE=4 SV=2			0.887156	0.793931	0.912011	0.870915			0.899583	0.476279			1.14815	0.737418	1.00925	0.977347	0.824138	0.67167	0.993848	0.468276			0.717794	0.493423	0.824138	0.718592	0.83946	0.745874	0.793797	0.337913
tr|A5D9E7|A5D9E7_BOVIN	HADHB	Mitochondrial trifunctional protein, beta subunit OS=Bos taurus GN=HADHB PE=2 SV=1	1.13763	0.733047					1.09648	0.943067	1.11705	0.476221	0.981748	0.992286							0.981748		1.88799	0.408825							1.88799
tr|Q0VC37|Q0VC37_BOVIN	DFFA	DNAation factor, 45kDa, alpha polypeptide OS=Bos taurus GN=DFFA PE=1 SV=1			1	0.989978	0.794328	0.698225			0.897164	0.476183			0.524808	0.277378	1.05682	0.826564	1.25892	0.507336	0.94685	0.206187			0.165959	0.0427898	0.77983	0.61159	1.10662	0.831184	0.684138	0.0662258
sp|Q0VCY1|VAPA_BOVIN	VAPA	Vesicle-associated membrane protein-associated protein A OS=Bos taurus GN=VAPA PE=2 SV=1	1.02802	0.799787	1.01859	0.955961	1.02802	0.959131	0.887156	0.493145	0.990445	0.475591	1.11686	0.359194	0.963829	0.950435	0.972747	0.890213	1.25892	0.645816	1.07809	0.359299	1.09648	0.254185	1.33045	0.592663	0.981748	0.662087	1.03753	0.529313	1.11155	0.178613
tr|Q3ZC53|Q3ZC53_BOVIN	RWDD1	RWD domain containing 1 OS=Bos taurus GN=RWDD1 PE=2 SV=1	0.847227	0.744287					0.895365	0.926174	0.871296	0.475354	0.92045	0.910856							0.92045		1.52757	0.482064							1.52757
sp|Q00361|ATP5I_BOVIN	ATP5I	ATP synthase subunit e, mitochondrial OS=Bos taurus GN=ATP5I PE=1 SV=2	1	0.944195	1.1695	0.631008	1.15878	0.646134	0.972747	0.93824	1.07526	0.475339	1.07647	0.903322	1.01859	0.797719	0.92045	0.897052	0.704693	0.490831	0.93005	0.449142	0.92045	0.773262	0.870964	0.71089	1.27057	0.926816	1.00925	0.865149	1.01781	0.516956
sp|Q1LZA3|ASNS_BOVIN	ASNS	Asparagine synthetase [glutamine-hydrolyzing] OS=Bos taurus GN=ASNS PE=2 SV=3	1.44544	0.54063			0.990832	0.997588	1.08643	0.923449	1.17423	0.47507	1.61436	0.468616			0.794328	0.36206			1.20434	0.176463	1.51356	0.849009			0.887156	0.628819	1.00925	0.940323	1.13666	0.476979
tr|F1MIQ7|F1MIQ7_BOVIN	CCDC146	Uncharacterized protein OS=Bos taurus GN=CCDC146 PE=4 SV=2	1.1272	0.770676					0.937562	0.893598	1.03238	0.475062	1.07647	0.853331							1.07647		0.928966	0.900891							0.928966
tr|F1MY62|F1MY62_BOVIN	LOC512486	Uncharacterized protein OS=Bos taurus GN=LOC512486 PE=4 SV=2	0.772681	0.607679			1.30617	0.890979	1.03753	0.919782	1.03879	0.475049	0.937562	0.903253			0.92045	0.972729			0.929006	0.552586	1.11686	0.783493			0.879022	0.555343	0.879022	0.853447	0.958303	0.407675
sp|Q2HJ73|HIBCH_BOVIN	HIBCH	3-hydroxyisobutyryl-CoA hydrolase, mitochondrial OS=Bos taurus GN=HIBCH PE=2 SV=1	1.19124	0.706693					0.972747	0.974411	1.08199	0.475033	0.946237	0.936952							0.946237		0.816582	0.71512							0.816582
sp|A6QLA4|MAP1_BOVIN	METAP1	Methionine aminopeptidase 1 OS=Bos taurus GN=METAP1 PE=2 SV=1	0.879022	0.770091					0.946237	0.893737	0.91263	0.474879	0.972747	0.977167							0.972747		0.862979	0.760172							0.862979
tr|F1MXG5|F1MXG5_BOVIN	GLIS1	Uncharacterized protein OS=Bos taurus GN=GLIS1 PE=4 SV=2	4.87529	0.703558					1.02802	0.977466	2.95165	0.474634	1.80302	0.806363							1.80302		0.263027	0.301185							0.263027
tr|A7E3T7|A7E3T7_BOVIN	MAT2A	S-adenosylmethionine synthase OS=Bos taurus GN=MAT2A PE=1 SV=1	0.903649	0.799614	0.990832	0.969853	1	0.887442	1.21339	0.522062	1.02697	0.474261	0.794328	0.945585	0.963829	0.965125	0.862979	0.810907	0.772681	0.648843	0.848454	0.535294	0.903649	0.471445	1.15878	0.77446	1.0666	0.781449	0.963829	0.954537	1.02321	0.419289
tr|A6QLV1|A6QLV1_BOVIN	UNC84B	UNC84B protein OS=Bos taurus GN=UNC84B PE=2 SV=1	0.801678	0.418249			1.04713	0.848866	1.00925	0.925861	0.952687	0.381575	0.831764	0.736237			1.0666	0.814621			0.94918	0.434452	0.60256	0.263025			1.28233	0.500997	1.13763	0.709922	1.00751	0.179431
tr|H2CNR1|H2CNR1_BOVIN	PGLYRP1	Peptidoglycan-recognition protein OS=Bos taurus GN=PGLYRP1 PE=3 SV=1	1.02802	0.889252	0.83946	0.743473			1.0666	0.749901	0.978024	0.473982	1.03753	0.858901	0.544503	0.368231			1.19124	0.720208	0.924424	0.310108	1.22462	0.465565	0.903649	0.849913					1.06413	0.327772
tr|A5D7I2|A5D7I2_BOVIN	LOC525062	LOC525062 protein OS=Bos taurus GN=LOC525062 PE=2 SV=1	0.862979	0.916265	1	0.987014	1.11686	0.731736	0.855067	0.541794	0.958727	0.47383	0.963829	0.971225	0.794328	0.675127	1.14815	0.280569	1.15878	0.760256	1.01627	0.303484	0.77983	0.475401	0.801678	0.687961	1.11686	0.804201	1	0.830184	0.924593	0.378194
tr|E1BP91|E1BP91_BOVIN	NPEPPS	Uncharacterized protein OS=Bos taurus GN=NPEPPS PE=1 SV=2	0.92045	0.906471			1.03753	0.861319	0.912011	0.63409	0.956663	0.473637	0.831764	0.439823			1.01859	0.913			0.925177	0.331155	1.15878	0.44585			1.20226	0.478191	0.895365	0.66841	1.08547	0.234056
sp|P69678|CUTA_BOVIN	CUTA	Protein CutA OS=Bos taurus GN=CUTA PE=1 SV=1	1.03753	0.855098	1.13763	0.658701			0.946237	0.878449	1.04046	0.473501	0.895365	0.866889	1.1272	0.76742			0.642688	0.52818	0.888417	0.395706	1.03753	0.954225	1.19124	0.857748					1.11439	0.529272
tr|A6H709|A6H709_BOVIN	HSPC321	HSPC321 protein OS=Bos taurus GN=HSPC321 PE=2 SV=1	1.00925	0.867909					1	0.789002	1.00463	0.473347	0.937562	0.714296							0.937562		0.981748	0.98697							0.981748
tr|A1A4L7|A1A4L7_BOVIN	GSTM4	Glutathione S-transferase Mu 1 OS=Bos taurus GN=GSTM4 PE=2 SV=1	1.11686	0.720835			1.03753	0.781154	1.04713	0.876901	1.06717	0.473005	0.972747	0.962025			1.59956	0.336416			1.28615	0.284352	1.0666	0.810258			1.24738	0.510753	0.744732	0.527298	1.01957	0.302445
sp|Q3T0Y8|VAMP8_BOVIN	VAMP8	Vesicle-associated membrane protein 8 OS=Bos taurus GN=VAMP8 PE=3 SV=1	0.879022	0.744717	2.46604	0.797596	0.928966	0.771832	0.895365	0.778236	1.29235	0.472829	1.01859	0.970561	1.21339	0.924097	1.11686	0.614376	0.608135	0.812824	0.989245	0.520369	0.903649	0.696136	1.61436	0.854716	0.816582	0.435564	1.00925	0.924743	1.08596	0.395193
sp|Q2TBT5|RNH2A_BOVIN	RNASEH2A	Ribonuclease H2 subunit A OS=Bos taurus GN=RNASEH2A PE=1 SV=1	0.862979	0.786532					0.912011	0.868383	0.887495	0.472565	0.92045	0.876583							0.92045		0.862979	0.782365							0.862979
sp|Q58DD4|SDC2_BOVIN	SDC2	Syndecan-2 OS=Bos taurus GN=SDC2 PE=2 SV=1			0.92045	0.878255	0.963829	0.777299			0.942139	0.472413			0.515229	0.342746	0.787046	0.80166	4.48745	0.161629	1.92991	0.109255			0.334195	0.220686	1.01859	0.801005	0.862979	0.782686	0.738588	0.229818
tr|F1MNP4|F1MNP4_BOVIN	RPS6KB1	Ribosomal protein S6 kinase OS=Bos taurus GN=RPS6KB1 PE=3 SV=1	0.954993	0.869926					1.0666	0.784414	1.01079	0.472287	0.903649	0.692438							0.903649		0.990832	0.96102							0.990832
sp|Q9MYM4|LYAG_BOVIN	GAA	Lysosomal alpha-glucosidase OS=Bos taurus GN=GAA PE=2 SV=1	1.13763	0.793914	0.990832	0.777833	1.23595	0.667523	0.903649	0.862657	1.06701	0.47215	0.92045	0.851257	0.855067	0.837676	1.38038	0.552664	0.346737	0.2633	0.875659	0.259702	0.862979	0.932227	1.78649	0.188693	1.23595	0.675162	0.928966	0.89086	1.20359	0.262401
tr|Q2NL09|Q2NL09_BOVIN	GPHN	Gephyrin OS=Bos taurus GN=GPHN PE=2 SV=1	0.855067	0.770513			1.24738	0.664959	0.963829	0.959854	1.02209	0.472046	1	0.984958			0.787046	0.65925			0.893523	0.457472	1.45881	0.505369			1.69044	0.403062	0.963829	0.956255	1.37103	0.282853
tr|E1BAX1|E1BAX1_BOVIN	GOPC	Uncharacterized protein OS=Bos taurus GN=GOPC PE=4 SV=1	0.990832	0.986311			0.704693	0.542409	1.01859	0.918577	0.904705	0.471868	0.990832	0.991424			1.14815	0.764539			1.06949	0.5047	0.895365	0.699617			0.954993	0.934686	0.946237	0.92369	0.932198	0.522558
tr|E1BAK6|E1BAK6_BOVIN	DAZAP1	Uncharacterized protein OS=Bos taurus GN=DAZAP1 PE=4 SV=2	0.92045	0.73149	0.92045	0.74078	0.946237	0.952218	1.0666	0.68751	0.963433	0.471655	0.981748	0.833842	0.946237	0.670989	1.49969	0.625306	0.963829	0.921934	1.09787	0.452427	0.855067	0.793823	1.0666	0.942736	0.862979	0.993061	0.704693	0.50336	0.872334	0.482556
tr|A0JNQ0|A0JNQ0_BOVIN	AIF1L	Allograft inflammatory factor 1-like OS=Bos taurus GN=AIF1L PE=2 SV=1	1.1695	0.744465			0.824138	0.717773	1.03753	0.918834	1.01039	0.471654	1.02802	0.943385			1.35519	0.569727			1.1916	0.404068	0.666807	0.494754			0.83946	0.740858	1.02802	0.939015	0.844761	0.391286
sp|A0JNK3|HTRA2_BOVIN	HTRA2	Serine protease HTRA2, mitochondrial OS=Bos taurus GN=HTRA2 PE=2 SV=1	0.787046	0.660844	0.946237	0.825289	1.00925	0.965443	1.23595	0.671385	0.994621	0.470945	0.809096	0.695381	1.19124	0.431245	1.13763	0.621485	0.963829	0.951591	1.02545	0.34192	1.49969	0.478944	0.801678	0.332029	1.14815	0.615025	0.972747	0.941331	1.10557	0.243564
tr|F1ME38|F1ME38_BOVIN	UBA6	Uncharacterized protein OS=Bos taurus GN=UBA6 PE=4 SV=1	1.07647	0.865933					0.862979	0.784467	0.969722	0.47092	1.15878	0.75222							1.15878		0.554626	0.378247							0.554626
sp|Q32PC9|AR2BP_BOVIN	ARL2BP	ADP-ribosylation factor-like protein 2-binding protein OS=Bos taurus GN=ARL2BP PE=1 SV=2	1.09648	0.835553	1.11686	0.806832	0.862979	0.78407	0.794328	0.667946	0.967662	0.470687	0.831764	0.734886	1.25892	0.647408	1.07647	0.867944	0.717794	0.561174	0.971237	0.388999	0.608135	0.428794	1.28233	0.623967	1.22462	0.685314	0.912011	0.864412	1.00677	0.32333
sp|Q2KJ84|TMED5_BOVIN	TMED5	Transmembrane emp24 domain-containing protein 5 OS=Bos taurus GN=TMED5 PE=2 SV=1	0.570164	0.945563	0.895365	0.761503	0.77983	0.523841	1.0666	0.935547	0.827989	0.470581	0.685488	0.515059	1	0.971436	0.765597	0.448468	0.981748	0.978626	0.858208	0.379213	4.57088	0.230036	1.04713	0.95679	0.510505	0.170729	1.18032	0.611137	1.82721	0.108697
tr|F1N5N2|F1N5N2_BOVIN	EMC8	ER membrane protein complex subunit 8 OS=Bos taurus GN=EMC8 PE=4 SV=1	0.990832	0.97889	1.15878	0.803655	0.465586	0.508897	1.05682	0.879466	0.918003	0.470123	1.03753	0.988091	1.28233	0.719791	0.731139	0.730534	0.564937	0.480596	0.903984	0.402839	0.937562	0.894714	1.58489	0.516715	0.642688	0.636362	0.824138	0.855147	0.99732	0.404244
sp|P00426|COX5A_BOVIN	COX5A	Cytochrome c oxidase subunit 5A, mitochondrial OS=Bos taurus GN=COX5A PE=1 SV=2	0.972747	0.852404	2.44343	0.108194	1.00925	0.128033	0.870964	0.732848	1.3241	0.0582801	0.903649	0.731913	1.78649	0.153469	3.31131	0.0690598	0.275423	0.402497	1.56922	0.0292505	1.15878	0.434405	0.226986	0.147691	0.613762	0.539071	0.666807	0.38443	0.666583	0.0770494
tr|A1L543|A1L543_BOVIN	SCPEP1	Carboxypeptidase OS=Bos taurus GN=SCPEP1 PE=2 SV=1			0.855067	0.645239	1	0.988229	0.870964	0.76506	0.908677	0.470117	1	0.989658	0.801678	0.527162	1.41906	0.489187	0.608135	0.24986	0.957218	0.198872	1.01859	0.940813	1.2942	0.503589	1.0666	0.871885	0.972747	0.960372	1.08803	0.494753
tr|F1N0Z6|F1N0Z6_BOVIN	PLEKHO2	Pleckstrin homology domain-containing family O member 2 OS=Bos taurus GN=PLEKHO2 PE=4 SV=2	0.928966	0.890624					1.15878	0.760544	1.04387	0.470061	1.2942	0.617743							1.2942		1.30617	0.604058							1.30617
tr|Q3SZI2|Q3SZI2_BOVIN	LMNA	Lamin A/C OS=Bos taurus GN=LMNA PE=2 SV=1	1.21339	0.694754					1.01859	0.97284	1.11599	0.469406	0.870964	0.789181							0.870964		0.559758	0.385358							0.559758
tr|F1N529|F1N529_BOVIN	SERPINB2	Uncharacterized protein OS=Bos taurus GN=SERPINB2 PE=3 SV=1	1.13763	0.771952			0.990832	0.995244	1.19124	0.632968	1.10657	0.469364	1.02802	0.958147			0.809096	0.697841			0.918556	0.466174	0.559758	0.382987			1.1272	0.799452	0.765597	0.628278	0.817517	0.280759
sp|P19120|HSP7C_BOVIN	HSPA8	Heat shock cognate 71 kDa protein OS=Bos taurus GN=HSPA8 PE=1 SV=2	0.895365	0.936509	0.30761	0.0430364	0.92045	0.74717	1.04713	0.455982	0.792638	0.0786576	0.630957	0.26436	0.772681	0.768935	0.895365	0.588834	0.862979	0.614423	0.790495	0.215378	2.07014	0.0053961	0.469894	0.846265	1.15878	0.996413	1.13763	0.453274	1.20911	0.0218892
tr|B9TUC6|B9TUC6_BOBOX	B9TUC6	Cathelicidin 7 OS=Bos indicus x Bos taurus PE=3 SV=1	0.887156	0.824714	1.31826	0.698116			1.04713	0.841472	1.08418	0.468469	1.11686	0.918329	0.363078	0.31499			1.49969	0.768286	0.993209	0.305688	1.41906	0.500701	0.972747	0.910208					1.1959	0.361417
tr|A7YWH2|A7YWH2_BOVIN	ZRANB2	Zinc finger Ran-binding domain-containing protein 2 OS=Bos taurus GN=ZRANB2 PE=2 SV=1	0.580764	0.417958	0.887156	0.876698	0.981748	0.957936	0.963829	0.994807	0.853374	0.468437	1.20226	0.713894	1.10662	0.848216	0.597035	0.770918	1.15878	0.734288	1.01618	0.464676	1.65959	0.470185	1.07647	0.661961	0.319154	0.779158	0.586138	0.606792	0.910336	0.311437
tr|F1MXE4|F1MXE4_BOVIN	PSMD6	26S proteasome non-ATPase regulatory subunit 6 OS=Bos taurus GN=PSMD6 PE=4 SV=1	0.751623	0.612679	0.928966	0.95771	1.11686	0.722106	0.972747	0.822873	0.94255	0.468129	0.717794	0.343201	0.990832	0.898689	0.37325	0.515037	0.831764	0.770462	0.72841	0.283289	0.654636	0.726854	0.946237	0.979061	1.23595	0.764501	0.831764	0.972396	0.917146	0.556324
tr|Q3T101|Q3T101_BOVIN	IGL@	IGL@ protein OS=Bos taurus GN=IGL@ PE=1 SV=1	1.19124	0.719556	0.972747	0.979707			1.22462	0.685183	1.12954	0.467755	0.903649	0.85801	0.887156	0.888407			1.31826	0.643634	1.03635	0.471475	0.887156	0.826797	1.15878	0.794394					1.02297	0.460857
tr|E1BLT0|E1BLT0_BOVIN	GOLGA2	Uncharacterized protein OS=Bos taurus GN=GOLGA2 PE=4 SV=2	0.912011	0.558713	0.972747	0.831158	0.794328	0.549826	0.660694	0.118876	0.834945	0.128884	0.937562	0.888794	1.00925	0.869957	0.946237	0.629979	0.847227	0.597018	0.93507	0.431974	0.337287	0.605819	0.816582	0.61833	0.613762	0.594129	0.487529	0.113667	0.56379	0.115362
tr|E1BDG9|E1BDG9_BOVIN	ALDH1L2	10-formyltetrahydrofolate dehydrogenase OS=Bos taurus GN=ALDH1L2 PE=3 SV=2	0.855067	0.756338					0.928966	0.888125	0.892017	0.467553	0.937562	0.907575							0.937562		1.11686	0.807373							1.11686
sp|P10462|S10A2_BOVIN	S100A2	Protein S100-A2 OS=Bos taurus GN=S100A2 PE=1 SV=1	1.40605	0.701195	0.879022	0.942564	1.0666	0.86988	0.296483	0.601787	0.912037	0.466562	1.47231	0.72124	0.47863	0.551869	1.24738	0.695762	0.928966	0.950073	1.03182	0.412702	0.398107	0.523847	0.847227	0.861097	1.78649	0.390958	0.737904	0.654752	0.942432	0.274796
sp|Q58DW6|RAB25_BOVIN	RAB25	Ras-related protein Rab-25 OS=Bos taurus GN=RAB25 PE=2 SV=1	0.895365	0.836493					0.870964	0.80018	0.883164	0.466492	0.972747	0.977442							0.972747		1.18032	0.731098							1.18032
sp|Q3SWZ6|SBDS_BOVIN	SBDS	Ribosome maturation protein SBDS OS=Bos taurus GN=SBDS PE=2 SV=1	1.04713	0.910626					0.847227	0.73498	0.947178	0.466468	1.1695	0.719443							1.1695		1.15878	0.738501							1.15878
sp|Q2HJH3|CK054_BOVIN	Q2HJH3	Ester hydrolase C11orf54 homolog OS=Bos taurus PE=2 SV=1			1.11686	0.807859	0.92045	0.827318			1.01866	0.46605			1.18032	0.736353	0.855067	0.841546	0.591562	0.413069	0.87565	0.331681			1.39316	0.544068	1.09648	0.860039	1.01859	0.973736	1.16941	0.453984
sp|Q95JH2|PLCA_BOVIN	AGPAT1	1-acyl-sn-glycerol-3-phosphate acyltransferase alpha OS=Bos taurus GN=AGPAT1 PE=2 SV=1	0.758578	0.724087	0.83946	0.751023	1.05682	0.865497	1.30617	0.731151	0.990257	0.46547	0.855067	0.781145	0.679204	0.448753	0.660694	0.515257	1.18032	0.798371	0.843821	0.308248	1.80302	0.399568	0.887156	0.960994	0.801678	0.706738	0.879022	0.803774	1.09272	0.378003
sp|P00366|DHE3_BOVIN	GLUD1	Glutamate dehydrogenase 1, mitochondrial OS=Bos taurus GN=GLUD1 PE=1 SV=2	1.07647	0.918877			1.09648	0.71384	0.954993	0.729211	1.04265	0.465427	0.963829	0.680631			0.862979	0.594684			0.913404	0.332992	0.972747	0.750709			1.10662	0.691698	0.981748	0.959605	1.02037	0.47519
tr|F1MUA8|F1MUA8_BOVIN	UBXN7	UBX domain-containing protein 7 OS=Bos taurus GN=UBXN7 PE=4 SV=2	0.912011	0.758452	1.23595	0.597278	1.05682	0.888179	0.862979	0.853862	1.01694	0.465132	1.07647	0.865156	1.33045	0.467613	1.34276	0.0913909	1.34276	0.447735	1.27311	0.0885909	0.77983	0.8551	0.824138	0.601073	1.47231	0.0887909	1.03753	0.680739	1.02845	0.130706
sp|Q1JP75|DCXR_BOVIN	DCXR	L-xylulose reductase OS=Bos taurus GN=DCXR PE=2 SV=1	0.83946	0.582527			0.862979	0.826584	0.981748	0.988003	0.894729	0.464144	1.07647	0.771814			0.855067	0.89985			0.965766	0.477625	1.0666	0.790316			0.83946	0.70379	1.07647	0.762609	0.994174	0.43744
sp|Q32LJ2|ARFRP_BOVIN	ARFRP1	ADP-ribosylation factor-related protein 1 OS=Bos taurus GN=ARFRP1 PE=2 SV=1	0.912011	0.870191					1.15878	0.763005	1.03539	0.464079	1.01859	0.950649							1.01859		1.01859	0.953086							1.01859
tr|A6QQT4|A6QQT4_BOVIN	ALDH3A2	Aldehyde dehydrogenase OS=Bos taurus GN=ALDH3A2 PE=1 SV=1	1.24738	0.66553			0.972747	0.969992	0.60256	0.73653	0.940897	0.464016	1.09648	0.58563			0.862979	0.629919			0.979728	0.312045	0.654636	0.421071			1.19124	0.542375	1	0.990431	0.948626	0.308847
tr|A6QR08|A6QR08_BOVIN	GPS1	GPS1 protein OS=Bos taurus GN=GPS1 PE=2 SV=1	1.03753	0.919749					0.816582	0.720669	0.927055	0.463574	1.20226	0.680841							1.20226		1	0.966683							1
sp|Q3T189|SDHB_BOVIN	SDHB	Succinate dehydrogenase [ubiquinone] iron-sulfur subunit, mitochondrial OS=Bos taurus GN=SDHB PE=2 SV=1	1	0.973891	0.570164	0.597578	1.1695	0.588405	1.08643	0.994888	0.956522	0.463436	0.855067	0.645767	1.0666	0.915322	0.83946	0.356183	0.801678	0.91966	0.8907	0.356936	1.40605	0.535945	0.285759	0.302521	0.847227	0.813482	0.963829	0.883048	0.875716	0.276042
sp|P21856|GDIA_BOVIN	GDI1	Rab GDP dissociation inhibitor alpha OS=Bos taurus GN=GDI1 PE=1 SV=1	1.00925	0.797443	1.14815	0.671364	0.855067	0.644955	1.05682	0.98395	1.01732	0.462878	1.03753	0.794937	0.912011	0.730317	0.515229	0.202196	1.02802	0.44113	0.873196	0.176637	1.24738	0.231899	1.10662	0.808644	0.824138	0.571338	1.07647	0.807502	1.06365	0.235488
tr|A6QP26|A6QP26_BOVIN	SIRT2	SIRT2 protein (Fragment) OS=Bos taurus GN=SIRT2 PE=2 SV=1	1.24738	0.682014					0.92045	0.967679	1.08392	0.462285	1.05682	0.881797							1.05682		0.591562	0.476593							0.591562
tr|Q1RMV1|Q1RMV1_BOVIN	ENG	Endoglin OS=Bos taurus GN=ENG PE=2 SV=1	1.22462	0.681657					1.00925	0.967141	1.11693	0.461965	1.1695	0.74409							1.1695		1.05682	0.893951							1.05682
tr|F1N2Y2|F1N2Y2_BOVIN	COL5A2	Uncharacterized protein OS=Bos taurus GN=COL5A2 PE=4 SV=2	1.28233	0.627351	0.912011	0.868132	0.510505	0.911497	0.801678	0.681265	0.876631	0.461951	0.990832	0.999706	0.772681	0.639646	0.758578	0.763833	1.67494	0.409158	1.04926	0.362457	1.21339	0.697071	1	0.980623	0.824138	0.529247	0.879022	0.736823	0.979137	0.415185
tr|A0JN79|A0JN79_BOVIN	TIAM1	T-cell lymphoma invasion and metastasis 1 OS=Bos taurus GN=TIAM1 PE=2 SV=1	0.824138	0.722348					1.04713	0.91117	0.935634	0.461479	1.03753	0.9287							1.03753		1.27057	0.644233							1.27057
sp|Q1JQB5|FBLI1_BOVIN	FBLIM1	Filamin-binding LIM protein 1 OS=Bos taurus GN=FBLIM1 PE=2 SV=1	0.801678	0.68545	0.963829	0.937891	0.564937	0.564598	1.01859	0.929104	0.837259	0.461376	0.937562	0.912595	1.2942	0.173197	1.90546	0.275332	1.01859	0.930676	1.28895	0.153088	0.685488	0.5262	1.20226	0.537135	2.0893	0.186003	1.38038	0.479814	1.33936	0.115159
sp|Q58DA0|PSMD4_BOVIN	PSMD4	26S proteasome non-ATPase regulatory subunit 4 OS=Bos taurus GN=PSMD4 PE=2 SV=1	0.570164	0.652667	0.946237	0.869822	0.717794	0.85331	0.831764	0.696117	0.76649	0.461366	0.928966	0.978909	1.11686	0.775866	1.19124	0.385939	0.18197	0.390213	0.85476	0.273432	2.53513	0.676219	0.642688	0.342957	1.01859	0.972487	0.92045	0.688945	1.27921	0.320119
tr|Q7JFY1|Q7JFY1_BOVIN	Q7JFY1	Invariant chain (Fragment) OS=Bos taurus PE=2 SV=1			1.22462	0.681099	0.972747	0.965882			1.09868	0.461334			0.870964	0.802523	1.7378	0.38949	0.928966	0.891659	1.17924	0.348103			1.02802	0.944241	1.47231	0.497484	0.954993	0.93557	1.15177	0.445591
sp|P48452|PP2BA_BOVIN	PPP3CA	Serine/threonine-protein phosphatase 2B catalytic subunit alpha isoform OS=Bos taurus GN=PPP3CA PE=1 SV=1	1.19124	0.716913					0.937562	0.916014	1.0644	0.460811	1.00925	0.970781							1.00925		0.660694	0.492182							0.660694
sp|P55918|MFAP4_BOVIN	MFAP4	Microfibril-associated glycoprotein 4 OS=Bos taurus GN=MFAP4 PE=1 SV=2	3.56451	0.0436598	1.27057	0.748009	0.316228	0.280695	0.972747	0.610262	1.53102	0.0435804	1.07647	0.681346	1.87068	0.355088	1.48594	0.756622	0.47863	0.18755	1.22793	0.138787	0.0937562	0.00446904	0.272898	0.170937	0.794328	0.405233	3.28095	0.053847	1.11048	0.000568041
sp|Q3SZ87|SSRG_BOVIN	SSR3	Translocon-associated protein subunit gamma OS=Bos taurus GN=SSR3 PE=2 SV=1	0.539511	0.593246	0.816582	0.77385	0.847227	0.825978	0.912011	0.885339	0.778833	0.460464	1.28233	0.866145	1.22462	0.886212	0.452898	0.361689	0.436516	0.32077	0.84909	0.239219	7.51623	0.386117	1.45881	0.721	0.432514	0.469588	1.14815	0.868976	2.63893	0.27245
tr|A7E3D4|A7E3D4_BOVIN	RAB11FIP2	RAB11FIP2 protein (Fragment) OS=Bos taurus GN=RAB11FIP2 PE=2 SV=1	0.937562	0.914568					1.19124	0.715522	1.0644	0.459767	1.18032	0.733129							1.18032		2.208	0.28933							2.208
tr|Q0V8A7|Q0V8A7_BOVIN	ARFGAP1	ADP-ribosylation factor GTPase activating protein 1 OS=Bos taurus GN=ARFGAP1 PE=2 SV=1	0.963829	0.948636	1.09648	0.576749	1.25892	0.647475	0.954993	0.944366	1.06856	0.459758	1.07647	0.864187	0.870964	0.446775	1.61436	0.429251	1.1272	0.466185	1.17225	0.221335	1.21339	0.686931	1.00925	0.951806	1.1272	0.801019	1.0666	0.88428	1.10411	0.527521
tr|A7E336|A7E336_BOVIN	RPLP0	60S acidic ribosomal protein P0 OS=Bos taurus GN=RPLP0 PE=2 SV=1	1.01859	0.964937	0.642688	0.376082	0.801678	0.95293	0.972747	0.965478	0.858926	0.459357	0.928966	0.612318	1.14815	0.671801	0.452898	0.00272874	0.554626	0.0414248	0.771161	0.00127973	4.20727	0.00518619	0.591562	0.262517	0.313329	0.0491905	1.07647	0.437182	1.54716	0.00088895
tr|Q17QI3|Q17QI3_BOVIN	ACAT2	Acetyl-Coenzyme A acetyltransferase 2 OS=Bos taurus GN=ACAT2 PE=1 SV=1	0.483059	0.629625	1.08643	0.850075	1.18032	0.739729	0.895365	0.843236	0.911293	0.459345	1.58489	0.682426	0.963829	0.962339	0.794328	0.874582	0.77983	0.647659	1.03072	0.481398	0.125893	0.26919	1.1272	0.791487	1.87068	0.443067	1.33045	0.848567	1.11356	0.22578
sp|Q3SZX8|CCD25_BOVIN	CCDC25	Coiled-coil domain-containing protein 25 OS=Bos taurus GN=CCDC25 PE=2 SV=1	0.787046	0.661764			1.08643	0.85105	0.887156	0.827033	0.920209	0.459154	1.01859	0.961938			1.08643	0.856357			1.05251	0.531361	0.159956	0.134603			1.13763	0.789218	1.15878	0.75768	0.818787	0.162737
tr|Q2TA41|Q2TA41_BOVIN	C19H17ORF81	C19H17ORF81 protein (Fragment) OS=Bos taurus GN=C19H17ORF81 PE=2 SV=1	1.01859	0.954595					0.801678	0.683004	0.910135	0.458679	0.954993	0.944905							0.954993		1.28233	0.624127							1.28233
tr|Q95109|Q95109_BOVIN	DQA	DQA protein OS=Bos taurus GN=DQA PE=2 SV=1			0.801678	0.759575	1.04713	0.856891			0.924404	0.458172			0.809096	0.636288	0.92045	0.884113	1.00925	0.922771	0.912933	0.485068			0.666807	0.368112	0.711214	0.484589	0.972747	0.924714	0.783589	0.25598
sp|P80227|ACPH_BOVIN	APEH	Acylamino-acid-releasing enzyme OS=Bos taurus GN=APEH PE=1 SV=2	0.83946	0.610076			1.04713	0.907737	1.01859	0.836336	0.968393	0.457823	0.801678	0.668332			0.801678	0.687759			0.801678	0.363536	0.559758	0.36586			0.963829	0.957647	0.751623	0.605835	0.758403	0.29758
tr|F2Z4G3|F2Z4G3_BOVIN	RBM22	Pre-mRNA-splicing factor RBM22 OS=Bos taurus GN=RBM22 PE=4 SV=1	0.831764	0.726768					0.928966	0.894305	0.880365	0.457753	0.831764	0.733574							0.831764		0.724436	0.56631							0.724436
tr|F1MSR1|F1MSR1_BOVIN	PRSS45	Serine protease 45 OS=Bos taurus GN=PRSS45 PE=3 SV=1	0.946237	0.925443					1.21339	0.701507	1.07981	0.457414	1.30617	0.613643							1.30617		0.937562	0.909885							0.937562
sp|Q3ZBS8|TIM8A_BOVIN	TIMM8A	Mitochondrial import inner membrane translocase subunit Tim8 A OS=Bos taurus GN=TIMM8A PE=3 SV=1	0.981748	0.766117	0.737904	0.794444	0.57544	0.577629	0.92045	0.937988	0.803885	0.456864	0.847227	0.728237	1.25892	0.548053	2.39883	0.567735	0.340408	0.477231	1.21135	0.265453	1.15878	0.635639	0.672977	0.411143	1.8197	0.498981	0.724436	0.789277	1.09397	0.258579
tr|G3X7E3|G3X7E3_BOVIN	WDR44	WD repeat-containing protein 44 OS=Bos taurus GN=WDR44 PE=4 SV=1	1.18032	0.73514					0.92045	0.881064	1.05039	0.456732	1.05682	0.892494							1.05682		1.05682	0.892343							1.05682
tr|E1BE60|E1BE60_BOVIN	PPP1R14A	Uncharacterized protein OS=Bos taurus GN=PPP1R14A PE=4 SV=1	1.45881	0.49722	1.1695	0.747843	1.04713	0.913898	0.903649	0.969417	1.14477	0.456661	0.912011	0.755062	1.64437	0.419909	1.13763	0.777514	0.679204	0.508177	1.0933	0.28674	0.586138	0.3769	1.13763	0.779317	0.554626	0.377472	1.04713	0.907704	0.83138	0.255501
tr|E1BBY7|E1BBY7_BOVIN	HSPA4	Uncharacterized protein OS=Bos taurus GN=HSPA4 PE=1 SV=2	0.946237	0.878086					0.937562	0.73717	0.9419	0.456546	0.870964	0.509841							0.870964		1.18032	0.356867							1.18032
tr|E1BFI2|E1BFI2_BOVIN	DHTKD1	Uncharacterized protein OS=Bos taurus GN=DHTKD1 PE=1 SV=2	0.794328	0.660686					0.990832	0.979362	0.89258	0.456434	0.946237	0.927553							0.946237		1.67494	0.414352							1.67494
tr|Q2KI55|Q2KI55_BOVIN	RBPMS	RNA binding protein with multiple splicing OS=Bos taurus GN=RBPMS PE=2 SV=1	0.92045	0.869217	1.02802	0.990096	1.47231	0.493762	0.862979	0.774326	1.07094	0.456421	0.903649	0.843668	1.24738	0.32899	1.94089	0.336329	1.1272	0.477928	1.30478	0.162022	1.21339	0.682071	0.870964	0.410614	1.31826	0.603544	1.19124	0.723756	1.14846	0.283227
tr|F1MFJ6|F1MFJ6_BOVIN	TBL1XR1	Uncharacterized protein OS=Bos taurus GN=TBL1XR1 PE=4 SV=2	0.816582	0.69844					0.946237	0.926286	0.88141	0.45639	0.879022	0.812648							0.879022		0.461318	0.300962							0.461318
sp|Q58DT4|P5CR1_BOVIN	PYCR1	Pyrroline-5-carboxylate reductase 1, mitochondrial OS=Bos taurus GN=PYCR1 PE=2 SV=1	0.648634	0.77424	0.946237	0.940218	1.21339	0.484429	0.963829	0.931982	0.943022	0.456187	0.809096	0.75749	1.25892	0.403177	0.666807	0.450787	0.895365	0.979027	0.907548	0.297784	3.22107	0.211837	1.18032	0.768379	0.660694	0.878012	0.946237	0.983441	1.50208	0.304242
tr|E1BHH6|E1BHH6_BOVIN	PODN	Uncharacterized protein OS=Bos taurus GN=PODN PE=4 SV=2	1.04713	0.910474					1.1272	0.709623	1.08716	0.455997	1.22462	0.547046							1.22462		0.92045	0.884845							0.92045
sp|A5PK40|CTL3_BOVIN	SLC44A3	Choline transporter-like protein 3 OS=Bos taurus GN=SLC44A3 PE=2 SV=1	0.847227	0.75801					0.903649	0.85206	0.875438	0.455896	1.09648	0.837446							1.09648		1.64437	0.420551							1.64437
tr|E1BN85|E1BN85_BOVIN	GTF2IRD1	Uncharacterized protein OS=Bos taurus GN=GTF2IRD1 PE=3 SV=2			0.981748	0.989062	0.77983	0.653			0.880789	0.45589			0.879022	0.817138	1.28233	0.633776	0.887156	0.825573	1.01617	0.439255			1.25892	0.646825	0.870964	0.801746	1.1695	0.743026	1.0998	0.415814
tr|Q3ZBH2|Q3ZBH2_BOVIN	NQO1	NAD(P)H dehydrogenase, quinone 1 OS=Bos taurus GN=NQO1 PE=2 SV=1	1.19124	0.793796					1.1695	0.811485	1.18037	0.455113	0.630957	0.490765							0.630957		0.744732	0.497245							0.744732
tr|A8E4P2|A8E4P2_BOVIN	FARSB	FARSB protein OS=Bos taurus GN=FARSB PE=2 SV=1	1.35519	0.674736					0.937562	0.952368	1.14638	0.454402	0.343558	0.191889							0.343558		0.457088	0.273265							0.457088
tr|Q08D96|Q08D96_BOVIN	ADCK1	AarF domain containing kinase 1 OS=Bos taurus GN=ADCK1 PE=2 SV=1	1.04713	0.915477					0.816582	0.701899	0.931856	0.45439	1.09648	0.835349							1.09648		0.928966	0.894211							0.928966
tr|G5E5I4|G5E5I4_BOVIN	ZFPL1	Zinc finger protein-like 1 OS=Bos taurus GN=ZFPL1 PE=4 SV=1	1.08643	0.846668	1.39316	0.664676			0.879022	0.81015	1.11954	0.454133	1.15878	0.752221	1.15878	0.861776			0.912011	0.371977	1.07652	0.320505	0.824138	0.71806	1.38038	0.389806					1.10226	0.256085
tr|Q3ZCK2|Q3ZCK2_BOVIN	RALA	V-ral simian leukemia viral oncogene homolog A (Ras related) OS=Bos taurus GN=RALA PE=2 SV=1	1.36773	0.51357			0.928966	0.891718	0.990832	0.995125	1.09584	0.454034	0.972747	0.961103			1.28233	0.62505			1.12754	0.434918	1.08643	0.826509			0.824138	0.718735	1.18032	0.737511	1.0303	0.444871
tr|A6QLM8|A6QLM8_BOVIN	HSCB	HSCB protein OS=Bos taurus GN=HSCB PE=2 SV=1	1.05682	0.891617	0.847227	0.763738			0.794328	0.668342	0.899458	0.45372	0.954993	0.94501	0.990832	0.996266			0.405508	0.261996	0.783778	0.324718	1.21339	0.692761	1.77011	0.378017					1.49175	0.243949
tr|C0SQ70|C0SQ70_BOVIN	plxdc2	Plexin domain containing 2 OS=Bos taurus GN=plxdc2 PE=2 SV=1					1.27057	0.640013	1.01859	0.997581	1.14458	0.452509	0.847227	0.699156			1.04713	0.907842			0.947178	0.45079	0.428549	0.301716			1.52757	0.466439	0.855067	0.769605	0.93706	0.197077
sp|Q3ZBT5|STX7_BOVIN	STX7	Syntaxin-7 OS=Bos taurus GN=STX7 PE=2 SV=1	1.1272	0.686861	0.737904	0.7446	1.01859	0.839039	0.83946	0.751585	0.930788	0.452409	0.981748	0.99424	0.758578	0.784664	0.972747	0.826981	0.544503	0.980258	0.814394	0.595675	0.77983	0.526539	0.0954993	0.542866	1.21339	0.739096	0.981748	0.947767	0.767617	0.36279
sp|A7MB28|NDRG3_BOVIN	NDRG3	Protein NDRG3 OS=Bos taurus GN=NDRG3 PE=2 SV=1	1.10662	0.734989	1.10662	0.824657			1.08643	0.746667	1.09989	0.452408	0.83946	0.618164	0.83946	0.751283			0.92045	0.878487	0.866457	0.428595	0.946237	0.881492	1.40605	0.53323					1.17614	0.369125
sp|A4FUG8|RABE2_BOVIN	RABEP2	Rab GTPase-binding effector protein 2 OS=Bos taurus GN=RABEP2 PE=2 SV=1	0.870964	0.66233	0.981748	0.676906	0.353183	0.8444	1.05682	0.8513	0.815678	0.452262	1.92309	0.372799	0.972747	0.575151	1.48594	0.581513	0.954993	0.409362	1.33419	0.175177	0.077983	0.0362751	0.972747	0.80547	1.7378	0.235328	1.04713	0.73127	0.958915	0.0405488
tr|F1MJ55|F1MJ55_BOVIN	CSNK2A2	Casein kinase II subunit alpha' OS=Bos taurus GN=CSNK2A2 PE=3 SV=2	0.954993	0.938897					0.801678	0.679331	0.878335	0.452214	1.22462	0.689825							1.22462		0.242103	0.17263							0.242103
sp|P08904|RNAS6_BOVIN	RNASE6	Ribonuclease K6 OS=Bos taurus GN=RNASE6 PE=1 SV=3	1.09648	0.844516					1.15878	0.754922	1.12763	0.452086	0.691831	0.523615							0.691831		0.642688	0.469671							0.642688
sp|Q29RI6|CAB39_BOVIN	CAB39	Calcium-binding protein 39 OS=Bos taurus GN=CAB39 PE=2 SV=1	0.937562	0.79814	0.619441	0.426187	1.08643	0.987621	0.758578	0.95813	0.850502	0.452014	0.724436	0.286062	1.14815	0.901626	1.51356	0.445856	0.912011	0.555371	1.07454	0.199043	1.00925	0.94718	0.758578	0.68351	1.58489	0.355552	0.903649	0.977696	1.06409	0.38366
tr|Q0III1|Q0III1_BOVIN	MUT	Methylmalonyl Coenzyme A mutase OS=Bos taurus GN=MUT PE=2 SV=1	1.1272	0.692424			1.11686	0.801991	0.92045	0.813116	1.05484	0.451877	0.928966	0.832895			1	0.978447			0.964483	0.527866	1.35519	0.366876			0.928966	0.890758	1.01859	0.948433	1.10092	0.369403
tr|E1B991|E1B991_BOVIN	KRT2	Uncharacterized protein OS=Bos taurus GN=KRT2 PE=1 SV=2	0.963829	0.90103	1.78649	0.54413	0.765597	0.740017	1.02802	0.884095	1.13598	0.451319	0.937562	0.828783	2.35505	0.567437	1.38038	0.527627	1.27057	0.705036	1.48589	0.339623	0.981748	0.946489	0.199526	0.385678	1.36773	0.553765	1.01859	0.959697	0.891899	0.357275
tr|A6QLR9|A6QLR9_BOVIN	MAPK14	Mitogen-activated protein kinase OS=Bos taurus GN=MAPK14 PE=2 SV=1	0.937562	0.763993					0.903649	0.830674	0.920606	0.450746	1	0.925633							1		0.666807	0.312903							0.666807
tr|A0A140T863|A0A140T863_BOVIN	RNF113A	RING finger protein 113A OS=Bos taurus GN=RNF113A PE=4 SV=1	0.711214	0.542139	1.15878	0.72348	0.972747	0.966344	1.08643	0.842605	0.982291	0.45045	0.887156	0.821593	1.05682	0.885705	1.2942	0.614301	1.07647	0.841941	1.07866	0.483812	1.38038	0.548735	1.04713	0.906828	1.15878	0.762619	0.928966	0.89433	1.12881	0.462661
tr|F1MN19|F1MN19_BOVIN	NR3C1	Uncharacterized protein OS=Bos taurus GN=NR3C1 PE=3 SV=1	1.23595	0.671774			1.18032	0.730234	0.937562	0.914276	1.11794	0.450305	1.0666	0.876965			0.954993	0.94747			1.01079	0.534172	0.613762	0.43744			1.28233	0.633769	0.903649	0.854427	0.933247	0.317228
tr|A0A0B6VTF2|A0A0B6VTF2_BOVIN	MUCL1	Mucin-like protein 1 OS=Bos taurus GN=MUCL1 PE=2 SV=1	0.77983	0.647561					0.972747	0.977339	0.876289	0.449944	0.554626	0.376791							0.554626		1.75388	0.382782							1.75388
sp|P82670|RT10_BOVIN	MRPS10	28S ribosomal protein S10, mitochondrial OS=Bos taurus GN=MRPS10 PE=1 SV=2	2.65461	0.553034	1.57036	0.940054	0.322107	0.87312	0.92045	0.69869	1.36688	0.44906	1.03753	0.96954	1.55597	0.978768	1.34276	0.835861	0.296483	0.533217	1.05819	0.508202	0.253513	0.57023	6.60694	0.491929	1.07647	0.798834	1.57036	0.82968	2.37682	0.349938
tr|Q2KIQ1|Q2KIQ1_BOVIN	PGM3	Phosphoglucomutase 3 OS=Bos taurus GN=PGM3 PE=2 SV=1	1.23595	0.661672					0.963829	0.953242	1.09989	0.448951	0.946237	0.915769							0.946237		0.691831	0.51105							0.691831
tr|G3N0W1|G3N0W1_BOVIN	ITSN1	Uncharacterized protein OS=Bos taurus GN=ITSN1 PE=4 SV=1	1.10662	0.574803	1.34276	0.890212	0.420727	0.718407	0.972747	0.860877	0.960716	0.44863	1.01859	0.994071	0.77983	0.760129	0.928966	0.793098	0.549541	0.758934	0.819232	0.523646	1.13763	0.775535	2.1677	0.972287	1.47231	0.253804	0.937562	0.750412	1.4288	0.307608
tr|A4FV10|A4FV10_BOVIN	TMED4	TMED4 protein (Fragment) OS=Bos taurus GN=TMED4 PE=2 SV=1	0.990832	0.938857	1.85353	0.365781	0.92045	0.923124	0.990832	0.997891	1.18891	0.448556	0.946237	0.803749	1.35519	0.753545	1.04713	0.628827	1.28233	0.682148	1.15772	0.410303	1.15878	0.699133	0.648634	0.447396	0.879022	0.711711	0.990832	0.906718	0.919316	0.364206
sp|O18756|GLCE_BOVIN	GLCE	D-glucuronyl C5-epimerase OS=Bos taurus GN=GLCE PE=1 SV=2	1.52757	0.523229	1.00925	0.896096			1.11686	0.948825	1.21789	0.448416	0.855067	0.910848	0.879022	0.501127			1.09648	0.289864	0.943522	0.223527	5.34564	0.252244	1.07647	0.976179					3.21105	0.23317
tr|F1N3B0|F1N3B0_BOVIN	NAPRT	Nicotinate phosphoribosyltransferase OS=Bos taurus GN=NAPRT PE=4 SV=1	0.954993	0.8231			1.15878	0.739053	0.963829	0.731142	1.02587	0.448361	0.963829	0.697515			0.946237	0.82368			0.955033	0.422351	0.765597	0.934068			0.946237	0.983427	0.744732	0.463227	0.818855	0.438162
sp|Q1LZH7|KANK2_BOVIN	KANK2	KN motif and ankyrin repeat domain-containing protein 2 OS=Bos taurus GN=KANK2 PE=2 SV=1	0.990832	0.883508			0.92045	0.874873	1.14815	0.575258	1.01981	0.448301	1.10662	0.662662			0.809096	0.695178			0.95786	0.364086	0.731139	0.32356			1.47231	0.49979	0.954993	0.939869	1.05281	0.243516
tr|A7MBK6|A7MBK6_BOVIN	TRAF4	TRAF4 protein OS=Bos taurus GN=TRAF4 PE=2 SV=1	0.862979	0.78056					1.11686	0.806124	0.989921	0.448255	0.963829	0.954786							0.963829		1.61436	0.43006							1.61436
tr|Q08DJ3|Q08DJ3_BOVIN	FUBP1	Far upstream element (FUSE) binding protein 1 OS=Bos taurus GN=FUBP1 PE=2 SV=1	0.440555	0.115042	1.01859	0.947653	0.554626	0.159936	0.772681	0.546733	0.696613	0.0621047	1.0666	0.863125	1.15878	0.364456	1.69044	0.123747	1.87068	0.0880699	1.44662	0.0312046	1.23595	0.423247	0.698232	0.0933934	0.654636	0.805694	1.08643	0.720009	0.91881	0.108598
tr|F1N1D1|F1N1D1_BOVIN	IQCE	Uncharacterized protein OS=Bos taurus GN=IQCE PE=4 SV=2	1.05682	0.892632					1.20226	0.704756	1.12954	0.44819	1.03753	0.923475							1.03753		1.48594	0.486358							1.48594
sp|Q27966|MYO1C_BOVIN	MYO1C	Unconventional myosin-Ic OS=Bos taurus GN=MYO1C PE=1 SV=3	1.18032	0.72364					0.928966	0.868656	1.05464	0.447962	0.990832	0.94922							0.990832		1.2942	0.669677							1.2942
sp|A7MBI7|COMT_BOVIN	COMT	Catechol O-methyltransferase OS=Bos taurus GN=COMT PE=2 SV=1	1.02802	0.929932			0.895365	0.836251	0.809096	0.570153	0.910826	0.44764	0.92045	0.82161			0.92045	0.88504			0.92045	0.491723	0.937562	0.767683			1.05682	0.897663	0.496592	0.326688	0.830324	0.307999
tr|B0JYR3|B0JYR3_BOVIN	WASL	Wiskott-Aldrich syndrome-like OS=Bos taurus GN=WASL PE=2 SV=1	0.963829	0.960065	0.831764	0.641281	1.21339	0.696623	0.83946	0.732441	0.96211	0.447162	0.972747	0.972747	1.02802	0.925032	1.30617	0.60542	1.03753	0.890798	1.08612	0.537579	0.794328	0.662952	0.751623	0.502953	1.39316	0.542151	1.02802	0.939658	0.991781	0.334702
tr|E1BNJ0|E1BNJ0_BOVIN	TMEM33	Uncharacterized protein OS=Bos taurus GN=TMEM33 PE=4 SV=2	1.15878	0.758455					0.887156	0.8265	1.02297	0.447161	1.02802	0.9372							1.02802		0.642688	0.470126							0.642688
sp|Q9N179|41_BOVIN	EPB41	Protein 4.1 OS=Bos taurus GN=EPB41 PE=2 SV=1	0.672977	0.628208					0.946237	0.997372	0.809607	0.447019	0.946237	0.845158							0.946237		1.58489	0.954151							1.58489
sp|Q3T105|GALE_BOVIN	GALE	UDP-glucose 4-epimerase OS=Bos taurus GN=GALE PE=2 SV=2	1.07647	0.797585			1	0.95376	1.11686	0.581172	1.06444	0.446968	1.01859	0.924143			0.772681	0.18098			0.895636	0.17455	1.20226	0.450743			0.972747	0.837388	1.00925	0.809679	1.06142	0.366528
tr|Q08DV2|Q08DV2_BOVIN	GNPNAT1	Glucosamine-phosphate N-acetyltransferase 1 OS=Bos taurus GN=GNPNAT1 PE=2 SV=1	0.794328	0.665786	1.23595	0.67402	1.07647	0.73472	1.01859	0.951696	1.03133	0.446937	0.946237	0.922899	1.1272	0.799887	0.862979	0.741357	0.870964	0.803658	0.951844	0.516499	1.1272	0.799647	0.912011	0.86837	0.855067	0.727447	0.862979	0.724195	0.939314	0.477951
tr|F1MFD6|F1MFD6_BOVIN	CORO7	Coronin OS=Bos taurus GN=CORO7 PE=3 SV=2	0.981748	0.991507					1.28233	0.63158	1.13204	0.446861	1.04713	0.909582							1.04713		0.954993	0.932992							0.954993
sp|P13696|PEBP1_BOVIN	PEBP1	Phosphatidylethanolamine-binding protein 1 OS=Bos taurus GN=PEBP1 PE=1 SV=2	1.23595	0.84628	1.33045	0.0704959	0.363078	0.296026	1.23595	0.158847	1.04136	0.0271549	0.794328	0.165758	1.34276	0.0568664	1.75388	0.198737	7.87046	0.00250305	2.94036	0.000204125	1.08643	0.159378	0.164437	0.0574611	1.19124	0.498324	0.972747	0.904907	0.853713	0.0354621
tr|A8PVV5|A8PVV5_BOVIN	SYPL1	SYPL1 protein OS=Bos taurus GN=SYPL1 PE=2 SV=1	0.963829	0.984007	0.801678	0.489348	0.83946	0.720045	1.01859	0.903621	0.90589	0.446632	1	0.956488	1.02802	0.814064	0.831764	0.726514	0.895365	0.824233	0.938786	0.528973	1.1695	0.752723	0.831764	0.591091	0.937562	0.910461	1.00925	0.847619	0.987019	0.46502
tr|E1BMX0|E1BMX0_BOVIN	KRAS	Uncharacterized protein OS=Bos taurus GN=KRAS PE=4 SV=2	0.870964	0.762849					1.08643	0.8196	0.978695	0.446404	1.00925	0.969316							1.00925		1.01859	0.950741							1.01859
sp|Q0VCF3|SIKE1_BOVIN	SIKE1	Suppressor of IKBKE 1 OS=Bos taurus GN=SIKE1 PE=2 SV=1			0.903649	0.850561	1.18032	0.734538			1.04199	0.44619			0.870964	0.796487	1.15878	0.754026	1.52757	0.4692	1.18577	0.350264			0.519996	0.347474	1.21339	0.697985	0.912011	0.872026	0.881799	0.296946
tr|A4IFI9|A4IFI9_BOVIN	JAM2	JAM2 protein OS=Bos taurus GN=JAM2 PE=2 SV=1	0.903649	0.840217					1.15878	0.743283	1.03121	0.446073	0.963829	0.949014							0.963829		1.1272	0.787358							1.1272
tr|Q148D9|Q148D9_BOVIN	CREG1	Cellular repressor of E1A-stimulated genes 1 OS=Bos taurus GN=CREG1 PE=2 SV=1	0.862979	0.646263	0.963829	0.996771	1.19124	0.520256	0.963829	0.930204	0.99547	0.445645	0.887156	0.674741	0.432514	0.398117	1.35519	0.286521	0.544503	0.336936	0.80484	0.117128	1.0666	0.761593	2.55859	0.219625	0.870964	0.536127	0.847227	0.526228	1.33584	0.167403
tr|A5PJV6|A5PJV6_BOVIN	GOSR2	GOSR2 protein OS=Bos taurus GN=GOSR2 PE=2 SV=1	1.18032	0.573563	0.946237	0.963253	0.937562	0.902154	1.08643	0.624096	1.03764	0.445213	0.862979	0.52365	0.903649	0.902171	0.855067	0.768481	0.895365	0.374845	0.879265	0.299258	0.711214	0.292498	1.2942	0.431228	1.01859	0.971412	0.92045	0.869417	0.986113	0.263354
tr|A6BML7|A6BML7_BOVIN	PPGB	Carboxypeptidase OS=Bos taurus GN=PPGB PE=3 SV=1	1.5417	0.456159	0.903649	0.855169	1.00925	0.856986	0.963829	0.930424	1.10461	0.445198	0.887156	0.824416	0.946237	0.930886	1.14815	0.614308	0.765597	0.631963	0.936786	0.436706	0.586138	0.474162	1.52757	0.469532	0.92045	0.78684	0.824138	0.632299	0.964573	0.268846
tr|Q32LK5|Q32LK5_BOVIN	NMT1	Glycylpeptide N-tetradecanoyltransferase OS=Bos taurus GN=NMT1 PE=2 SV=1	1.08643	0.85673					1.18032	0.72675	1.13337	0.445195	1.41906	0.526377							1.41906		2.31206	0.276618							2.31206
sp|O97764|QOR_BOVIN	CRYZ	Zeta-crystallin OS=Bos taurus GN=CRYZ PE=2 SV=2	0.887156	0.858306	0.928966	0.851285	1.40605	0.451616	1.04713	0.94128	1.06732	0.444917	0.698232	0.529765	1.11686	0.917798	0.83946	0.483071	0.524808	0.271946	0.794841	0.199058	1.28233	0.563041	1.03753	0.612172	1.07647	0.581799	0.972747	0.935948	1.09227	0.351564
tr|A3KMZ0|A3KMZ0_BOVIN	STXBP3	STXBP3 protein OS=Bos taurus GN=STXBP3 PE=2 SV=1	0.92045	0.886445					1.21339	0.701494	1.06692	0.444826	0.824138	0.719225							0.824138		1.69044	0.400723							1.69044
sp|Q0P5C2|MTDC_BOVIN	MTHFD2	Bifunctional methylenetetrahydrofolate dehydrogenase/cyclohydrolase, mitochondrial OS=Bos taurus GN=MTHFD2 PE=2 SV=1	0.862979	0.92103	0.963829	0.947206			1.43219	0.501019	1.08633	0.444333	0.77983	0.741868	0.879022	0.801542			1.15878	0.749312	0.93921	0.448781	0.990832	0.745705	0.903649	0.845185					0.947241	0.448731
tr|G3MWL8|G3MWL8_BOVIN	ANKRD6	Uncharacterized protein OS=Bos taurus GN=ANKRD6 PE=4 SV=1	0.887156	0.825778	1.39316	0.544881			0.972747	0.971095	1.08435	0.444255	0.963829	0.956593	1.09648	0.834568			0.772681	0.637823	0.944329	0.480405	0.390841	0.253857	0.809096	0.69026					0.599968	0.180833
tr|A5PJH7|A5PJH7_BOVIN	LOC788112	LOC788112 protein OS=Bos taurus GN=LOC788112 PE=1 SV=1	1.00925	0.946455	0.194089	0.533803			0.895365	0.862773	0.699569	0.443698	1.23595	0.688246	0.0461318	0.169647			0.895365	0.957869	0.725815	0.201131	1.77011	0.39119	2.03236	0.461969					1.90123	0.185105
tr|G1K192|G1K192_BOVIN	ARL3	ADP-ribosylation factor-like protein 3 OS=Bos taurus GN=ARL3 PE=3 SV=2	1.03753	0.863853			0.772681	0.652195	0.717794	0.773243	0.842668	0.443568	1.00925	0.986121			0.717794	0.550007			0.863524	0.406522	0.496592	0.344856			0.928966	0.938691	0.972747	0.973428	0.799435	0.372798
tr|F1MZW1|F1MZW1_BOVIN	MRPS23	28S ribosomal protein S23, mitochondrial OS=Bos taurus GN=MRPS23 PE=4 SV=1	0.855067	0.695308	0.981748	0.94136	0.469894	0.588889	0.912011	0.800325	0.80468	0.443561	0.855067	0.761949	1.02802	0.67467	0.636796	0.617962	1.02802	0.919481	0.886974	0.432832	0.895365	0.967435	0.937562	0.998794	0.164437	0.486267	0.972747	0.935529	0.742528	0.516376
tr|A0A0E3XIM6|A0A0E3XIM6_BVDV	A0A0E3XIM6	RNA-directed RNA polymerase (Fragment) OS=Bovine viral diarrhea virus PE=4 SV=1	1.21339	0.700624	6.42688	0.656082			1.02802	0.947503	2.88943	0.44351	0.912011	0.866548	8.16582	0.234366			2.39883	0.763253	3.82556	0.246467	0.737904	0.589203	2.72898	0.680035					1.73344	0.330649
sp|Q29437|AOCX_BOVIN	Q29437	Primary amine oxidase, liver isozyme OS=Bos taurus PE=1 SV=1	2.0893	0.227468	0.0731139	0.00958163	0.672977	0.612659	0.401791	0.118287	0.809294	0.00329856	1.58489	0.360577	0.963829	0.495347	0.816582	0.724395	1.03753	0.607186	1.10071	0.223377	0.0847227	0.0133341	1.0666	0.509521	0.862979	0.983587	1.14815	0.822372	0.790613	0.0430602
sp|Q28085|CFAH_BOVIN	CFH	Complement factor H OS=Bos taurus GN=CFH PE=1 SV=3	1.11686	0.668357					1.08643	0.924021	1.10164	0.44284	0.809096	0.656849							0.809096		0.77983	0.802815							0.77983
tr|F1MBF6|F1MBF6_BOVIN	RAB6A	Uncharacterized protein OS=Bos taurus GN=RAB6A PE=4 SV=2	1.51356	0.423179	0.879022	0.872947	0.972747	0.912883	0.855067	0.910531	1.0551	0.442646	0.831764	0.61642	1.2942	0.577909	0.691831	0.433773	0.672977	0.532597	0.872692	0.229152	1.58489	0.351034	0.794328	0.67698	0.613762	0.24887	0.801678	0.734433	0.948665	0.159506
sp|Q58DH7|SGMR1_BOVIN	SIGMAR1	Sigma non-opioid intracellular receptor 1 OS=Bos taurus GN=SIGMAR1 PE=2 SV=1	0.625173	0.446547	0.963829	0.875877	0.937562	0.904568	1.07647	0.867375	0.900757	0.442526	0.751623	0.607444	1.11686	0.714988	0.801678	0.678682	0.648634	0.459987	0.8297	0.298693	0.672977	0.500881	2.0893	0.286214	1.15878	0.755647	0.912011	0.861116	1.20827	0.245299
sp|P81948|TBA4A_BOVIN	TUBA4A	Tubulin alpha-4A chain OS=Bos taurus GN=TUBA4A PE=1 SV=2	0.816582	0.786964			1.27057	0.655563	1.27057	0.840486	1.11924	0.442489	0.704693	0.652768			1.21339	0.676453			0.959041	0.353664	3.01995	0.282661			1.28233	0.592806	0.912011	0.857916	1.7381	0.23532
sp|Q2HJ58|PRPS1_BOVIN	PRPS1	Ribose-phosphate pyrophosphokinase 1 OS=Bos taurus GN=PRPS1 PE=2 SV=3	1.11686	0.817063			1.34276	0.576388	0.946237	0.91903	1.13529	0.442065	0.972747	0.963184			0.928966	0.895293			0.950857	0.546376	0.963829	0.961238			0.990832	0.997725	1.21339	0.694129	1.05602	0.547319
tr|A7MB23|A7MB23_BOVIN	PICALM	PICALM protein OS=Bos taurus GN=PICALM PE=2 SV=1	0.862979	0.627767	0.77983	0.584176	0.990832	0.99276	1.04713	0.840542	0.920192	0.441974	0.794328	0.506222	1.07647	0.84718	0.83946	0.404324	0.704693	0.481029	0.853737	0.230839	0.895365	0.715704	0.772681	0.562701	1.21339	0.324141	0.879022	0.524325	0.940114	0.206932
tr|F1MU62|F1MU62_BOVIN	CPSF7	Uncharacterized protein OS=Bos taurus GN=CPSF7 PE=4 SV=1	0.862979	0.76322					1.11686	0.806117	0.989921	0.44175	1.1695	0.721032							1.1695		1.01859	0.958552							1.01859
sp|Q3T0D7|SAR1A_BOVIN	SAR1A	GTP-binding protein SAR1a OS=Bos taurus GN=SAR1A PE=2 SV=1	1.00925	0.895751	1.21339	0.827041			1.00925	0.583046	1.0773	0.441597	0.794328	0.515187	1.36773	0.698767			0.613762	0.63768	0.925273	0.311513	1.95885	0.421826	0.625173	0.663408					1.29201	0.256044
tr|F1ME41|F1ME41_BOVIN	LOC101902172	Uncharacterized protein OS=Bos taurus GN=LOC101902172 PE=4 SV=1	1.11686	0.795228					0.855067	0.77278	0.985965	0.441419	1.00925	0.954502							1.00925		0.887156	0.829381							0.887156
sp|Q28104|COPE_BOVIN	COPE	Coatomer subunit epsilon OS=Bos taurus GN=COPE PE=1 SV=3	0.787046	0.948771	0.501187	0.537961	0.465586	0.721371	0.912011	0.828321	0.666457	0.441303	0.903649	0.813172	0.660694	0.892285	0.862979	0.875084	1.30617	0.761496	0.933373	0.536789	6.08135	0.0368102	0.440555	0.788115	0.165959	0.25951	0.724436	0.540276	1.85307	0.0350956
sp|Q3T169|RS3_BOVIN	RPS3	40S ribosomal protein S3 OS=Bos taurus GN=RPS3 PE=2 SV=1	0.928966	0.995572	0.580764	0.0924016	0.963829	0.931314	0.831764	0.61348	0.826331	0.178156	1.1272	0.839515	1.02802	0.891919	0.847227	0.173704	0.505825	0.0379221	0.877067	0.0400234	3.56451	0.000992867	0.794328	0.465877	0.824138	0.501374	0.946237	0.701601	1.5323	0.0033742
tr|A2VDZ0|A2VDZ0_BOVIN	PPP2R5A	Protein phosphatase 2, regulatory subunit B', alpha isoform OS=Bos taurus GN=PPP2R5A PE=2 SV=1	1.19124	0.716952					0.903649	0.856681	1.04745	0.441261	0.937562	0.916427							0.937562		0.862979	0.786228							0.862979
sp|Q3T0C8|PDLI2_BOVIN	PDLIM2	PDZ and LIM domain protein 2 OS=Bos taurus GN=PDLIM2 PE=2 SV=1	1.34276	0.571383	1.00925	0.940393	0.77983	0.655745	1.07647	0.864627	1.05208	0.44109	0.83946	0.749206	1.03753	0.811013	0.751623	0.609316	0.862979	0.529337	0.872897	0.359039	0.57544	0.395	1.23595	0.441123	1.24738	0.656577	1.19124	0.714546	1.0625	0.228308
sp|Q5E9Q4|NECP2_BOVIN	NECAP2	Adaptin ear-binding coat-associated protein 2 OS=Bos taurus GN=NECAP2 PE=2 SV=1			1.08643	0.70465	1.00925	0.870295			1.04784	0.440817			1	0.881522	1.10662	0.84932	0.879022	0.877161	0.995215	0.543831			0.92045	0.988044	0.895365	0.777122	0.831764	0.808758	0.882526	0.52956
sp|Q5E953|UFC1_BOVIN	UFC1	Ubiquitin-fold modifier-conjugating enzyme 1 OS=Bos taurus GN=UFC1 PE=2 SV=1	1.00925	0.974159	0.912011	0.718043	1.69044	0.688945	0.928966	0.630683	1.13517	0.440625	0.990832	0.969796	0.972747	0.978649	0.801678	0.494032	0.937562	0.707048	0.925705	0.457932	1.00925	0.812626	0.772681	0.547617	0.870964	0.330352	1.01859	0.98819	0.917872	0.309411
sp|A4IFC4|SH3L2_BOVIN	SH3BGRL2	SH3 domain-binding glutamic acid-rich-like protein 2 OS=Bos taurus GN=SH3BGRL2 PE=3 SV=1	0.591562	0.969121	1.45881	0.545846	1.22462	0.65448	0.862979	0.876749	1.03449	0.440373	0.698232	0.3341	1.57036	0.719032	0.981748	0.832487	0.185353	0.38053	0.858924	0.219492	5.49541	0.0893155	0.981748	0.87274	0.654636	0.152793	0.636796	0.762745	1.94215	0.0601729
tr|E1BNX1|E1BNX1_BOVIN	RAB3D	Uncharacterized protein OS=Bos taurus GN=RAB3D PE=4 SV=1	0.60256	0.590324	0.83946	0.741186	1.10662	0.753561	0.928966	0.918075	0.869403	0.439826	1.48594	0.513428	0.928966	0.893096	0.963829	0.941403	0.847227	0.756796	1.05649	0.454981	2.88403	0.259454	0.57544	0.397087	1.00925	0.96982	0.937562	0.856645	1.35157	0.234117
sp|P68509|1433F_BOVIN	YWHAH	14-3-3 protein eta OS=Bos taurus GN=YWHAH PE=1 SV=2	1.11686	0.773187	0.772681	0.637357	0.809096	0.681524	1.03753	0.899698	0.934042	0.439478	0.981748	0.983259	1.03753	0.919363	1.03753	0.928913	1.07647	0.873886	1.03332	0.628847	0.879022	0.770005	0.744732	0.594469	0.691831	0.515576	1.19124	0.711678	0.876707	0.332831
tr|F1N371|F1N371_BOVIN	DAB2	Uncharacterized protein OS=Bos taurus GN=DAB2 PE=4 SV=1			0.895365	0.836049	1.08643	0.729223			0.990895	0.439133			0.452898	0.295976	0.963829	0.890638	0.731139	0.581446	0.715955	0.244775			1.99526	0.324902	1.07647	0.826049	1.28233	0.512487	1.45135	0.228981
sp|Q66LN0|PGES2_BOVIN	PTGES2	Prostaglandin E synthase 2 OS=Bos taurus GN=PTGES2 PE=1 SV=3	0.751623	0.557651			1.05682	0.836608	0.946237	0.91586	0.918226	0.439111	0.903649	0.814365			0.77983	0.48969			0.84174	0.32956	1.04713	0.900732			1.03753	0.872725	0.946237	0.868362	1.0103	0.553785
sp|O46375|TTHY_BOVIN	TTR	Transthyretin OS=Bos taurus GN=TTR PE=1 SV=1	1.38038	0.775886	1.23595	0.568075	0.337287	0.448015	0.83946	0.496682	0.94827	0.252	1.40605	0.330353	0.519996	0.142698	5.86138	0.000104393	0.608135	0.590196	2.09889	0.000138009	0.119124	0.00121298	0.642688	0.839508	0.313329	0.270815	0.963829	0.241947	0.509742	0.00169695
sp|Q5E9Q3|CCD51_BOVIN	CCDC51	Coiled-coil domain-containing protein 51 OS=Bos taurus GN=CCDC51 PE=2 SV=1	1.00925	0.990452			0.758578	0.614582	1.18032	0.701177	0.982717	0.438861	1.03753	0.96606			0.794328	0.669551			0.915928	0.456331	0.801678	0.64404			0.990832	0.998462	0.963829	0.996703	0.91878	0.537601
tr|Q45LD5|Q45LD5_BOVIN	COX1	Cytochrome c oxidase subunit 1 OS=Bos taurus GN=COX1 PE=3 SV=1	0.83946	0.745301					1.11686	0.816779	0.978162	0.4387	0.928966	0.893368							0.928966		1	0.988981							1
tr|Q1JPJ3|Q1JPJ3_BOVIN	RPE	Ribulose-5-phosphate-3-epimerase (Fragment) OS=Bos taurus GN=RPE PE=2 SV=1	0.879022	0.777799	1.20226	0.643072	0.903649	0.707069	0.92045	0.850902	0.976346	0.438672	0.972747	0.957399	1.10662	0.698215	1.13763	0.56284	0.77983	0.621561	0.999207	0.390674	1.19124	0.666633	1.21339	0.977464	1.15878	0.548584	0.912011	0.70752	1.11885	0.405234
tr|A6QNJ7|A6QNJ7_BOVIN	PGM5	PGM5 protein OS=Bos taurus GN=PGM5 PE=2 SV=1	1.28233	0.636071					0.972747	0.955859	1.12754	0.438347	1.01859	0.954349							1.01859		1.18032	0.745871							1.18032
sp|Q1RMU3|P4HA1_BOVIN	P4HA1	Prolyl 4-hydroxylase subunit alpha-1 OS=Bos taurus GN=P4HA1 PE=1 SV=1	1.05682	0.606845			1.07647	0.869947	1.04713	0.806257	1.06014	0.43823	0.954993	0.87877			1.14815	0.770013			1.05157	0.469753	0.787046	0.244898			0.946237	0.93264	0.666807	0.498111	0.80003	0.203322
tr|F1N5Q0|F1N5Q0_BOVIN	F1N5Q0	Sulfotransferase OS=Bos taurus PE=3 SV=2	0.847227	0.718674			0.855067	0.800728	1.13763	0.737425	0.94664	0.43754	0.870964	0.767572			1.72187	0.458623			1.29642	0.301893	0.990832	0.997245			3.80189	0.198456	0.608135	0.556684	1.80029	0.199226
tr|Q0P5C9|Q0P5C9_BOVIN	SLC39A7	Solute carrier family 39 (Zinc transporter), member 7 OS=Bos taurus GN=SLC39A7 PE=2 SV=1	0.816582	0.701874					0.912011	0.863793	0.864297	0.437535	0.990832	0.994742							0.990832		1.0666	0.885272							1.0666
tr|Q2KJ45|Q2KJ45_BOVIN	TARDBP	TAR DNA binding protein OS=Bos taurus GN=TARDBP PE=2 SV=1	0.737904	0.637932			0.855067	0.804053	0.946237	0.825638	0.846403	0.437074	0.963829	0.957244			0.972747	0.935422			0.968288	0.558914	1.65959	0.392425			0.981748	0.93188	0.990832	0.974266	1.21072	0.398685
tr|F1MUZ8|F1MUZ8_BOVIN	ASPA	Aspartoacylase OS=Bos taurus GN=ASPA PE=3 SV=1	0.928966	0.721973					0.954993	0.838188	0.941979	0.437005	1.03753	0.803232							1.03753		1.19124	0.412381							1.19124
tr|F2Z4J4|F2Z4J4_BOVIN	POLR2E	DNA-directed RNA polymerases I, II, and III subunit RPABC1 OS=Bos taurus GN=POLR2E PE=3 SV=1	0.879022	0.805835					0.83946	0.750636	0.859241	0.436881	1.0666	0.886416							1.0666		1.04713	0.890881							1.04713
sp|Q2NL34|COQ9_BOVIN	COQ9	Ubiquinone biosynthesis protein COQ9, mitochondrial OS=Bos taurus GN=COQ9 PE=2 SV=1	0.92045	0.604003	1.44544	0.760719	0.83946	0.667048	0.981748	0.970875	1.04677	0.436464	0.847227	0.528877	1.36773	0.68977	0.990832	0.996011	0.946237	0.996369	1.03801	0.475816	0.92045	0.674197	0.544503	0.428818	0.340408	0.972563	0.809096	0.0505813	0.653614	0.0804438
sp|Q0V8R5|IL16_BOVIN	IL16	Pro-interleukin-16 OS=Bos taurus GN=IL16 PE=2 SV=1	0.801678	0.688267					0.92045	0.877188	0.861064	0.436339	1.18032	0.731074							1.18032		0.928966	0.892932							0.928966
tr|A5PKD2|A5PKD2_BOVIN	GLTP	GLTP protein OS=Bos taurus GN=GLTP PE=2 SV=1	0.751623	0.605186					0.990832	0.996907	0.871227	0.436138	0.912011	0.870304							0.912011		0.519996	0.345728							0.519996
sp|A4IF63|TRIM2_BOVIN	TRIM2	Tripartite motif-containing protein 2 OS=Bos taurus GN=TRIM2 PE=2 SV=1	0.831764	0.732484					1.10662	0.823141	0.969194	0.435959	0.847227	0.761418							0.847227		0.758578	0.618251							0.758578
tr|G3MXK6|G3MXK6_BOVIN	CHID1	Chitinase domain-containing protein 1 OS=Bos taurus GN=CHID1 PE=4 SV=1	0.92045	0.855591			0.758578	0.618528	1.05682	0.796343	0.911948	0.435957	0.981748	0.880542			0.666807	0.493548			0.824277	0.349806	0.946237	0.855801			0.744732	0.595736	0.787046	0.660016	0.826005	0.386494
tr|A6H7B7|A6H7B7_BOVIN	SFRS5	SFRS5 protein OS=Bos taurus GN=SFRS5 PE=1 SV=1	0.954993	0.815822	0.912011	0.86107			0.887156	0.599565	0.918053	0.435823	1.02802	0.906418	0.937562	0.904032			0.963829	0.957704	0.976469	0.590265	0.765597	0.43371	0.990832	0.996097					0.878214	0.348377
tr|A9QXB6|A9QXB6_BOVIN	A9QXB6	Intercellular adhesion molecule 1 OS=Bos taurus PE=2 SV=1	0.903649	0.835515	0.92045	0.875036	0.60256	0.423775	0.963829	0.956067	0.847622	0.43557	0.972747	0.962425	0.981748	0.989155	1.28233	0.627844	0.903649	0.846787	1.03512	0.546686	0.394457	0.230911	0.928966	0.901115	0.972747	0.970392	1.01859	0.952002	0.82869	0.355682
sp|A5D7D1|ACTN4_BOVIN	ACTN4	Alpha-actinin-4 OS=Bos taurus GN=ACTN4 PE=2 SV=1	0.772681	0.590637	0.105682	0.00023534	1.30617	0.135845	1.41906	0.734	0.900898	0.000490052	0.613762	0.196802	0.539511	0.446763	1.2942	0.413671	0.711214	0.749044	0.789671	0.120708	0.963829	0.371372	0.751623	0.273621	1.95885	0.0994374	0.666807	0.244354	1.08528	0.0248389
tr|Q2KIL3|Q2KIL3_BOVIN	ALAD	Delta-aminolevulinic acid dehydratase OS=Bos taurus GN=ALAD PE=2 SV=1	0.972747	0.968512			1.1695	0.451762	1.00925	0.961526	1.0505	0.435563	0.990832	0.999882			0.903649	0.57613			0.947241	0.423094	1.00925	0.961501			1.33045	0.366905	1.10662	0.65125	1.14878	0.311659
tr|F1MGJ7|F1MGJ7_BOVIN	AUH	Uncharacterized protein OS=Bos taurus GN=AUH PE=1 SV=2	1.1272	0.668964					0.937562	0.898234	1.03238	0.434988	0.937562	0.83267							0.937562		1.0666	0.829871							1.0666
tr|A6QLB2|A6QLB2_BOVIN	DDX23	DDX23 protein OS=Bos taurus GN=DDX23 PE=2 SV=1	0.824138	0.550198	0.954993	0.940335	0.954993	0.635027	0.954993	0.89774	0.922279	0.434732	1.1272	0.669093	0.887156	0.830561	0.77983	0.117676	1.0666	0.885179	0.965195	0.188268	1.34276	0.391275	0.879022	0.810744	0.946237	0.0992944	1.0666	0.717134	1.05866	0.107594
tr|A7E3A8|A7E3A8_BOVIN	RABEP1	RABEP1 protein (Fragment) OS=Bos taurus GN=RABEP1 PE=2 SV=1	1.00925	0.939842	0.887156	0.642706	0.903649	0.661139	0.895365	0.737985	0.923856	0.43458	1.11686	0.712655	1.02802	0.914773	0.972747	0.921667	0.879022	0.571821	0.999162	0.465148	1.70608	0.231612	0.794328	0.35709	1.0666	0.765432	1.08643	0.685201	1.16336	0.15938
tr|F1MG56|F1MG56_BOVIN	PPP2R2A	Serine/threonine-protein phosphatase 2A 55 kDa regulatory subunit B OS=Bos taurus GN=PPP2R2A PE=3 SV=2	1.00925	0.854384					0.928966	0.701369	0.96911	0.434207	1.07647	0.615798							1.07647		1.08643	0.54797							1.08643
tr|G3MYS1|G3MYS1_BOVIN	GCG	Glucagon OS=Bos taurus GN=GCG PE=3 SV=1			1.08643	0.879828	0.751623	0.680965			0.919024	0.434156			0.580764	0.389015	0.698232	0.607401	2.53513	0.244222	1.27138	0.130513			1.70608	0.379221	1.75388	0.445504	1.0666	0.894099	1.50885	0.242597
tr|E1BCS1|E1BCS1_BOVIN	CNOT3	Uncharacterized protein OS=Bos taurus GN=CNOT3 PE=4 SV=2	1.20226	0.574362	1	0.985443			1.10662	0.737933	1.10296	0.433915	1.0666	0.799125	0.981748	0.987348			0.731139	0.577222	0.926494	0.453885	1.09648	0.735881	0.963829	0.956583					1.03015	0.48173
tr|F1MQQ8|F1MQQ8_BOVIN	PPFIBP1	Uncharacterized protein OS=Bos taurus GN=PPFIBP1 PE=4 SV=1	0.887156	0.825278			0.990832	0.573791	1.0666	0.881935	0.981528	0.433892	0.831764	0.729874			0.990832	0.914639			0.911298	0.465698	1.95885	0.332574			0.990832	0.640398	0.990832	0.783438	1.3135	0.257767
sp|Q2NKY9|JAGN1_BOVIN	JAGN1	Protein jagunal homolog 1 OS=Bos taurus GN=JAGN1 PE=2 SV=1	0.887156	0.830903					1.18032	0.720153	1.03374	0.433798	1.04713	0.913039							1.04713		0.879022	0.814888							0.879022
tr|F1MR07|F1MR07_BOVIN	HDDC3	Uncharacterized protein OS=Bos taurus GN=HDDC3 PE=4 SV=2	0.758578	0.625794	0.801678	0.684505			0.981748	0.972998	0.847335	0.433436	1.03753	0.937474	0.717794	0.557844			1.08643	0.854609	0.947249	0.449489	0.544503	0.36934	1.43219	0.516838					0.988345	0.19291
tr|F1MRZ8|F1MRZ8_BOVIN	PLEK	Uncharacterized protein OS=Bos taurus GN=PLEK PE=4 SV=2	1.1695	0.745431					0.870964	0.801344	1.02023	0.433308	1.2942	0.620483							1.2942		0.648634	0.475039							0.648634
tr|A4FV87|A4FV87_BOVIN	CAMK2G	CAMK2G protein OS=Bos taurus GN=CAMK2G PE=2 SV=1	0.981748	0.97976			1.33045	0.520546	1.11686	0.815894	1.14302	0.433066	1.03753	0.926087			1.10662	0.747009			1.07208	0.476433	2.208	0.290198			1.04713	0.825253	0.981748	0.972273	1.41229	0.314092
tr|F1N6U4|F1N6U4_BOVIN	F1N6U4	Uncharacterized protein OS=Bos taurus GN=SEPT9 PE=3 SV=2	0.963829	0.66302	0.737904	0.588623	1.11686	0.920346	0.751623	0.813282	0.892555	0.432847	1.23595	0.731644	0.751623	0.611211	0.972747	0.658583	0.744732	0.598007	0.926262	0.34075	0.963829	0.549538	1.80302	0.367632	1.49969	0.692116	0.758578	0.572934	1.25628	0.225791
sp|Q0IIG8|RAB18_BOVIN	RAB18	Ras-related protein Rab-18 OS=Bos taurus GN=RAB18 PE=2 SV=1	0.717794	0.499174	0.847227	0.805061	0.83946	0.795606	1.1695	0.912488	0.893495	0.4326	0.787046	0.546579	1.95885	0.0783812	0.691831	0.275779	0.787046	0.259466	1.05619	0.0288811	9.72747	0.0242759	1.1272	0.94235	0.390841	0.108083	0.903649	0.988067	3.03729	0.0246554
tr|A6H785|A6H785_BOVIN	ARRB1	ARRB1 protein OS=Bos taurus GN=ARRB1 PE=2 SV=1	1.24738	0.758282	0.711214	0.550205			1	0.994811	0.986199	0.432482	1.1695	0.835524	1.15878	0.758719			0.465586	0.304839	0.931287	0.281522	0.794328	0.609048	0.83946	0.750626					0.816894	0.362191
tr|F1MJJ7|F1MJJ7_BOVIN	MCRIP1	Mapk-regulated corepressor-interacting protein 1 OS=Bos taurus GN=MCRIP1 PE=4 SV=1	1.23595	0.685303	1.18032	0.735656	0.928966	0.889028	0.77983	0.650488	1.03127	0.432468	1.22462	0.674686	1.08643	0.857003	1.20226	0.687534	0.77983	0.654296	1.07328	0.410526	0.483059	0.320566	0.870964	0.803086	1.01859	0.946104	1.07647	0.870291	0.86227	0.372876
sp|P02702|FOLR1_BOVIN	FOLR1	Folate receptor alpha OS=Bos taurus GN=FOLR1 PE=1 SV=3	0.744732	0.871557	0.291072	0.54379	1.11686	0.741724	1.05682	0.591543	0.802371	0.369463	1.87068	0.311697	0.586138	0.102497	0.92045	0.827371	1.08643	0.940024	1.11592	0.1141	1.7378	0.519736	1.5417	0.11229	1.05682	0.866596	0.824138	0.627371	1.29011	0.132379
sp|Q2M2S5|COA6_BOVIN	COA6	Cytochrome c oxidase assembly factor 6 homolog OS=Bos taurus GN=COA6 PE=3 SV=1	0.879022	0.818053	2.208	0.523471	1.14815	0.767502	0.981748	0.884694	1.30423	0.431944	1.0666	0.908274	1.70608	0.621397	0.903649	0.788402	0.787046	0.896415	1.11584	0.495891	1.36773	0.425238	0.666807	0.958813	0.862979	0.753044	1.05682	0.909125	0.988583	0.424022
tr|F2Z4E7|F2Z4E7_BOVIN	ILF2	Uncharacterized protein OS=Bos taurus GN=ILF2 PE=4 SV=1	1.07647	0.834472			0.691831	0.524831	0.972747	0.945283	0.913681	0.431905	0.937562	0.856878			0.912011	0.881316			0.924786	0.503534	0.937562	0.865846			0.972747	0.975151	1.14815	0.759199	1.01949	0.537635
tr|A6QLU9|A6QLU9_BOVIN	LOC508963	LOC508963 protein OS=Bos taurus GN=LOC508963 PE=2 SV=1	1.04713	0.766608					0.794328	0.774877	0.920729	0.431728	0.972747	0.977562							0.972747		1.0666	0.479599							1.0666
tr|G3MXG3|G3MXG3_BOVIN	CCDC88A	Uncharacterized protein OS=Bos taurus GN=CCDC88A PE=4 SV=1	1.04713	0.766608					0.794328	0.774877	0.920729	0.431728	0.972747	0.977562							0.972747		1.0666	0.479599							1.0666
tr|A4FUB9|A4FUB9_BOVIN	ACIN1	ACIN1 protein (Fragment) OS=Bos taurus GN=ACIN1 PE=2 SV=1	1.04713	0.958917	0.903649	0.658979	1.48594	0.170142	0.751623	0.558116	1.04708	0.192152	1.09648	0.808194	1.07647	0.786269	1.2942	0.547778	1.22462	0.318305	1.17294	0.268889	0.847227	0.632919	0.981748	0.596195	1.47231	0.313718	1.03753	0.763847	1.0847	0.241205
tr|A5D7B3|A5D7B3_BOVIN	NUPL1	NUPL1 protein OS=Bos taurus GN=NUPL1 PE=2 SV=1	0.879022	0.809511	1	0.604805	0.912011	0.987024	1.31826	0.599457	1.02732	0.431216	0.928966	0.899237	0.92045	0.983364	1.00925	0.950076	1.19124	0.769111	1.01248	0.600448	0.619441	0.443707	1.08643	0.723083	1.03753	0.873473	0.928966	0.877206	0.91809	0.399918
tr|A4FUY8|A4FUY8_BOVIN	IK	IK protein OS=Bos taurus GN=IK PE=2 SV=1			1.13763	0.861561	0.801678	0.688168			0.969653	0.431189			0.83946	0.601289	1.04713	0.907983	1.21339	0.613752	1.03333	0.385606			0.928966	0.697902	0.660694	0.492571	0.963829	0.950032	0.851163	0.380218
tr|A5D7R6|A5D7R6_BOVIN	ITIH2	ITIH2 protein OS=Bos taurus GN=ITIH2 PE=2 SV=1	1.45881	0.548425	1.01859	0.901778			0.887156	0.834182	1.12152	0.431114	0.895365	0.800479	0.972747	0.934846			0.291072	0.333591	0.719728	0.326957	0.405508	0.246152	1.35519	0.541237					0.880349	0.146616
sp|Q3T094|ETHE1_BOVIN	ETHE1	Persulfide dioxygenase ETHE1, mitochondrial OS=Bos taurus GN=ETHE1 PE=2 SV=1	0.963829	0.962872	1.09648	0.563952	0.912011	0.662332	0.903649	0.804033	0.968992	0.430874	0.972747	0.871221	0.963829	0.84666	1.00925	0.787128	0.972747	0.506532	0.979644	0.434167	1.0666	0.345863	0.77983	0.672581	0.981748	0.976037	1.0666	0.567079	0.973693	0.29084
sp|Q3T108|PSB4_BOVIN	PSMB4	Proteasome subunit beta type-4 OS=Bos taurus GN=PSMB4 PE=1 SV=1	0.981748	0.764581	2.14783	0.66735	1.35519	0.570014	1.04713	0.993676	1.38297	0.43076	0.903649	0.724281	1.77011	0.65412	1.08643	0.847083	0.83946	0.750397	1.14991	0.438814	1.52757	0.35921	3.83707	0.338957	1.30617	0.606895	1.05682	0.900602	1.93191	0.203701
tr|E1BGF3|E1BGF3_BOVIN	HCFC1	Uncharacterized protein OS=Bos taurus GN=HCFC1 PE=4 SV=2	0.912011	0.825228	1.13763	0.683767	0.954993	0.936755	0.862979	0.54657	0.966902	0.430691	1.15878	0.4749	1.10662	0.679051	1.22462	0.690206	0.937562	0.805327	1.10689	0.34372	1.07647	0.745682	0.862979	0.653457	1.08643	0.846447	0.92045	0.865578	0.98658	0.472955
tr|F1MBQ0|F1MBQ0_BOVIN	DYNC1LI2	Uncharacterized protein OS=Bos taurus GN=DYNC1LI2 PE=4 SV=1	1.00925	0.795659					1.02802	0.743647	1.01863	0.430612	0.928966	0.745721							0.928966		0.990832	0.762034							0.990832
tr|Q2KIA8|Q2KIA8_BOVIN	RAP1GDS1	RAP1, GTP-GDP dissociation stimulator 1 OS=Bos taurus GN=RAP1GDS1 PE=2 SV=1	0.824138	0.71595			1.09648	0.842655	1.34276	0.681262	1.08779	0.430264	0.801678	0.873998			0.937562	0.906627			0.86962	0.518817	0.60256	0.84426			1.1272	0.791436	1.01859	0.955385	0.916116	0.536579
tr|Q3ZC32|Q3ZC32_BOVIN	OPTN	Optineurin OS=Bos taurus GN=OPTN PE=2 SV=1	0.801678	0.689717					0.903649	0.855813	0.852664	0.429933	1.03753	0.923072							1.03753		3.19154	0.205582							3.19154
tr|Q1RMT6|Q1RMT6_BOVIN	DBN1	Drebrin 1 OS=Bos taurus GN=DBN1 PE=1 SV=1	0.809096	0.829392	0.515229	0.509174	0.679204	0.875419	1.04713	0.77662	0.762664	0.429481	0.903649	0.941085	1.00925	0.812059	1.30617	0.41999	1.43219	0.964047	1.16282	0.444164	0.164437	0.140553	0.981748	0.878507	1.23595	0.307865	1.58489	0.158358	0.991756	0.0457844
tr|A2VDV3|A2VDV3_BOVIN	C16H1ORF21	Chromosome 1 open reading frame 21 ortholog OS=Bos taurus GN=C16H1ORF21 PE=2 SV=1	0.912011	0.870469			1.18032	0.72913	1.23595	0.644733	1.10943	0.429269	1.05682	0.943593			0.870964	0.794965			0.963891	0.501422	1.03753	0.918532			0.903649	0.850495	1.11686	0.809773	1.01935	0.534266
tr|A0A140T8A9|A0A140T8A9_BOVIN	CSN3	Kappa-casein OS=Bos taurus GN=CSN3 PE=3 SV=1	0.0672977	0.965195	2.35505	0.561853	1.22462	0.974531	2.96483	0.542167	1.65295	0.429085	4.83059	0.19116	0.887156	0.943153	0.0416869	0.0479609	4.74242	0.253103	2.62546	0.0228236	12.8233	0.391697	0.183654	0.0567638	0.0580764	0.233231	1.28233	0.168861	3.58684	0.0118466
tr|E1BPM0|E1BPM0_BOVIN	RASAL1	Uncharacterized protein OS=Bos taurus GN=RASAL1 PE=4 SV=1	0.928966	0.771633					1.1272	0.762536	1.02808	0.429037	0.787046	0.471292							0.787046		0.990832	0.80586							0.990832
tr|F2Z4I2|F2Z4I2_BOVIN	AP3M1	AP-3 complex subunit mu-1 OS=Bos taurus GN=AP3M1 PE=3 SV=1	0.751623	0.612895					0.963829	0.959467	0.857726	0.428871	1.0666	0.887726							1.0666		0.77983	0.645315							0.77983
sp|Q2KI14|NAA10_BOVIN	NAA10	N-alpha-acetyltransferase 10 OS=Bos taurus GN=NAA10 PE=2 SV=1	0.981748	0.98621			1.19124	0.717458	0.895365	0.576988	1.02278	0.428746	0.928966	0.738966			0.887156	0.831131			0.908061	0.441251	0.990832	0.658287			1.5417	0.461244	0.963829	0.950679	1.16545	0.355035
sp|Q3ZBK2|F213A_BOVIN	FAM213A	Redox-regulatory protein FAM213A OS=Bos taurus GN=FAM213A PE=2 SV=1	1.14815	0.709172	1.1272	0.908454	1.00925	0.577891	0.963829	0.768242	1.06211	0.428742	0.903649	0.39201	0.946237	0.90703	1.03753	0.247172	0.765597	0.582841	0.913253	0.175536	0.343558	0.00675311	1.14815	0.695746	1.01859	0.856113	1.08643	0.215903	0.899182	0.0117754
tr|E1BPP3|E1BPP3_BOVIN	CEP68	Uncharacterized protein OS=Bos taurus GN=CEP68 PE=4 SV=1	0.751623	0.606286					0.972747	0.969022	0.862185	0.428609	1.31826	0.600323							1.31826		1.1272	0.801287							1.1272
sp|Q17QC5|AP2S1_BOVIN	AP2S1	AP-2 complex subunit sigma OS=Bos taurus GN=AP2S1 PE=2 SV=1	0.903649	0.849247					1.22462	0.691544	1.06413	0.428507	0.895365	0.793505							0.895365		0.981748	0.571535							0.981748
sp|Q56K04|CRIP1_BOVIN	CRIP1	Cysteine-rich protein 1 OS=Bos taurus GN=CRIP1 PE=3 SV=3	1.19124	0.717654	0.981748	0.980463	0.731139	0.487467	0.895365	0.832746	0.949873	0.428476	0.870964	0.795493	1.18032	0.727866	1.18032	0.813273	0.83946	0.748143	1.01777	0.470243	0.816582	0.703285	0.717794	0.563567	0.928966	0.783814	1.19124	0.713421	0.913646	0.380884
tr|E1BDE7|E1BDE7_BOVIN	SAFB2	Uncharacterized protein OS=Bos taurus GN=SAFB2 PE=4 SV=2	1.03753	0.897495	1.08643	0.951613	0.474242	0.38538	0.928966	0.867707	0.881791	0.428454	1.07647	0.830256	0.237684	0.356681	1.11686	0.717877	2.44343	0.927856	1.21861	0.36017	0.855067	0.717508	1.97697	0.146555	0.672977	0.94917	1.47231	0.240181	1.24433	0.111613
sp|Q17QE5|CIB1_BOVIN	CIB1	Calcium and integrin-binding protein 1 OS=Bos taurus GN=CIB1 PE=2 SV=1			1.24738	0.901273	0.77983	0.650477			1.01361	0.428011			0.92045	0.689483	1.15878	0.762968	0.679204	0.493106	0.919477	0.334212			0.529663	0.482198	0.831764	0.728104	0.765597	0.624071	0.709008	0.303164
tr|G5E5E9|G5E5E9_BOVIN	CARD19	Caspase recruitment domain-containing protein 19 OS=Bos taurus GN=CARD19 PE=4 SV=1	0.630957	0.458059	0.990832	0.994847			1.05682	0.891909	0.892869	0.427741	0.654636	0.484795	1.04713	0.910878			0.928966	0.899241	0.876911	0.422514	0.972747	0.964599	0.879022	0.808616					0.925885	0.513774
tr|F1N5W4|F1N5W4_BOVIN	ENPP5	Uncharacterized protein OS=Bos taurus GN=ENPP5 PE=4 SV=2	1.05682	0.896665			1.15878	0.653054	0.809096	0.693494	1.00823	0.427546	1.02802	0.947195			0.737904	0.606181			0.88296	0.422177	0.698232	0.533158			0.787046	0.642848	0.831764	0.727606	0.772347	0.326765
tr|F1N6Q4|F1N6Q4_BOVIN	UPRT	Uracil phosphoribosyltransferase homolog OS=Bos taurus GN=UPRT PE=4 SV=1	1.08643	0.848249	1.23595	0.682872	1.33045	0.615109	0.870964	0.796851	1.13095	0.427309	1.00925	0.964811	1.15878	0.753263	1.0666	0.950422	0.801678	0.69947	1.00908	0.536625	0.824138	0.717089	1.13763	0.779307	1.31826	0.60772	0.772681	0.633878	1.01318	0.375639
tr|F1MFD1|F1MFD1_BOVIN	PXN	Uncharacterized protein OS=Bos taurus GN=PXN PE=1 SV=2	1.15878	0.895625	0.83946	0.785848	0.711214	0.630213	1.14815	0.638414	0.964401	0.426802	0.887156	0.727148	0.794328	0.97725	0.887156	0.656613	0.731139	0.463332	0.824945	0.376399	1.21339	0.00782096	1.41906	0.860965	0.60256	0.724957	1.41906	0.754583	1.16352	0.032787
tr|Q58CT7|Q58CT7_BOVIN	MVK	Mevalonate kinase OS=Bos taurus GN=MVK PE=2 SV=1	0.772681	0.647869			1.05682	0.863958	1.19124	0.722354	1.00691	0.426564	0.954993	0.943199			0.903649	0.782635			0.929321	0.496401	0.636796	0.467835			0.879022	0.974309	1.07647	0.875585	0.864094	0.423645
tr|E1BGC5|E1BGC5_BOVIN	YLPM1	Uncharacterized protein OS=Bos taurus GN=YLPM1 PE=4 SV=2	0.887156	0.787638	0.534564	0.617543	0.990832	0.633638	0.954993	0.917387	0.841886	0.426505	0.887156	0.77933	0.432514	0.802549	0.990832	0.799654	0.937562	0.990451	0.812016	0.542028	0.809096	0.627394	0.946237	0.820379	0.990832	0.939488	0.990832	0.929855	0.934249	0.521199
tr|A4FV74|A4FV74_BOVIN	COPS8	COPS8 protein OS=Bos taurus GN=COPS8 PE=2 SV=1	1.11686	0.811027	1.20226	0.709909	0.666807	0.499644	1	0.981735	0.996483	0.426284	0.912011	0.869047	1.15878	0.754085	0.92045	0.877309	0.903649	0.848557	0.973722	0.538725	0.660694	0.487157	1.45881	0.502349	0.711214	0.551855	0.895365	0.839094	0.931521	0.272098
tr|G3N016|G3N016_BOVIN	CRKL	Uncharacterized protein OS=Bos taurus GN=CRKL PE=4 SV=1	0.990832	0.997708	1.22462	0.594153	0.809096	0.653422	0.847227	0.729048	0.967943	0.426266	1.0666	0.923991	1.20226	0.631312	1.18032	0.832851	0.772681	0.484753	1.05547	0.391966	1.00925	0.89342	1.33045	0.478733	1.03753	0.76225	0.772681	0.535124	1.03748	0.339161
tr|F1MBQ4|F1MBQ4_BOVIN	DENND6A	Uncharacterized protein OS=Bos taurus GN=DENND6A PE=4 SV=2			0.83946	0.670458	0.912011	0.867863			0.875735	0.425898			0.895365	0.769421	1.20226	0.710346	1.10662	0.782849	1.06808	0.439427			0.912011	0.779379	0.912011	0.865573	1.24738	0.654205	1.0238	0.446566
sp|Q02379|NDUS5_BOVIN	NDUFS5	NADH dehydrogenase [ubiquinone] iron-sulfur protein 5 OS=Bos taurus GN=NDUFS5 PE=1 SV=2	1.22462	0.802586	1.10662	0.910471	0.519996	0.537284	0.801678	0.71787	0.913229	0.42589	0.972747	0.951677	0.972747	0.958306	0.465586	0.439558	1.14815	0.97256	0.889809	0.491128	2.1677	0.37946	5.34564	0.283571	0.42462	0.33886	0.928966	0.995629	2.21673	0.143485
sp|Q3SZ01|SH3Y1_BOVIN	SH3YL1	SH3 domain-containing YSC84-like protein 1 OS=Bos taurus GN=SH3YL1 PE=2 SV=1	0.801678	0.697354					0.903649	0.833197	0.852664	0.425497	1.00925	0.990842							1.00925		0.515229	0.336234							0.515229
tr|A5PJF5|A5PJF5_BOVIN	BRI3BP	BRI3BP protein OS=Bos taurus GN=BRI3BP PE=2 SV=1	0.751623	0.610212					0.963829	0.951818	0.857726	0.42539	0.895365	0.841674							0.895365		1.18032	0.731304							1.18032
tr|E1BIN5|E1BIN5_BOVIN	CUL3	Uncharacterized protein OS=Bos taurus GN=CUL3 PE=3 SV=2	0.772681	0.641221					0.937562	0.905233	0.855121	0.425218	1.1272	0.798331							1.1272		1.39316	0.541758							1.39316
tr|A6QNS6|A6QNS6_BOVIN	NID1	NID1 protein OS=Bos taurus GN=NID1 PE=2 SV=1	1.20226	0.0906376	0.717794	0.133933	1.10662	0.171666	2.1677	0.0899724	1.2986	0.00375908	0.981748	0.72421	0.765597	0.0898384	0.744732	0.670897	1	0.645866	0.873019	0.123246	0.167494	0.00527015	0.570164	0.18081	1.11686	0.161644	0.903649	0.911366	0.689543	0.00301406
sp|Q3ZBU9|UBXN4_BOVIN	UBXN4	UBX domain-containing protein 4 OS=Bos taurus GN=UBXN4 PE=2 SV=2	1	0.983491	0.847227	0.65581	0.972747	0.810354	1.2942	0.537272	1.02854	0.425181	0.855067	0.709333	0.928966	0.830641	0.809096	0.488748	1.15878	0.630625	0.937977	0.345931	2.80543	0.161985	0.83946	0.611903	0.847227	0.617941	1.07647	0.78771	1.39215	0.169568
sp|Q5E997|CAZA2_BOVIN	CAPZA2	F-actin-capping protein subunit alpha-2 OS=Bos taurus GN=CAPZA2 PE=1 SV=3	1.5417	0.367072	0.816582	0.909225	0.862979	0.921581	1.39316	0.911135	1.1536	0.424791	0.887156	0.728787	1.41906	0.519642	1.1695	0.369382	0.870964	0.689409	1.08667	0.249732	0.194089	0.415962	1.57036	0.342939	0.928966	0.700709	0.990832	0.988478	0.921063	0.252998
tr|Q2HJI6|Q2HJI6_BOVIN	GRN	Granulin OS=Bos taurus GN=GRN PE=2 SV=1	1.23595	0.674114	0.737904	0.602953			0.981748	0.986781	0.9852	0.424756	0.990832	0.995935	1.02802	0.911295			0.887156	0.829202	0.968668	0.579222	0.772681	0.637631	1.38038	0.616674					1.07653	0.326336
tr|F1MLR7|F1MLR7_BOVIN	ANKDD1B	Uncharacterized protein OS=Bos taurus GN=ANKDD1B PE=4 SV=2	0.855067	0.945981					1.35519	0.61249	1.10513	0.424711	1.11686	0.808481							1.11686		8.09096	0.0720581							8.09096
tr|A2VE81|A2VE81_BOVIN	OCLN	OCLN protein OS=Bos taurus GN=OCLN PE=2 SV=1			1.10662	0.574943	1.10662	0.730027	0.954993	0.954823	1.05608	0.424574	1.10662	0.813222	1	0.962373	1.20226	0.585759	1.1272	0.504396	1.10902	0.388601	1.24738	0.654806	0.903649	0.553154	1.00925	0.883301	1	0.9666	1.04007	0.444054
sp|Q3SZB3|TIM50_BOVIN	TIMM50	Mitochondrial import inner membrane translocase subunit TIM50 OS=Bos taurus GN=TIMM50 PE=2 SV=1	0.946237	0.912287					0.724436	0.634762	0.835337	0.424556	1.08643	0.651764							1.08643		0.870964	0.856283							0.870964
sp|Q0P5A2|COQ5_BOVIN	COQ5	2-methoxy-6-polyprenyl-1,4-benzoquinol methylase, mitochondrial OS=Bos taurus GN=COQ5 PE=2 SV=1	0.862979	0.860362					1.28233	0.672357	1.07265	0.424259	0.465586	0.297347							0.465586		0.990832	0.697766							0.990832
tr|A0A1L7BC94|A0A1L7BC94_BVDV	A0A1L7BC94	NS5B (Fragment) OS=Bovine viral diarrhea virus PE=4 SV=1			0.816582	0.711268			0.879022	0.813128	0.847802	0.424202	0.990832	0.998378	1.18032	0.737129			0.937562	0.911121	1.03624	0.549176	1.21339	0.690546	0.83946	0.748668					1.02642	0.393691
sp|P23727|P85A_BOVIN	PIK3R1	Phosphatidylinositol 3-kinase regulatory subunit alpha OS=Bos taurus GN=PIK3R1 PE=1 SV=1	1.22462	0.68693					0.895365	0.841509	1.05999	0.42406	1.1695	0.739846							1.1695		0.233346	0.16787							0.233346
tr|A6QQV3|A6QQV3_BOVIN	LSM2	LSM2 protein OS=Bos taurus GN=LSM2 PE=2 SV=1	1.28233	0.586436					1.01859	0.985337	1.15046	0.423953	0.928966	0.893136							0.928966		0.731139	0.562449							0.731139
sp|Q56JV6|TWF1_BOVIN	TWF1	Twinfilin-1 OS=Bos taurus GN=TWF1 PE=2 SV=1	1.01859	0.896585					0.855067	0.642738	0.936829	0.423194	1.0666	0.859554							1.0666		1	0.960362							1
tr|F1N301|F1N301_BOVIN	RPL22	Uncharacterized protein OS=Bos taurus GN=RPL22 PE=1 SV=2	0.534564	0.463912	1.14815	0.821272	0.92045	0.931127	0.847227	0.783382	0.862599	0.423176	2.85759	0.171402	1.33045	0.539924	1.00925	0.604662	0.862979	0.802153	1.51507	0.162598	4.61318	0.123326	0.870964	0.743864	0.285759	0.183567	0.981748	0.973929	1.68791	0.0880718
sp|Q2KIA5|DNM1L_BOVIN	DNM1L	Dynamin-1-like protein OS=Bos taurus GN=DNM1L PE=2 SV=1	1.0666	0.761816	1.30617	0.610443			0.946237	0.856214	1.10633	0.423124	1.03753	0.844809	1.34276	0.58287			0.801678	0.679852	1.06066	0.385408	0.928966	0.880025	2.33346	0.272177					1.63121	0.228469
sp|Q3ZCK8|COA5_BOVIN	COA5	Cytochrome c oxidase assembly factor 5 OS=Bos taurus GN=COA5 PE=3 SV=1	0.751623	0.611363					1.00925	0.941316	0.880438	0.422814	0.847227	0.75186							0.847227		1.72187	0.394825							1.72187
tr|F1N0Q7|F1N0Q7_BOVIN	FDPS	Farnesyl pyrophosphate synthase OS=Bos taurus GN=FDPS PE=4 SV=1	1	0.984833			1.94089	0.516752	1.09648	0.780001	1.34579	0.422434	0.83946	0.581636			0.401791	0.485371			0.620625	0.257681	0.711214	0.404157			0.879022	0.737782	1.14815	0.690102	0.912797	0.292193
sp|A6H7I5|DYN2_BOVIN	DNM2	Dynamin-2 OS=Bos taurus GN=DNM2 PE=2 SV=1	0.946237	0.872785			1.35519	0.573386	1.04713	0.792934	1.11619	0.422357	0.963829	0.880447			1.08643	0.859082			1.02513	0.504032	1.19124	0.471769			1.65959	0.413094	0.912011	0.871908	1.25428	0.260623
tr|A0JNH8|A0JNH8_BOVIN	DPP10	Dipeptidyl-peptidase 10 OS=Bos taurus GN=DPP10 PE=2 SV=1	0.895365	0.848677			0.698232	0.532041	0.824138	0.875645	0.805912	0.421546	0.903649	0.791152			0.862979	0.788407			0.883314	0.445716	0.809096	0.565253			1.18032	0.7341	1.22462	0.681716	1.07134	0.351027
tr|F1N5I2|F1N5I2_BOVIN	DLGAP4	Uncharacterized protein OS=Bos taurus GN=DLGAP4 PE=4 SV=2	0.83946	0.641864					1.08643	0.891079	0.962943	0.421099	0.816582	0.681475							0.816582		1.31826	0.385005							1.31826
tr|E1BKT3|E1BKT3_BOVIN	ERBIN	Uncharacterized protein OS=Bos taurus GN=ERBIN PE=4 SV=2	0.83946	0.745428					0.855067	0.767204	0.847263	0.421071	0.416869	0.269344							0.416869		1.44544	0.509062							1.44544
sp|P25708|NDUV1_BOVIN	NDUFV1	NADH dehydrogenase [ubiquinone] flavoprotein 1, mitochondrial OS=Bos taurus GN=NDUFV1 PE=1 SV=2	0.937562	0.68073			0.937562	0.758907	1	0.762721	0.958375	0.420782	0.972747	0.924345			0.691831	0.12995			0.832289	0.135301	1.13763	0.607524			0.862979	0.520831	1.02802	0.780754	1.00954	0.325004
tr|Q6XFR7|Q6XFR7_BOVIN	Q6XFR7	Glycophorin C OS=Bos taurus PE=2 SV=1	1.13763	0.787428					0.824138	0.725258	0.980883	0.420679	1.11686	0.814776							1.11686		0.534564	0.358138							0.534564
tr|A5PJQ8|A5PJQ8_BOVIN	ELF3	ELF3 protein OS=Bos taurus GN=ELF3 PE=2 SV=1	0.92045	0.887529					1.27057	0.64292	1.09551	0.420446	0.77983	0.650254							0.77983		0.847227	0.752343							0.847227
tr|E1BH64|E1BH64_BOVIN	GTPBP3	Uncharacterized protein OS=Bos taurus GN=GTPBP3 PE=3 SV=1	0.847227	0.756182					0.847227	0.753941	0.847227	0.420206	1	0.988052							1		0.83946	0.749253							0.83946
sp|Q0VCF9|LSM12_BOVIN	LSM12	Protein LSM12 homolog OS=Bos taurus GN=LSM12 PE=2 SV=2	1.21339	0.700791	0.92045	0.72501	1.21339	0.69877	0.855067	0.770739	1.05057	0.420195	1.04713	0.908238	0.981748	0.900164	1.19124	0.716601	1.35519	0.278481	1.14383	0.328051	1.11686	0.816775	0.981748	0.935145	0.990832	0.999717	0.855067	0.771026	0.986127	0.579819
sp|Q05B60|NUD14_BOVIN	NUDT14	Uridine diphosphate glucose pyrophosphatase OS=Bos taurus GN=NUDT14 PE=2 SV=1	1.03753	0.924528					1.2942	0.616495	1.16586	0.420133	0.862979	0.777731							0.862979		0.49204	0.325059							0.49204
sp|Q6Q137|SEPT7_BOVIN	Q6Q137	Septin-7 OS=Bos taurus GN=SEPT7 PE=2 SV=2	0.946237	0.961937			1.08643	0.566897	1	0.718552	1.01089	0.419539	1.23595	0.789785			1.43219	0.787419			1.33407	0.444852	0.660694	0.548367			1.38038	0.393491	1.1695	0.5677	1.07019	0.213016
tr|E1BD64|E1BD64_BOVIN	MPC2	Mitochondrial pyruvate carrier OS=Bos taurus GN=MPC2 PE=3 SV=2	0.751623	0.655886			1.31826	0.734937	0.92045	0.812236	0.996777	0.41936	1.10662	0.984011			0.831764	0.953903			0.969194	0.574831	1.90546	0.300225			1.6293	0.592559	0.549541	0.619127	1.36143	0.199191
tr|E1BPH4|E1BPH4_BOVIN	HPS3	Uncharacterized protein OS=Bos taurus GN=HPS3 PE=4 SV=2	1.02802	0.944088					1.31826	0.601665	1.17314	0.419186	0.963829	0.947965							0.963829		2.70396	0.236483							2.70396
tr|Q8WN68|Q8WN68_BOVIN	Q8WN68	Glutamine fructose aminotransferase (Fragment) OS=Bos taurus PE=2 SV=1	0.77983	0.631508					1	0.899427	0.889915	0.419171	1.08643	0.828832							1.08643		0.758578	0.530107							0.758578
sp|P22439|ODPX_BOVIN	PDHX	Pyruvate dehydrogenase protein X component OS=Bos taurus GN=PDHX PE=1 SV=3	1.13763	0.68276	0.691831	0.757445	0.855067	0.779831	1.18032	0.674399	0.966211	0.41903	0.679204	0.74806	0.765597	0.767181	1	0.960433	0.57544	0.477163	0.75506	0.41263	2.208	0.197668	0.387258	0.799027	0.903649	0.851058	1.01859	0.92525	1.12938	0.285664
sp|Q5E9L6|STK4_BOVIN	STK4	Serine/threonine-protein kinase 4 OS=Bos taurus GN=STK4 PE=2 SV=1	1.1272	0.484733	1.15878	0.759807	1.01859	0.917606	0.946237	0.804283	1.0627	0.418913	1.14815	0.40874	1.1272	0.801126	1.15878	0.542389	0.862979	0.780871	1.07428	0.302176	0.981748	0.959508	1.30617	0.612158	1.23595	0.469996	0.963829	0.907022	1.12192	0.403356
tr|Q2KI32|Q2KI32_BOVIN	RAB3IP	RAB3A interacting protein (Rabin3) OS=Bos taurus GN=RAB3IP PE=2 SV=1	1.49969	0.937073	0.903649	0.872676	1.33045	0.589746	0.744732	0.563365	1.11963	0.418829	0.83946	0.90355	1.07647	0.888296	1.05682	0.893253	0.879022	0.792317	0.962941	0.571927	2.99226	0.175253	1.03753	0.90635	1.14815	0.77413	0.963829	0.953556	1.53544	0.277014
sp|Q2YDM1|ARL1_BOVIN	ARL1	ADP-ribosylation factor-like protein 1 OS=Bos taurus GN=ARL1 PE=2 SV=1	1	0.794862	1.43219	0.488796	1.21339	0.811481	1.14815	0.860359	1.19843	0.418519	0.912011	0.835684	0.758578	0.563699	0.862979	0.801793	0.212814	0.136212	0.686595	0.175979	3.40408	0.179159	0.165959	0.250937	0.711214	0.522352	0.751623	0.570517	1.25822	0.0774283
tr|E1BBC2|E1BBC2_BOVIN	TMEM209	Uncharacterized protein OS=Bos taurus GN=TMEM209 PE=4 SV=1			1	0.843871	0.619441	0.670835			0.809721	0.418245			0.831764	0.498263	0.151356	0.321077	0.972747	0.560976	0.651956	0.174681			2.83139	0.274126	0.057544	0.460656	0.92045	0.844822	1.2698	0.195189
tr|F1MZ01|F1MZ01_BOVIN	CEP162	Uncharacterized protein OS=Bos taurus GN=CEP162 PE=4 SV=2			0.870964	0.801453	0.83946	0.705509			0.855212	0.417919			1.02802	0.942254	0.879022	0.781283	0.928966	0.896023	0.945335	0.544961			1.88799	0.346497	0.691831	0.487539	1.14815	0.740804	1.24266	0.215891
sp|Q32KL4|RMD1_BOVIN	RMDN1	Regulator of microtubule dynamics protein 1 OS=Bos taurus GN=RMDN1 PE=2 SV=1	0.83946	0.749094			0.816582	0.687027	1.15878	0.755643	0.938273	0.417857	0.77983	0.652776			0.630957	0.425407			0.705394	0.254614	1.90546	0.343095			1.14815	0.756985	1.0666	0.876496	1.3734	0.309996
tr|F1N789|F1N789_BOVIN	VCL	Uncharacterized protein OS=Bos taurus GN=VCL PE=1 SV=1	2.31206	6.45521e-11	0.0928966	3.20506e-10	0.613762	0.205329	0.92045	0.656402	0.984793	3.8806e-18	0.887156	0.315728	0.981748	0.780125	5.10505	1.46239e-12	0.887156	0.849739	1.96528	1.10652e-10	1.18032	0.512343	0.325087	0.00314099	1.40605	0.000894863	1.39316	0.000240049	1.07615	6.04002e-08
tr|A6QLY8|A6QLY8_BOVIN	IGFBP7	IGFBP7 protein OS=Bos taurus GN=IGFBP7 PE=2 SV=1	1.02802	0.946269	0.801678	0.707087	1.02802	0.608348	0.787046	0.663756	0.911189	0.417756	1	0.982384	1.11686	0.800215	1.44544	0.365106	0.879022	0.775981	1.11033	0.381769	0.895365	0.747586	0.954993	0.909884	1.20226	0.836025	1.20226	0.464183	1.06372	0.413324
tr|F1MTW8|F1MTW8_BOVIN	PDCL3	Phosducin-like protein 3 OS=Bos taurus GN=PDCL3 PE=4 SV=1	0.92045	0.984171					0.824138	0.574146	0.872294	0.417736	1.08643	0.804892							1.08643		0.809096	0.571111							0.809096
sp|Q3MHL3|RBBP4_BOVIN	RBBP4	Histone-binding protein RBBP4 OS=Bos taurus GN=RBBP4 PE=1 SV=3			1.21339	0.833849	1.97697	0.676635			1.59518	0.417322			1.28233	0.58399	1.90546	0.0704445	0.570164	0.139124	1.25265	0.0246611			0.376704	0.596048	2.18776	0.145555	2.96483	0.375576	1.8431	0.088168
sp|P02638|S100B_BOVIN	S100B	Protein S100-B OS=Bos taurus GN=S100B PE=1 SV=2	0.0946237	0.579036	9.37562	0.0873793	5.34564	0.633602	2.60615	0.802231	4.35551	0.116532	1.35519	0.458814	0.972747	0.415586	8.09096	0.0360534	0.0394457	0.0648353	2.61459	0.00720919	1.78649	0.28626	0.954993	0.934909	0.92045	0.0750843	0.963829	0.566666	1.15644	0.0697242
tr|A6QPV2|A6QPV2_BOVIN	CCDC77	CCDC77 protein OS=Bos taurus GN=CCDC77 PE=2 SV=1	1.00925	0.974057	0.60256	0.424625			1.02802	0.937404	0.879943	0.417187	0.990832	0.996646	0.824138	0.718887			1.92309	0.340554	1.24602	0.322694	0.47863	0.313302	0.619441	0.43997					0.549036	0.150523
tr|F1MXH6|F1MXH6_BOVIN	MAP3K5	Uncharacterized protein OS=Bos taurus GN=MAP3K5 PE=4 SV=2	1.03753	0.903771					0.636796	0.622664	0.837162	0.416604	1.09648	0.689807							1.09648		2.12814	0.034558							2.12814
tr|Q3SZA6|Q3SZA6_BOVIN	SDCBP	Syndecan binding protein (Syntenin) OS=Bos taurus GN=SDCBP PE=2 SV=1	1.13763	0.787141	0.870964	0.775688	1.40605	0.477897	0.946237	0.920182	1.09022	0.416568	1.07647	0.869013	0.887156	0.800886	0.744732	0.543487	0.630957	0.429142	0.834828	0.327219	1.8197	0.365774	1.44544	0.485434	1.01859	0.963704	0.946237	0.878076	1.30749	0.314744
sp|Q5E9B4|EI2BB_BOVIN	EIF2B2	Translation initiation factor eIF-2B subunit beta OS=Bos taurus GN=EIF2B2 PE=2 SV=1	1.23595	0.521157			0.903649	0.901352	0.946237	0.82239	1.02861	0.416382	0.972747	0.940827			0.534564	0.367186			0.753656	0.297887	1.02802	0.694418			0.824138	0.703581	1.33045	0.562701	1.06087	0.345425
sp|A4FUI1|CCD58_BOVIN	CCDC58	Coiled-coil domain-containing protein 58 OS=Bos taurus GN=CCDC58 PE=2 SV=1	1.2942	0.57576	1.35519	0.73156			0.928966	0.916232	1.19278	0.416155	1.1695	0.701288	1.10662	0.896085			0.879022	0.885539	1.05172	0.502099	0.972747	0.988212	0.619441	0.509655					0.796094	0.386823
sp|A8YXY3|SEP15_BOVIN	SELENOF	Selenoprotein F OS=Bos taurus GN=SELENOF PE=2 SV=2	1.1272	0.873944	2.07014	0.462676	0.787046	0.705842	0.862979	0.937827	1.21184	0.415972	1.19124	0.664342	1.36773	0.362425	1.57036	0.266014	1.1695	0.997109	1.32471	0.19904	2.12814	0.207275	0.267917	0.239424	0.366438	0.525692	1.07647	0.633809	0.95974	0.0885265
tr|A8Q3N8|A8Q3N8_BOVIN	A8Q3N8	CTSW protein OS=Bos taurus GN=CTSW PE=2 SV=1	0.744732	0.6393	0.816582	0.709135			0.912011	0.850234	0.824442	0.415887	1.07647	0.883008	1.14815	0.769278			0.824138	0.722794	1.01625	0.47165	0.580764	0.402022	0.879022	0.804452					0.729893	0.284205
tr|Q0VCL5|Q0VCL5_BOVIN	HMG20A	High-mobility group 20A OS=Bos taurus GN=HMG20A PE=2 SV=1	1.09648	0.835384	1.44544	0.509725	1.13763	0.651643	1.00925	0.963837	1.1722	0.415815	0.855067	0.771972	0.744732	0.603805	1.01859	0.978017	7.44732	0.0280074	2.51643	0.0750702	0.524808	0.352529	0.0501187	0.0550812	0.92045	0.629708	1.10662	0.791522	0.6505	0.0627227
sp|Q0VCP4|SEPT8_BOVIN	Q0VCP4	Septin-8 OS=Bos taurus GN=SEPT8 PE=2 SV=3	0.912011	0.776031					1.18032	0.722744	1.04617	0.415684	0.895365	0.791668							0.895365		0.946237	0.86267							0.946237
sp|Q2M2U4|RNH2C_BOVIN	RNASEH2C	Ribonuclease H2 subunit C OS=Bos taurus GN=RNASEH2C PE=2 SV=1	0.870964	0.791932					1.20226	0.70771	1.03661	0.415481	0.870964	0.800666							0.870964		0.691831	0.526337							0.691831
sp|Q32KX8|CP013_BOVIN	Q32KX8	UPF0585 protein C16orf13 homolog OS=Bos taurus PE=2 SV=1	0.758578	0.614325					0.937562	0.911916	0.84807	0.41536	0.928966	0.890921							0.928966		0.461318	0.300787							0.461318
tr|E1B7V9|E1B7V9_BOVIN	MAGI1	Uncharacterized protein OS=Bos taurus GN=MAGI1 PE=4 SV=2	1.30617	0.607992					0.946237	0.920752	1.1262	0.415162	0.937562	0.904299							0.937562		0.698232	0.534948							0.698232
sp|Q3T075|STX8_BOVIN	STX8	Syntaxin-8 OS=Bos taurus GN=STX8 PE=2 SV=1	1.05682	0.761557	1.39316	0.544881	0.887156	0.831032	1.04713	0.77232	1.09607	0.415018	0.77983	0.298711	1.09648	0.834568	1.33045	0.585933	0.772681	0.637823	0.994861	0.245133	0.862979	0.519603	0.809096	0.69026	1.11686	0.809482	0.847227	0.763978	0.909041	0.381024
tr|F1MVK2|F1MVK2_BOVIN	SCYL1	N-terminal kinase-like protein OS=Bos taurus GN=SCYL1 PE=4 SV=1	0.990832	0.993296	0.758578	0.623398			1.22462	0.620014	0.991342	0.415007	0.862979	0.738817	0.737904	0.592871			1.2942	0.614052	0.965026	0.34117	2.14783	0.231581	0.972747	0.975517					1.56029	0.21879
tr|A6QQK3|A6QQK3_BOVIN	MOSPD2	MOSPD2 protein OS=Bos taurus GN=MOSPD2 PE=2 SV=1	0.870964	0.793553					1.20226	0.704485	1.03661	0.414787	0.946237	0.922494							0.946237		0.83946	0.739969							0.83946
tr|Q2KJ86|Q2KJ86_BOVIN	HDHD1A	Haloacid dehalogenase-like hydrolase domain containing 1A OS=Bos taurus GN=HDHD1A PE=2 SV=1	1.11686	0.807052					0.809096	0.692145	0.962979	0.414566	1.13763	0.778348							1.13763		1.08643	0.851843							1.08643
sp|A2VE99|SEP11_BOVIN	A2VE99	Septin-11 OS=Bos taurus GN=SEPT11 PE=2 SV=1	1.1695	0.692801	0.946237	0.804279	1.01859	0.564731	0.772681	0.842858	0.976752	0.414225	1.11686	0.724836	1.20226	0.433253	1.01859	0.786006	0.990832	0.997411	1.08214	0.400196	0.928966	0.328075	1.1272	0.573705	1.38038	0.852915	0.937562	0.993002	1.09353	0.324264
sp|Q5E9C1|CASP4_BOVIN	CASP4	Caspase-4 OS=Bos taurus GN=CASP4 PE=2 SV=1	1.24738	0.664897					0.895365	0.838652	1.07137	0.414083	1.0666	0.883581							1.0666		1.28233	0.63078							1.28233
tr|Q0P5G9|Q0P5G9_BOVIN	SPRYD4	SPRY domain containing 4 OS=Bos taurus GN=SPRYD4 PE=2 SV=1	0.83946	0.752654	1.04713	0.827057	0.972747	0.8573	1.47231	0.495848	1.08291	0.413787	0.704693	0.546813	1.11686	0.694283	0.879022	0.463176	0.855067	0.617692	0.888911	0.266076	1.10662	0.855481	1.08643	0.769637	1.01859	0.856723	1.01859	0.835331	1.05756	0.53123
tr|Q2YDH3|Q2YDH3_BOVIN	NT5C	5', 3'-nucleotidase, cytosolic OS=Bos taurus GN=NT5C PE=2 SV=1			0.847227	0.76334	1.18032	0.729345			1.01377	0.41365			0.666807	0.495002	1.07647	0.861565	0.787046	0.656819	0.843439	0.349093			5.59758	0.141609	1.13763	0.784605	1.07647	0.869118	2.60389	0.183133
tr|F1MSW9|F1MSW9_BOVIN	PHYHD1	Phytanoyl-CoA dioxygenase domain-containing protein 1 OS=Bos taurus GN=PHYHD1 PE=4 SV=1	0.887156	0.82475					1.23595	0.674644	1.06155	0.41349	0.981748	0.985944							0.981748		0.501187	0.331911							0.501187
sp|Q08DB5|STX5_BOVIN	STX5	Syntaxin-5 OS=Bos taurus GN=STX5 PE=2 SV=1	0.954993	0.950935	1.13763	0.884426	0.559758	0.391018	0.831764	0.803142	0.871035	0.413432	1.0666	0.873315	0.816582	0.616175	0.57544	0.440184	0.83946	0.791339	0.82452	0.35134	1.35519	0.727056	0.847227	0.889721	0.405508	0.200719	1.07647	0.903189	0.921097	0.277036
tr|F2Z4C6|F2Z4C6_BOVIN	EIF4G2	Eukaryotic translation initiation factor 4 gamma 2 OS=Bos taurus GN=EIF4G2 PE=4 SV=1	0.954993	0.816911					0.83946	0.680896	0.897226	0.4134	1.09648	0.78786							1.09648		1.33045	0.511217							1.33045
tr|Q08DC3|Q08DC3_BOVIN	KIAA1949	KIAA1949 OS=Bos taurus GN=KIAA1949 PE=1 SV=1	1.2942	0.579662			0.990832	0.901705	1.14815	0.72812	1.14439	0.413072	1.30617	0.55957			1.35519	0.497235			1.33068	0.254975	0.685488	0.454718			1.18032	0.607862	0.972747	0.976252	0.946185	0.341797
tr|H9KUV2|H9KUV2_BOVIN	MTAP	S-methyl-5'-thioadenosine phosphorylase OS=Bos taurus GN=MTAP PE=3 SV=1	0.928966	0.657444					1.00925	0.84481	0.96911	0.412997	1.1272	0.412844							1.1272		0.912011	0.515894							0.912011
tr|A2VE28|A2VE28_BOVIN	LOC525599	Butyrophilin family member OS=Bos taurus GN=LOC525599 PE=1 SV=1	1.31826	0.601727					0.946237	0.922998	1.13225	0.412986	1.00925	0.972411							1.00925		0.711214	0.553551							0.711214
tr|E1B8E3|E1B8E3_BOVIN	ANKRD23	Uncharacterized protein OS=Bos taurus GN=ANKRD23 PE=4 SV=2	1.31826	0.601727					0.946237	0.922998	1.13225	0.412986	1.00925	0.972411							1.00925		0.711214	0.553551							0.711214
tr|A4IFE6|A4IFE6_BOVIN	ABCE1	ABCE1 protein OS=Bos taurus GN=ABCE1 PE=2 SV=1	0.717794	0.561563					0.981748	0.988526	0.849771	0.412852	1.11686	0.809439							1.11686		0.831764	0.728423							0.831764
tr|Q2KJB2|Q2KJB2_BOVIN	AP1B1	AP complex subunit beta OS=Bos taurus GN=AP1B1 PE=2 SV=1	1.08643	0.703516					1.07647	0.788651	1.08145	0.412708	0.847227	0.778601							0.847227		1.99526	0.422504							1.99526
tr|E1BG23|E1BG23_BOVIN	TRIM47	Uncharacterized protein OS=Bos taurus GN=TRIM47 PE=4 SV=2	1.02802	0.945748	0.816582	0.535988			0.809096	0.749377	0.884565	0.41266	1.08643	0.846001	1.23595	0.547563			0.963829	0.939341	1.0954	0.4433	1.08643	0.786879	0.954993	0.830615					1.02071	0.459405
sp|A3KMV5|UBA1_BOVIN	UBA1	Ubiquitin-like modifier-activating enzyme 1 OS=Bos taurus GN=UBA1 PE=2 SV=1	1.09648	0.897039	0.724436	0.614228	0.636796	0.71297	0.731139	0.667473	0.797212	0.412052	0.912011	0.534522	0.758578	0.649307	0.895365	0.619629	0.544503	0.391654	0.777614	0.232071	1.1272	0.753802	0.376704	0.362335	0.501187	0.556735	0.549541	0.479788	0.638657	0.214422
tr|Q58CS3|Q58CS3_BOVIN	DPP3	Dipeptidylpeptidase III isoform 1 OS=Bos taurus GN=DPP3 PE=2 SV=1	0.903649	0.842117			1.8197	0.648624	1.18032	0.692739	1.30122	0.4118	0.972747	0.698135			0.765597	0.742402			0.869172	0.394359	1.78649	0.464341			1.57036	0.500896	0.928966	0.790432	1.42861	0.273268
tr|E1BLP4|E1BLP4_BOVIN	MFF	Mitochondrial fission factor OS=Bos taurus GN=MFF PE=4 SV=1	1.08643	0.854267	1.11686	0.811716			1.39316	0.544089	1.19882	0.411157	0.831764	0.733864	1.08643	0.846409			1	0.984224	0.97273	0.525601	0.60256	0.427214	0.704693	0.544288					0.653626	0.223519
tr|E1BPC7|E1BPC7_BOVIN	IRX6	Uncharacterized protein OS=Bos taurus GN=IRX6 PE=4 SV=2	0.847227	0.758357					0.831764	0.726814	0.839496	0.410905	0.887156	0.824729							0.887156		1.23595	0.671004							1.23595
tr|M5FJZ9|M5FJZ9_BOVIN	TRAP1	Heat shock protein 75 kDa, mitochondrial OS=Bos taurus GN=TRAP1 PE=3 SV=1	1.2942	0.619538					0.928966	0.889334	1.11158	0.410802	1.23595	0.668139							1.23595		0.758578	0.62016							0.758578
tr|A6H7D4|A6H7D4_BOVIN	AGPAT6	1-acylglycerol-3-phosphate O-acyltransferase 6 (Lysophosphatidic acid acyltransferase, zeta) OS=Bos taurus GN=AGPAT6 PE=2 SV=1	1.05682	0.991822			1.27057	0.638855	1.35519	0.594424	1.22753	0.410785	0.928966	0.871395			0.809096	0.690558			0.869031	0.435397	1.51356	0.407922			1.25892	0.650625	1	0.983297	1.2575	0.335365
sp|P63243|RACK1_BOVIN	RACK1	Receptor of activated protein C kinase 1 OS=Bos taurus GN=RACK1 PE=2 SV=3	0.591562	0.0737168	0.366438	0.0881504	0.758578	0.970933	1.44544	0.00276445	0.790504	0.000588967	0.772681	0.200895	1.14815	0.402252	0.387258	0.000549458	0.717794	0.111766	0.756472	0.000213773	5.34564	0.00393197	0.570164	0.768013	0.937562	0.629264	1.07647	0.378502	1.98246	0.0102615
sp|Q2KHU8|IF2G_BOVIN	EIF2S3	Eukaryotic translation initiation factor 2 subunit 3 OS=Bos taurus GN=EIF2S3 PE=2 SV=1	0.862979	0.784535					1.27057	0.701858	1.06678	0.410632	0.831764	0.701699							0.831764		0.591562	0.373533							0.591562
tr|V6F9A2|V6F9A2_BOVIN	APOA1	Apolipoprotein A-I preproprotein OS=Bos taurus GN=APOA1 PE=3 SV=1	1.02802	0.0181263	1.18032	7.43109e-09	0.487529	0.0578487	1.01859	0.168037	0.928614	4.12922e-10	0.972747	0.268892	0.963829	0.800735	8.55067	0.0117576	0.946237	0.939466	2.85837	0.0241957	0.751623	3.30957e-08	0.870964	0.000127018	0.679204	0.537282	2.88403	0.243808	1.29646	1.88527e-10
tr|F1MQU4|F1MQU4_BOVIN	BCLAF1	Uncharacterized protein OS=Bos taurus GN=BCLAF1 PE=4 SV=2	1.13763	0.636737					0.809096	0.864317	0.973361	0.410488	1.39316	0.321564							1.39316		0.801678	0.0350525							0.801678
tr|F1N076|F1N076_BOVIN	CP	Uncharacterized protein OS=Bos taurus GN=CP PE=1 SV=2	1.34276	0.488171			1.05682	0.921156	0.928966	0.833377	1.10952	0.409679	1.07647	0.771159			0.928966	0.661385			1.00272	0.390121	0.457088	0.208292			1.04713	0.642769	0.92045	0.572727	0.808222	0.157647
sp|Q27967|SPP24_BOVIN	SPP2	Secreted phosphoprotein 24 OS=Bos taurus GN=SPP2 PE=1 SV=2	1.35519	0.567889					1.00925	0.965263	1.18222	0.409406	1.75388	0.384762							1.75388		0.679204	0.508436							0.679204
tr|A5PJB5|A5PJB5_BOVIN	CRABP2	CRABP2 protein OS=Bos taurus GN=CRABP2 PE=2 SV=1	0.870964	0.803485					0.801678	0.682134	0.836321	0.409367	0.937562	0.917359							0.937562		0.619441	0.443596							0.619441
tr|Q08DH0|Q08DH0_BOVIN	SSX2IP	Synovial sarcoma, X breakpoint 2 interacting protein OS=Bos taurus GN=SSX2IP PE=2 SV=1	1.04713	0.916886					1.31826	0.597586	1.18269	0.409284	1.25892	0.655404							1.25892		1.35519	0.573918							1.35519
sp|P63171|DYLT1_BOVIN	DYNLT1	Dynein light chain Tctex-type 1 OS=Bos taurus GN=DYNLT1 PE=1 SV=1	1.20226	0.705469			0.787046	0.602944	0.928966	0.878954	0.972759	0.409162	1.07647	0.838725			0.724436	0.57129			0.90045	0.373984	0.794328	0.646453			0.831764	0.64397	1.07647	0.876804	0.900852	0.403925
sp|Q9N2I2|IPSP_BOVIN	SERPINA5	Plasma serine protease inhibitor OS=Bos taurus GN=SERPINA5 PE=1 SV=1	1.08643	0.712033			0.765597	0.632892	1	0.829118	0.950674	0.409023	1.07647	0.665247			0.77983	0.645198			0.928148	0.346816	0.711214	0.312641			0.469894	0.306532	1.13763	0.778188	0.772912	0.154793
sp|Q3SZC0|ERH_BOVIN	ERH	Enhancer of rudimentary homolog OS=Bos taurus GN=ERH PE=3 SV=1	0.717794	0.576267	0.253513	0.637224	1.10662	0.798701	0.744732	0.879769	0.705666	0.409009	0.724436	0.470081	1.19124	0.496099	1.6293	0.544065	0.591562	0.741142	1.03413	0.246363	0.724436	0.718562	0.16293	0.063769	1.85353	0.146981	0.895365	0.980248	0.909066	0.0487046
sp|Q1LZ74|OARD1_BOVIN	OARD1	O-acetyl-ADP-ribose deacetylase 1 OS=Bos taurus GN=OARD1 PE=2 SV=1	1.01859	0.961101					0.724436	0.569432	0.871514	0.408968	0.816582	0.70192							0.816582		0.359749	0.234223							0.359749
sp|Q2TBR6|PFD4_BOVIN	PFDN4	Prefoldin subunit 4 OS=Bos taurus GN=PFDN4 PE=2 SV=1	0.83946	0.398488	1.07647	0.717349	1.07647	0.965962	0.981748	0.934252	0.993534	0.408966	1	0.948185	0.92045	0.583272	1.18032	0.483655	1.01859	0.780859	1.02984	0.370247	1.99526	0.113469	0.816582	0.257656	1.09648	0.933447	0.990832	0.891899	1.22479	0.112663
tr|F1MXM6|F1MXM6_BOVIN	GDF11	Uncharacterized protein OS=Bos taurus GN=GDF11 PE=3 SV=2	0.794328	0.829463					1.48594	0.659725	1.14013	0.408936	0.660694	0.509174							0.660694		0.474242	0.195121							0.474242
sp|Q1JQC5|RMD3_BOVIN	RMDN3	Regulator of microtubule dynamics protein 3 OS=Bos taurus GN=RMDN3 PE=2 SV=1	1.27057	0.641003					1.08643	0.852597	1.1785	0.408587	1.08643	0.846387							1.08643		1.05682	0.898239							1.05682
tr|F1N747|F1N747_BOVIN	CIT	Uncharacterized protein OS=Bos taurus GN=CIT PE=3 SV=2	0.801678	0.756152					1.20226	0.722657	1.00197	0.408548	1.02802	0.957664							1.02802		0.448745	0.272755							0.448745
tr|E1BE98|E1BE98_BOVIN	XPO1	Uncharacterized protein OS=Bos taurus GN=XPO1 PE=3 SV=2	0.816582	0.710217			1.0666	0.838838	0.765597	0.625541	0.882925	0.408457	0.831764	0.735022			1.88799	0.323184			1.35988	0.227076	1.48594	0.485943			1.02802	0.914073	1.09648	0.786684	1.20348	0.394516
sp|Q5E936|TXD12_BOVIN	TXNDC12	Thioredoxin domain-containing protein 12 OS=Bos taurus GN=TXNDC12 PE=2 SV=1	1.08643	0.970759	1.1272	0.82004	1.11686	0.568289	0.698232	0.56859	1.00718	0.40842	1.94089	0.822683	1.67494	0.497125	1.25892	0.395884	0.301995	0.50528	1.29419	0.228402	1.31826	0.816624	0.666807	0.253027	0.765597	0.793251	1.1695	0.647305	0.98004	0.26279
tr|F1ML86|F1ML86_BOVIN	GPALPP1	GPALPP motifs-containing protein 1 OS=Bos taurus GN=GPALPP1 PE=4 SV=1	0.744732	0.628316					0.954993	0.86876	0.849862	0.408258	1.08643	0.842176							1.08643		1.28233	0.62259							1.28233
tr|E1BMW9|E1BMW9_BOVIN	PURA	Uncharacterized protein OS=Bos taurus GN=PURA PE=4 SV=2	1.27057	0.936183	1.13763	0.620251	1.45881	0.499867	0.912011	0.882904	1.19476	0.407717	1.18032	0.658778	1.72187	0.0599959	0.912011	0.948298	0.787046	0.530471	1.15031	0.0993948	1.55597	0.401086	0.937562	0.698932	0.972747	0.477103	0.534564	0.460578	1.00021	0.195029
tr|F1MTL5|F1MTL5_BOVIN	PIK3C3	Phosphatidylinositol 3-kinase OS=Bos taurus GN=PIK3C3 PE=3 SV=2	1.20226	0.704725					0.855067	0.772883	1.02867	0.407668	1.25892	0.652379							1.25892		0.724436	0.566112							0.724436
tr|F1MBM9|F1MBM9_BOVIN	ARHGEF7	Uncharacterized protein OS=Bos taurus GN=ARHGEF7 PE=4 SV=2	0.990832	0.994798	1.99526	0.324371	1.00925	0.861769	0.946237	0.920676	1.2354	0.407533	1.14815	0.751253	0.903649	0.846214	0.879022	0.626483	0.751623	0.613127	0.920612	0.39867	1.00925	0.970347	1.00925	0.970492	0.928966	0.788207	1.02802	0.870122	0.993872	0.600348
sp|Q1RMH8|SNX3_BOVIN	SNX3	Sorting nexin-3 OS=Bos taurus GN=SNX3 PE=2 SV=3	1.70608	0.57993	1.7378	0.89462	0.630957	0.700274	1.22462	0.703876	1.32486	0.407318	1.03753	0.932792	1.8197	0.625597	0.625173	0.328038	1.15878	0.763924	1.16029	0.310452	1.1695	0.95248	0.801678	0.831823	0.37325	0.841593	0.608135	0.765637	0.738141	0.548564
sp|Q2KJ39|RCN3_BOVIN	RCN3	Reticulocalbin-3 OS=Bos taurus GN=RCN3 PE=2 SV=1	0.636796	0.465795	1.04713	0.913985	0.903649	0.768153	1.15878	0.781911	0.936588	0.407301	0.613762	0.432066	1.18032	0.62301	5.54626	0.0332596	2.05116	0.234874	2.34788	0.02219	0.380189	0.242577	1.0666	0.872463	3.31131	0.114522	1.1695	0.709632	1.4819	0.0907563
sp|P06623|CN37_BOVIN	CNP	2',3'-cyclic-nucleotide 3'-phosphodiesterase OS=Bos taurus GN=CNP PE=2 SV=2	1.36773	0.560086					0.972747	0.971095	1.17024	0.407282	0.847227	0.752798							0.847227		0.824138	0.723547							0.824138
sp|P33097|AATC_BOVIN	GOT1	Aspartate aminotransferase, cytoplasmic OS=Bos taurus GN=GOT1 PE=1 SV=3	1.01859	0.866194					1.10662	0.627655	1.06261	0.407169	1	0.971783							1		0.972747	0.937514							0.972747
tr|Q29RT7|Q29RT7_BOVIN	TIPRL	TIP41, TOR signaling pathway regulator-like (S. cerevisiae) OS=Bos taurus GN=TIPRL PE=2 SV=1	0.903649	0.739508			0.937562	0.845158	1.13763	0.592654	0.992946	0.407125	0.990832	0.985273			1.18032	0.579679			1.08558	0.420705	1.01859	0.978797			0.972747	0.953604	1.03753	0.876738	1.00962	0.601369
tr|A3KN04|A3KN04_BOVIN	RPN1	Dolichyl-diphosphooligosaccharide--protein glycosyltransferase subunit 1 OS=Bos taurus GN=RPN1 PE=1 SV=1	1.05682	0.895262	0.483059	0.239688	0.824138	0.83719	1.03753	0.822016	0.850386	0.311996	0.870964	0.461597	0.711214	0.117143	0.83946	0.101463	0.440555	0.312932	0.715548	0.0192247	1.20226	0.379303	1.78649	0.294604	0.544503	0.268131	0.698232	0.87349	1.05787	0.117786
sp|Q05B54|TM134_BOVIN	TMEM134	Transmembrane protein 134 OS=Bos taurus GN=TMEM134 PE=2 SV=2	1.08643	0.85025					0.772681	0.63816	0.929553	0.406633	1.09648	0.831824							1.09648		0.717794	0.559434							0.717794
sp|Q05B87|FRDA_BOVIN	FXN	Frataxin, mitochondrial OS=Bos taurus GN=FXN PE=2 SV=1			1.00925	0.732553	1.14815	0.740178			1.0787	0.406445			1.1695	0.599557	1.24738	0.596771	0.83946	0.781867	1.08545	0.348835			0.972747	0.760602	0.816582	0.653146	0.895365	0.795842	0.894898	0.421535
tr|F1N1H2|F1N1H2_BOVIN	MAP1S	Microtubule-associated protein 1S OS=Bos taurus GN=MAP1S PE=4 SV=2	1.05682	0.902694	0.824138	0.668275			1.30617	0.611647	1.06238	0.406278	0.92045	0.884492	0.946237	0.764793			0.879022	0.996116	0.915236	0.550442	0.847227	0.764081	1.02802	0.662911					0.937622	0.388308
tr|E1BJK2|E1BJK2_BOVIN	TUBB1	Tubulin beta chain OS=Bos taurus GN=TUBB1 PE=3 SV=1	1.1695	0.732638					0.83946	0.73929	1.00448	0.406151	0.981748	0.956476							0.981748		0.366438	0.229955							0.366438
sp|Q3T004|SAMP_BOVIN	APCS	Serum amyloid P-component OS=Bos taurus GN=APCS PE=2 SV=1	0.879022	0.994736			1.03753	0.926705	0.672977	0.39974	0.863176	0.405992	1.49969	0.764407			0.758578	0.610296			1.12913	0.367236	0.461318	0.197564			0.831764	0.718395	1.1695	0.732129	0.82086	0.191941
tr|F1N189|F1N189_BOVIN	FAM114A2	Uncharacterized protein OS=Bos taurus GN=FAM114A2 PE=4 SV=1	1.03753	0.930205	1.59956	0.436224	0.92045	0.881442	1.20226	0.709037	1.18995	0.405745	0.855067	0.772093	1.01859	0.958575	0.816582	0.707903	1.07647	0.863406	0.941676	0.522489	0.772681	0.644775	2.46604	0.259262	0.801678	0.679358	0.937562	0.916014	1.24449	0.260052
tr|F1MZN7|F1MZN7_BOVIN	SNX2	Sorting nexin-2 OS=Bos taurus GN=SNX2 PE=4 SV=2	0.990832	0.842336	0.717794	0.375528	0.972747	0.928117	0.963829	0.863761	0.911301	0.405734	0.937562	0.805265	0.972747	0.928632	0.912011	0.649941	0.787046	0.396164	0.902341	0.35597	1.08643	0.367821	0.539511	0.187834	1.03753	0.821024	0.972747	0.935376	0.909053	0.179125
tr|E1BG80|E1BG80_BOVIN	NCKIPSD	Uncharacterized protein OS=Bos taurus GN=NCKIPSD PE=4 SV=2	1.22462	0.684238			0.77983	0.650437	0.887156	0.82572	0.963867	0.405398	1.01859	0.954004			0.954993	0.937052			0.986792	0.558361	1.78649	0.372531			0.912011	0.873676	1.67494	0.409709	1.45781	0.224619
sp|Q4U5R4|RN114_BOVIN	RNF114	E3 ubiquitin-protein ligase RNF114 OS=Bos taurus GN=RNF114 PE=2 SV=1	1.04713	0.717314	1	0.655978			0.954993	0.780552	1.00071	0.405276	0.963829	0.838178	1.02802	0.863656			0.608135	0.476516	0.86666	0.391756	1.00925	0.924521	1.31826	0.659356					1.16375	0.439097
tr|F1MWY9|F1MWY9_BOVIN	ECI2	Uncharacterized protein OS=Bos taurus GN=ECI2 PE=1 SV=2	0.794328	0.667566					1.11686	0.80817	0.955596	0.405088	0.879022	0.807106							0.879022		1.11686	0.814326							1.11686
tr|A0JN43|A0JN43_BOVIN	FAM62A	Family with sequence similarity 62 (C2 domain containing), member A OS=Bos taurus GN=FAM62A PE=1 SV=1	1.47231	0.802888			1.11686	0.532872	0.895365	0.855607	1.16151	0.404549	0.954993	0.635564			2.14783	0.345298			1.55141	0.214131	0.529663	0.471552			1.52757	0.565528	1.88799	0.445985	1.31507	0.209099
sp|Q95108|THIOM_BOVIN	TXN2	Thioredoxin, mitochondrial OS=Bos taurus GN=TXN2 PE=1 SV=2	0.972747	0.972845	1.48594	0.405515	0.870964	0.901785	0.816582	0.707569	1.03656	0.404349	0.794328	0.670959	0.937562	0.906129	1.1272	0.72312	0.879022	0.592487	0.934528	0.410798	2.33346	0.274052	1.1272	0.582135	0.895365	0.885387	0.912011	0.817784	1.31701	0.274851
tr|A6QPJ6|A6QPJ6_BOVIN	FKBP7	Peptidylprolyl isomerase OS=Bos taurus GN=FKBP7 PE=2 SV=1	1.20226	0.646717	1.22462	0.895014	1.1695	0.748461	0.77983	0.579624	1.09405	0.40389	1	0.982912	1.19124	0.667276	1.95885	0.333017	1.34276	0.654378	1.37321	0.306859	1.18032	0.680918	0.847227	0.883252	1.44544	0.510402	1.14815	0.77282	1.15529	0.393312
tr|F1N5Z3|F1N5Z3_BOVIN	ACBD5	Acyl-CoA-binding domain-containing protein 5 OS=Bos taurus GN=ACBD5 PE=4 SV=2	0.847227	0.734065					1.07647	0.730845	0.961846	0.403574	1.0666	0.909867							1.0666		0.685488	0.323278							0.685488
tr|A5PJR7|A5PJR7_BOVIN	STX18	STX18 protein OS=Bos taurus GN=STX18 PE=2 SV=1	0.937562	0.91021			0.613762	0.434564	1.03753	0.920287	0.862951	0.403331	0.903649	0.855013			0.660694	0.487508			0.782171	0.339857	1.1272	0.800647			0.737904	0.58693	0.580764	0.403014	0.815289	0.27816
sp|Q3T0D5|RL30_BOVIN	RPL30	60S ribosomal protein L30 OS=Bos taurus GN=RPL30 PE=3 SV=3	1.00925	0.933171			0.831764	0.733092	0.855067	0.531959	0.898694	0.40327	1.1695	0.496513			0.816582	0.707415			0.993041	0.301415	1.13763	0.532103			0.47863	0.263671	0.862979	0.597566	0.826412	0.167125
sp|Q5E9B7|CLIC1_BOVIN	CLIC1	Chloride intracellular channel protein 1 OS=Bos taurus GN=CLIC1 PE=2 SV=3	1.03753	0.939258	0.887156	0.513047	0.946237	0.742042	0.711214	0.698385	0.895534	0.402856	1.2942	0.538594	1.05682	0.769226	1.38038	0.217647	0.824138	0.287085	1.13888	0.117	0.432514	0.146566	0.887156	0.695584	1.30617	0.761417	1.04713	0.786267	0.918242	0.194013
tr|A6QNM9|A6QNM9_BOVIN	SLC25A12	SLC25A12 protein OS=Bos taurus GN=SLC25A12 PE=2 SV=1	0.972747	0.968016			1.02802	0.945733	0.691831	0.396412	0.897531	0.402671	1.01859	0.937318			0.895365	0.841072			0.956978	0.517179	0.801678	0.640651			1.1695	0.743253	0.879022	0.806161	0.950067	0.414974
tr|A6QLL2|A6QLL2_BOVIN	MTX2	MTX2 protein OS=Bos taurus GN=MTX2 PE=2 SV=1	1.05682	0.757562			1.2942	0.515169	0.981748	0.929456	1.11092	0.40257	1	0.917156			0.954993	0.894549			0.977496	0.530048	1.05682	0.85643			1.09648	0.756139	0.972747	0.965411	1.04201	0.531267
sp|Q3ZBH0|TCPB_BOVIN	CCT2	T-complex protein 1 subunit beta OS=Bos taurus GN=CCT2 PE=1 SV=3	0.816582	0.844775	0.717794	0.820205	1.2942	0.892117	0.855067	0.402776	0.92091	0.402289	0.816582	0.408755	1.75388	0.160613	0.625173	0.0351258	0.731139	0.902636	0.981694	0.0220316	1.69044	0.69369	1.20226	0.612851	1.80302	0.0299752	0.990832	0.372648	1.42164	0.0390058
tr|P79465|P79465_BOVIN	P79465	MHC class II DR beta-chain OS=Bos taurus GN=BoLA-DRB3 PE=2 SV=1	0.816582	0.720036					0.847227	0.740375	0.831905	0.401868	1.07647	0.860029							1.07647		0.801678	0.673455							0.801678
tr|Q3SYR8|Q3SYR8_BOVIN	IGJ	Immunoglobulin J chain OS=Bos taurus GN=IGJ PE=1 SV=1			1.85353	0.590499	1.05682	0.902787			1.45517	0.401867			0.549541	0.637622	1.19124	0.720044	1.22462	0.587622	0.988466	0.341757			0.420727	0.359122	1.02802	0.945637	1.18032	0.732677	0.876355	0.326341
tr|G3N088|G3N088_BOVIN	OGN	Mimecan OS=Bos taurus GN=OGN PE=1 SV=1	5.91562	3.32129e-06	1.55597	0.0244767	0.801678	0.348262	0.394457	0.497807	2.16693	1.54142e-06	1.13763	0.920684	1.13763	0.590428	5.86138	0.00995686	0.231207	0.71825	2.09196	0.0340239	0.0636796	2.34355e-06	0.390841	0.0420049	1.61436	0.180341	3.31131	0.00100599	1.34505	4.33239e-09
sp|Q5E9B1|LDHB_BOVIN	LDHB	L-lactate dehydrogenase B chain OS=Bos taurus GN=LDHB PE=2 SV=4	1.7378	0.305015	1.27057	0.663094	0.642688	0.97193	1.78649	0.68524	1.35939	0.297691	0.559758	0.0770388	0.92045	0.871279	0.539511	0.141963	1.2942	0.865764	0.828478	0.0564738	9.90832	0.137122	0.461318	0.487468	0.529663	0.184137	1.39316	0.550245	3.07311	0.0495415
tr|F1MYH6|F1MYH6_BOVIN	SNX1	Sorting nexin-1 OS=Bos taurus GN=SNX1 PE=4 SV=1			0.92045	0.861039	0.862979	0.636255	1	0.659754	0.927809	0.401791	0.972747	0.83556	0.990832	0.996583	1.49969	0.368909	1.02802	0.993814	1.12282	0.441506	1	0.318792	0.625173	0.513287	1.5417	0.239253	0.92045	0.957769	1.02183	0.146267
tr|F1MS12|F1MS12_BOVIN	TRIM15	Uncharacterized protein OS=Bos taurus GN=TRIM15 PE=4 SV=2	1.1272	0.773614			0.801678	0.618331	1.20226	0.754572	1.04371	0.401497	0.937562	0.924992			1.01859	0.836582			0.978077	0.51125	0.731139	0.540689			0.809096	0.597343	1.44544	0.542435	0.995225	0.265473
tr|E1BKK9|E1BKK9_BOVIN	SELENOM	Uncharacterized protein OS=Bos taurus GN=SELENOM PE=1 SV=2	0.648634	0.595154	1.18032	0.677593	0.801678	0.632794	0.990832	0.970349	0.905366	0.401273	1.04713	0.595422	0.801678	0.953284	1.03753	0.67756	0.855067	0.341449	0.93535	0.293816	1.10662	0.922603	0.363078	0.103391	0.847227	0.787149	1.0666	0.880287	0.845881	0.202923
tr|Q0VBY4|Q0VBY4_BOVIN	TPD52L1	Tumor protein D52-like 1 OS=Bos taurus GN=TPD52L1 PE=2 SV=1	1.1695	0.960072	1.38038	0.364457	1.28233	0.884009	1.14815	0.799785	1.24509	0.401097	1.0666	0.873823	1.24738	0.475197	1.15878	0.56758	0.691831	0.253182	1.04115	0.191543	4.65586	0.24095	0.405508	0.374563	0.666807	0.226669	0.928966	0.716572	1.66429	0.0820112
sp|Q3T126|CNIH4_BOVIN	CNIH4	Protein cornichon homolog 4 OS=Bos taurus GN=CNIH4 PE=2 SV=1	1.15878	0.98119					1.03753	0.541589	1.09815	0.401013	1.08643	0.874065							1.08643		0.816582	0.421261							0.816582
sp|Q3ZCC8|TPPP3_BOVIN	TPPP3	Tubulin polymerization-promoting protein family member 3 OS=Bos taurus GN=TPPP3 PE=1 SV=1	1.43219	0.0371026	0.887156	0.790659	0.597035	0.611352	0.847227	0.242605	0.940902	0.0367496	1.01859	0.792126	0.809096	0.736506	1.67494	0.35314	0.801678	0.904984	1.07608	0.350427	0.879022	0.530521	0.42462	0.110305	0.394457	0.128873	1.30617	0.484391	0.751068	0.0326001
sp|Q5E9E8|YIPF5_BOVIN	YIPF5	Protein YIPF5 OS=Bos taurus GN=YIPF5 PE=2 SV=1	0.928966	0.8997			1.52757	0.463062	0.912011	0.8644	1.12285	0.401001	1.20226	0.711324			0.824138	0.754239			1.0132	0.403584	0.554626	0.377166			0.981748	0.954472	0.794328	0.601715	0.776901	0.301143
sp|P48644|AL1A1_BOVIN	ALDH1A1	Retinal dehydrogenase 1 OS=Bos taurus GN=ALDH1A1 PE=1 SV=3	1.01859	0.476631	0.83946	0.20742	0.963829	0.739072	1.31826	0.98322	1.03503	0.212593	0.928966	0.830215	1.0666	0.562128	0.758578	0.324182	0.92045	0.78255	0.918647	0.278422	0.946237	0.31839	0.809096	0.145168	1.1695	0.591464	1.18032	0.373475	1.02629	0.0649515
sp|Q32L99|PTGR2_BOVIN	PTGR2	Prostaglandin reductase 2 OS=Bos taurus GN=PTGR2 PE=2 SV=1	1.52757	0.0876919	0.265461	0.0857804	0.474242	0.245742	0.972747	0.34902	0.810004	0.00947511	1.27057	0.481397	0.654636	0.572536	1.02802	0.924119	0.49204	0.0476188	0.861316	0.0726275	4.65586	0.328602	0.322107	0.614522	0.47863	0.414165	0.77983	0.9906	1.55911	0.229986
tr|F1MSN2|F1MSN2_BOVIN	TACSTD2	Uncharacterized protein OS=Bos taurus GN=TACSTD2 PE=4 SV=2	0.912011	0.870458			1.5417	0.458198	1.05682	0.902371	1.17018	0.400869	1.10662	0.838675			0.954993	0.944826			1.03081	0.518821	0.49204	0.326019			1.07647	0.868482	0.895365	0.84518	0.82129	0.319102
tr|F1ME65|F1ME65_BOVIN	CKAP4	Uncharacterized protein OS=Bos taurus GN=CKAP4 PE=1 SV=1	1.13763	0.621885	0.963829	0.364257	0.457088	0.0324677	0.737904	0.0947084	0.824112	0.0100233	1.09648	0.275225	0.539511	0.00311994	1.99526	0.0125402	2.05116	0.0391879	1.4206	2.78623e-05	0.903649	0.752708	1.41906	0.03566	0.630957	0.655654	1.25892	0.0970502	1.05315	0.0191538
tr|Q0IIL6|Q0IIL6_BOVIN	HSD17B4	Hydroxysteroid (17-beta) dehydrogenase 4 OS=Bos taurus GN=HSD17B4 PE=1 SV=1	1.1695	0.701332					0.879022	0.756879	1.02426	0.400721	1.03753	0.909325							1.03753		0.855067	0.725194							0.855067
sp|Q76I82|RS15A_BOVIN	RPS15A	40S ribosomal protein S15a OS=Bos taurus GN=RPS15A PE=2 SV=1	0.679204	0.0749714	0.801678	0.316222	1.78649	0.129961	1.05682	0.617175	1.08105	0.0206686	1.04713	0.564759	0.0416869	0.000245735	0.794328	0.653175	0.293765	0.484825	0.544227	0.00122433	5.44503	0.29897	2.63027	0.0420799	0.597035	0.726363	0.954993	0.871051	2.40683	0.0551539
sp|Q3SZN0|SEPT6_BOVIN	Q3SZN0	Septin-6 OS=Bos taurus GN=SEPT6 PE=2 SV=1	0.879022	0.814119					1.25892	0.651528	1.06897	0.400518	0.751623	0.609706							0.751623		0.751623	0.612589							0.751623
sp|Q5KR49|TPM1_BOVIN	TPM1	Tropomyosin alpha-1 chain OS=Bos taurus GN=TPM1 PE=2 SV=1	4.28548	0.0357761	5.39511	0.20744	0.0765597	0.0976235	0.711214	0.746925	2.61709	0.00832377	3.76704	0.402557	4.48745	0.0025539	0.794328	0.404502	1.27057	0.479083	2.57985	0.00393663	0.177011	0.712312	0.331131	0.277638	0.310456	0.361251	2.208	0.754142	0.756651	0.180707
sp|Q865S1|AP3D1_BOVIN	AP3D1	AP-3 complex subunit delta-1 OS=Bos taurus GN=AP3D1 PE=1 SV=2	0.772681	0.641389					0.887156	0.826838	0.829918	0.40047	1.11686	0.805981							1.11686		1.02802	0.939505							1.02802
tr|A5D7A2|A5D7A2_BOVIN	GARS	GARS protein OS=Bos taurus GN=GARS PE=1 SV=1	0.92045	0.62623			1.07647	0.828114	1.0666	0.692108	1.02117	0.400277	1.10662	0.992756			0.990832	0.987611			1.04873	0.589752	1.5417	0.223339			0.824138	0.937118	0.946237	0.966486	1.10403	0.289254
sp|Q0VC65|ETV6_BOVIN	ETV6	Transcription factor ETV6 OS=Bos taurus GN=ETV6 PE=2 SV=1	1.30617	0.60429	0.912011	0.863847	0.474242	0.611096	1.14815	0.771943	0.960144	0.400236	0.963829	0.958014	0.711214	0.552778	0.809096	0.991932	0.809096	0.698045	0.823309	0.478437	0.529663	0.35614	1.40605	0.536398	1.10662	0.812078	0.92045	0.837781	0.990696	0.292254
tr|Q2KJH7|Q2KJH7_BOVIN	ALDH18A1	Aldehyde dehydrogenase 18 family, member A1 OS=Bos taurus GN=ALDH18A1 PE=2 SV=1	0.937562	0.910898					0.731139	0.579464	0.834351	0.399209	1.08643	0.857956							1.08643		0.619441	0.440324							0.619441
tr|E1BPZ5|E1BPZ5_BOVIN	KDM1B	Uncharacterized protein OS=Bos taurus GN=KDM1B PE=4 SV=2	1.21339	0.70072					0.847227	0.753088	1.03031	0.399144	0.990832	0.993355							0.990832		1.1272	0.801997							1.1272
tr|F1MBD5|F1MBD5_BOVIN	SURF2	Uncharacterized protein OS=Bos taurus GN=SURF2 PE=4 SV=2	1.05682	0.948276	1.95885	0.510787	1	0.77897	0.724436	0.648631	1.18502	0.399085	1.08643	0.907303	1.70608	0.598513	0.954993	0.828111	0.990832	0.903543	1.18458	0.499758	1.27057	0.729577	2.37684	0.418272	1.04713	0.493994	0.801678	0.20971	1.37406	0.132087
sp|Q95115|STA5A_BOVIN	STAT5A	Signal transducer and activator of transcription 5A OS=Bos taurus GN=STAT5A PE=2 SV=2	0.990832	0.992344					0.824138	0.531263	0.907485	0.398886	1.03753	0.85822							1.03753		0.77983	0.47752							0.77983
tr|F1MX60|F1MX60_BOVIN	CYFIP2	Uncharacterized protein OS=Bos taurus GN=CYFIP2 PE=4 SV=2	0.831764	0.653248	0.862979	0.783341			1.1695	0.69684	0.954747	0.398867	0.963829	0.93642	0.981748	0.992772			1.25892	0.648721	1.06817	0.522166	1.49969	0.349606	0.77983	0.642071					1.13976	0.217754
sp|Q56JZ5|EIF3H_BOVIN	EIF3H	Eukaryotic translation initiation factor 3 subunit H OS=Bos taurus GN=EIF3H PE=2 SV=1	1	0.974746	1.21339	0.692525	1.55597	0.409694	0.954993	0.883228	1.18109	0.398728	0.972747	0.92807	1.14815	0.771169	1.44544	0.451443	0.444631	0.290399	1.00274	0.246068	0.946237	0.821094	1.49969	0.482684	1.57036	0.409064	1.24738	0.611577	1.31592	0.253473
tr|E1B796|E1B796_BOVIN	SYTL3	Uncharacterized protein OS=Bos taurus GN=SYTL3 PE=4 SV=1	0.855067	0.767091					1.22462	0.686106	1.03984	0.398435	0.855067	0.770021							0.855067		0.704693	0.546171							0.704693
tr|F1MS29|F1MS29_BOVIN	PTK2	Uncharacterized protein OS=Bos taurus GN=PTK2 PE=3 SV=2			0.887156	0.795655	0.831764	0.660613			0.85946	0.398088			0.912011	0.842518	0.972747	0.981425	1.11686	0.773656	1.00054	0.537115			1.03753	0.917905	0.666807	0.371678	1.05682	0.766878	0.920384	0.335848
tr|G3N1U7|G3N1U7_BOVIN	BTF3L4	Transcription factor BTF3 OS=Bos taurus GN=BTF3L4 PE=1 SV=1	1.04713	0.81059	1.15878	0.596625	1.09648	0.808717	0.879022	0.622258	1.04535	0.398047	1.13763	0.631839	1.03753	0.849014	1.23595	0.613239	1.15878	0.453604	1.14247	0.313649	1.10662	0.627414	1.01859	0.627544	0.972747	0.96402	0.954993	0.927204	1.01324	0.470033
tr|E1B828|E1B828_BOVIN	LEMD2	Uncharacterized protein OS=Bos taurus GN=LEMD2 PE=4 SV=1	0.77983	0.650186					1.11686	0.808135	0.948347	0.397995	0.954993	0.938765							0.954993		0.801678	0.679954							0.801678
tr|A1L524|A1L524_BOVIN	A1L524	Septin 4 (Fragment) OS=Bos taurus GN=SEPT4 PE=2 SV=1	1.30617	0.605421					0.912011	0.867874	1.10909	0.397991	0.831764	0.732562							0.831764		0.946237	0.918879							0.946237
tr|F1N7H5|F1N7H5_BOVIN	GMPPB	Mannose-1-phosphate guanyltransferase beta OS=Bos taurus GN=GMPPB PE=4 SV=2	0.937562	0.876029			1.1272	0.487483	1.0666	0.830636	1.04379	0.397739	0.928966	0.858842			0.816582	0.293532			0.872774	0.237238	1.04713	0.858579			0.83946	0.775071	1.0666	0.589504	0.984395	0.419795
tr|E1B9S8|E1B9S8_BOVIN	CBFB	Uncharacterized protein OS=Bos taurus GN=CBFB PE=4 SV=2	0.954993	0.85132	1.01859	0.852068	0.946237	0.830869	0.319154	0.402996	0.809744	0.397675	1.13763	0.942218	0.981748	0.746178	1.03753	0.973912	1.01859	0.827666	1.04387	0.571413	0.285759	0.124069	0.937562	0.742254	0.946237	0.84461	1.05682	0.724933	0.806594	0.185471
tr|A7Z018|A7Z018_BOVIN	RCC1	RCC1 protein OS=Bos taurus GN=RCC1 PE=2 SV=1	0.937562	0.908055					1.34276	0.577583	1.14016	0.397508	0.887156	0.822886							0.887156		0.496592	0.32998							0.496592
sp|Q0P5F3|LIN7C_BOVIN	LIN7C	Protein lin-7 homolog C OS=Bos taurus GN=LIN7C PE=2 SV=1	1.08643	0.871342	1.95885	0.555687	0.972747	0.98149	0.847227	0.509869	1.21631	0.397231	1.1272	0.701502	1.02802	0.907926	0.192309	0.445561	0.928966	0.532451	0.819122	0.315642	0.711214	0.510905	2.03236	0.731109	0.597035	0.762536	0.870964	0.94005	1.05289	0.416034
sp|Q29RL2|CHRD1_BOVIN	CHORDC1	Cysteine and histidine-rich domain-containing protein 1 OS=Bos taurus GN=CHORDC1 PE=2 SV=1	0.887156	0.824937	1.43219	0.522733			0.887156	0.820525	1.06883	0.397196	0.648634	0.47742	1.05682	0.90208			1.02802	0.94623	0.911156	0.428335	1.58489	0.440554	0.758578	0.622993					1.17174	0.252453
tr|J9ZW47|J9ZW47_BOVIN	J9ZW47	Integrin beta OS=Bos taurus PE=2 SV=1	0.972747	0.945958					0.83946	0.553609	0.906104	0.397108	1.18032	0.559681							1.18032		0.990832	0.897169							0.990832
tr|F1MB32|F1MB32_BOVIN	A2ML1	Uncharacterized protein OS=Bos taurus GN=A2ML1 PE=4 SV=2	0.263027	0.542792			0.870964	0.807721	1.21339	0.806017	0.78246	0.396923	1.22462	0.756212			0.42462	0.336538			0.824618	0.238892	4.05509	0.296575			0.369828	0.338027	0.809096	0.758831	1.74467	0.156828
tr|Q3YFF9|Q3YFF9_BOVIN	BoLa	Non-classical MHC class I antigen (Fragment) OS=Bos taurus GN=BoLa PE=2 SV=1					0.679204	0.564859	0.990832	0.926166	0.835018	0.396835	2.46604	0.0819428			0.972747	0.823285			1.71939	0.0857189	8.87156	0.00126681			0.704693	0.695873	0.928966	0.578683	3.50174	0.00365514
tr|F1MH68|F1MH68_BOVIN	CEP85L	Uncharacterized protein OS=Bos taurus GN=CEP85L PE=4 SV=2	0.751623	0.608375					1.08643	0.85959	0.919024	0.396733	1.19124	0.723937							1.19124		2.10863	0.303307							2.10863
tr|F1N3J3|F1N3J3_BOVIN	AGR2	Uncharacterized protein OS=Bos taurus GN=AGR2 PE=1 SV=2	1.51356	0.660422	1.18032	0.803994	0.685488	0.505161	0.737904	0.31983	1.02932	0.234407	1.94089	0.179096	0.717794	0.348602	0.524808	0.118726	0.353183	0.0435557	0.884168	0.00566682	5.10505	0.0883925	0.990832	0.411871	0.233346	0.134737	0.801678	0.805128	1.78273	0.0343941
tr|Q56JZ6|Q56JZ6_BOVIN	Q56JZ6	MHC class II antigen OS=Bos taurus PE=2 SV=1	0.887156	0.955281					1.30617	0.54743	1.09666	0.396731	0.824138	0.818603							0.824138		0.331131	0.146198							0.331131
sp|P11024|NNTM_BOVIN	NNT	NAD(P) transhydrogenase, mitochondrial OS=Bos taurus GN=NNT PE=1 SV=3	1.08643	0.761321			0.954993	0.637895	0.895365	0.72601	0.978928	0.396438	1	0.98242			0.903649	0.368654			0.951825	0.308021	0.981748	0.998489			0.903649	0.354266	1.01859	0.758189	0.967996	0.340612
tr|Q3ZCI0|Q3ZCI0_BOVIN	CHCHD9	Coiled-coil-helix-coiled-coil-helix domain containing 9 OS=Bos taurus GN=CHCHD9 PE=1 SV=1	0.679204	0.537595	0.981748	0.39482	0.879022	0.943242	0.737904	0.637143	0.81947	0.289441	1.07647	0.833239	1.64437	0.13647	1.01859	0.989969	0.698232	0.0355897	1.10942	0.0347336	8.31764	0.227104	0.325087	0.0155046	0.539511	0.74151	1.03753	0.93364	2.55494	0.0246176
sp|P11017|GBB2_BOVIN	GNB2	Guanine nucleotide-binding protein G(I)/G(S)/G(T) subunit beta-2 OS=Bos taurus GN=GNB2 PE=2 SV=3	1.13763	0.76141			0.972747	0.969648	0.660694	0.47734	0.923689	0.39634	1.01859	0.906061			0.613762	0.433749			0.816177	0.326215	0.465586	0.31238			1.02802	0.942327	0.847227	0.754321	0.780276	0.305534
sp|A6QQF5|QORL2_BOVIN	A6QQF5	Quinone oxidoreductase-like protein 2 OS=Bos taurus PE=2 SV=2	0.636796	0.101559	0.440555	0.181739	1.10662	0.320273	1.23595	0.0814433	0.85498	0.00763384	0.666807	0.094428	0.529663	0.620864	0.608135	0.014255	0.319154	0.000871287	0.53094	4.39641e-05	2.14783	0.387201	0.413047	0.566021	0.416869	0.276936	0.77983	0.220251	0.939394	0.0773174
sp|Q2TBN3|CETN2_BOVIN	CETN2	Centrin-2 OS=Bos taurus GN=CETN2 PE=2 SV=1	0.765597	0.852599	0.981748	0.909301	0.887156	0.816281	0.496592	0.381029	0.782773	0.396328	1.05682	0.912954	0.879022	0.424271	1.67494	0.483148	0.946237	0.71361	1.13926	0.296376	0.654636	0.375508	0.83946	0.441573	1.31826	0.553759	0.824138	0.605336	0.909123	0.183958
tr|Q2V9X0|Q2V9X0_BOVIN	HMGA1	High-mobility group AT-hook 1 (Fragment) OS=Bos taurus GN=HMGA1 PE=4 SV=1			0.772681	0.658194	0.895365	0.793128			0.834023	0.396264			0.92045	0.884497	0.855067	0.765176	1.8197	0.37618	1.19841	0.330664			0.912011	0.871144	0.711214	0.529638	0.946237	0.962124	0.856487	0.447918
sp|Q2TBT7|FXR1_BOVIN	FXR1	Fragile X mental retardation syndrome-related protein 1 OS=Bos taurus GN=FXR1 PE=2 SV=1	0.787046	0.65137					0.879022	0.801351	0.833034	0.396235	0.870964	0.789205							0.870964		1.0666	0.880981							1.0666
tr|G3N1L5|G3N1L5_BOVIN	SLC9A3R2	Na(+)/H(+) exchange regulatory cofactor NHE-RF OS=Bos taurus GN=SLC9A3R2 PE=4 SV=1	1.08643	0.844441	0.737904	0.51922	0.679204	0.642161	0.937562	0.85512	0.860274	0.396047	1.04713	0.82995	1.02802	0.957227	0.772681	0.733852	1.97697	0.0874469	1.2062	0.17506	1.03753	0.949087	1.04713	0.930302	0.178649	0.152024	1.23595	0.513535	0.874813	0.20775
tr|Q2KJA9|Q2KJA9_BOVIN	ESAM	Endothelial cell adhesion molecule OS=Bos taurus GN=ESAM PE=2 SV=1	1.22462	0.680562	0.744732	0.464654	1.00925	0.878491	1.05682	0.866617	1.00885	0.396034	0.887156	0.878251	1.01859	0.916231	0.870964	0.488402	0.636796	0.364157	0.853377	0.307066	1.31826	0.524221	1.75388	0.289821	0.963829	0.853318	1.03753	0.774315	1.26837	0.255157
tr|F1MS32|F1MS32_BOVIN	APOD	Apolipoprotein D OS=Bos taurus GN=APOD PE=3 SV=2	1.01859	0.93599					1.1695	0.55721	1.09405	0.396015	0.954993	0.862549							0.954993		1.1272	0.62746							1.1272
tr|A6QP64|A6QP64_BOVIN	VPS37B	VPS37B protein (Fragment) OS=Bos taurus GN=VPS37B PE=2 SV=1	0.937562	0.913428	0.648634	0.474926			0.879022	0.810622	0.82174	0.395874	1.19124	0.719934	0.954993	0.935654			1.07647	0.870309	1.07423	0.515057	1.49969	0.483309	0.636796	0.459757					1.06824	0.216119
sp|P02694|RET1_BOVIN	RBP1	Retinol-binding protein 1 OS=Bos taurus GN=RBP1 PE=1 SV=4	1.36773	0.495654	1	0.978267	0.937562	0.641702	0.895365	0.773032	1.05016	0.395865	1.22462	0.599704	0.816582	0.712107	1.0666	0.612328	0.903649	0.857686	1.00286	0.383037	0.711214	0.463839	2.10863	0.305634	0.990832	0.996923	1	0.955639	1.20267	0.298097
tr|A6QPS1|A6QPS1_BOVIN	PPCS	PPCS protein OS=Bos taurus GN=PPCS PE=2 SV=1	0.855067	0.757018					0.809096	0.688022	0.832081	0.395659	1.10662	0.825951							1.10662		0.847227	0.742054							0.847227
sp|Q08DB4|CPNE1_BOVIN	CPNE1	Copine-1 OS=Bos taurus GN=CPNE1 PE=1 SV=1	0.895365	0.726603			1.49969	0.485424	0.990832	0.995682	1.12863	0.395588	1.21339	0.512934			0.83946	0.740051			1.02642	0.318382	0.510505	0.124456			2.37684	0.266738	0.912011	0.872169	1.26645	0.0811499
sp|Q1JQD4|GIPC2_BOVIN	GIPC2	PDZ domain-containing protein GIPC2 OS=Bos taurus GN=GIPC2 PE=2 SV=1	0.816582	0.827047	0.972747	0.755908	0.879022	0.453521	1.08643	0.846698	0.938695	0.395506	0.672977	0.739459	1.04713	0.724042	0.672977	0.439002	0.981748	0.68697	0.843708	0.326352	4.69894	0.415059	0.912011	0.762596	0.428549	0.753004	0.879022	0.872389	1.72963	0.369446
tr|F1MRJ9|F1MRJ9_BOVIN	CECR2	Uncharacterized protein OS=Bos taurus GN=CECR2 PE=4 SV=2	0.698232	0.536616	0.879022	0.79673	1.22462	0.682233	1.10662	0.822714	0.977124	0.395435	1.08643	0.847969	1.19124	0.707049	0.946237	0.923156	1.2942	0.604209	1.12953	0.459685	1.83654	0.359042	0.654636	0.450843	1.03753	0.930036	0.981748	0.983975	1.12761	0.31249
sp|Q5E973|RL18_BOVIN	RPL18	60S ribosomal protein L18 OS=Bos taurus GN=RPL18 PE=2 SV=3	0.685488	0.516277			0.824138	0.717086	0.963829	0.946786	0.824485	0.395176	1.1272	0.794893			1.44544	0.510862			1.28632	0.333747	2.29087	0.27237			0.887156	0.827059	0.816582	0.705528	1.33154	0.250256
tr|G3X6P5|G3X6P5_BOVIN	VPS29	Vacuolar protein sorting-associated protein 29 OS=Bos taurus GN=VPS29 PE=3 SV=1	0.711214	0.75602	0.724436	0.563233	0.937562	0.990143	1.1272	0.56769	0.875102	0.394955	0.580764	0.802756	0.717794	0.598794	0.92045	0.56102	1.05682	0.994405	0.818957	0.416328	0.704693	0.85427	1.21339	0.522673	0.981748	0.883834	0.972747	0.65358	0.968144	0.408933
sp|Q03247|APOE_BOVIN	APOE	Apolipoprotein E OS=Bos taurus GN=APOE PE=1 SV=1	0.128233	0.187313	1.00925	0.9977	0.731139	0.329344	1.1272	0.627147	0.748956	0.148803	3.37287	0.000250388	1.33045	0.266987	1	0.950312	0.83946	0.791103	1.6357	0.00136012	0.432514	0.00472292	0.809096	0.221035	0.895365	0.639428	1.10662	0.637971	0.8109	0.006969
sp|Q3SZB4|ACADM_BOVIN	ACADM	Medium-chain specific acyl-CoA dehydrogenase, mitochondrial OS=Bos taurus GN=ACADM PE=2 SV=1	0.937562	0.80439	0.946237	0.677418	0.794328	0.616825	1.01859	0.710832	0.92418	0.394623	0.937562	0.87573	0.990832	0.943688	0.679204	0.116824	0.751623	0.28181	0.839805	0.12061	1.09648	0.262751	1.18032	0.329871	0.554626	0.334829	1	0.908736	0.957856	0.118337
sp|Q17QU3|ARPIN_BOVIN	ARPIN	Arpin OS=Bos taurus GN=ARPIN PE=2 SV=1	0.787046	0.682591	0.704693	0.547236			1.03753	0.935941	0.843089	0.394623	1.04713	0.905381	0.737904	0.588349			1.67494	0.405914	1.15333	0.300824	1.04713	0.966487	1.23595	0.66879					1.14154	0.456126
tr|A5PKG2|A5PKG2_BOVIN	PAIP1	PAIP1 protein OS=Bos taurus GN=PAIP1 PE=2 SV=1	1.07647	0.870253			0.625173	0.449921	1.05682	0.891415	0.919485	0.394267	0.787046	0.662437			1.14815	0.7671			0.9676	0.389153	1.72187	0.392204			0.794328	0.667914	1.1272	0.80401	1.21447	0.296222
sp|Q3ZBR5|TTC1_BOVIN	TTC1	Tetratricopeptide repeat protein 1 OS=Bos taurus GN=TTC1 PE=2 SV=1	1.85353	0.77463	1.05682	0.819261	0.903649	0.682768	1.39316	0.549502	1.30179	0.393988	1.36773	0.880664	0.981748	0.985295	1.09648	0.66209	0.77983	0.468167	1.05645	0.416896	0.30479	0.182841	0.981748	0.868904	0.879022	0.634202	0.92045	0.745237	0.771502	0.217871
tr|A0A140T846|A0A140T846_BOVIN	APEX1	DNA-(apurinic or apyrimidinic site) lyase OS=Bos taurus GN=APEX1 PE=3 SV=1	1.00925	0.94246	1.14815	0.680229	1.87068	0.719142	1.00925	0.51587	1.25934	0.393781	0.824138	0.807759	1.28233	0.483785	0.666807	0.435382	0.636796	0.638874	0.852518	0.266183	0.855067	0.646286	1.02802	0.672713	2.44343	0.130923	1.09648	0.421171	1.35575	0.111616
sp|P61223|RAP1B_BOVIN	RAP1B	Ras-related protein Rap-1b OS=Bos taurus GN=RAP1B PE=2 SV=1	0.928966	0.669795	0.928966	0.780929	0.972747	0.646336	0.928966	0.703094	0.939912	0.393676	1.51356	0.572678	1.21339	0.733075	1.22462	0.466148	0.731139	0.576299	1.17068	0.271413	0.794328	0.772476	0.83946	0.55467	1.1272	0.513082	1.00925	0.671112	0.94256	0.311851
tr|A6QPC5|A6QPC5_BOVIN	CTNNA2	CTNNA2 protein OS=Bos taurus GN=CTNNA2 PE=2 SV=1	1.04713	0.917701					1.36773	0.563069	1.20743	0.393558	0.879022	0.816873							0.879022		1.25892	0.653163							1.25892
sp|P39872|RL3_BOVIN	RPL3	60S ribosomal protein L3 OS=Bos taurus GN=RPL3 PE=2 SV=2	0.990832	0.732349			1.47231	0.483748	0.981748	0.980984	1.1483	0.39335	1.01859	0.679655			0.591562	0.578507			0.805076	0.326321	10.5682	0.00729077			0.981748	0.969615	1.25892	0.451491	4.26962	0.015741
sp|Q2HJF1|RM53_BOVIN	MRPL53	39S ribosomal protein L53, mitochondrial OS=Bos taurus GN=MRPL53 PE=1 SV=1	0.77983	0.652157					0.870964	0.791363	0.825397	0.393232	0.870964	0.793462							0.870964		0.636796	0.462161							0.636796
sp|A6QPN6|GILT_BOVIN	IFI30	Gamma-interferon-inducible lysosomal thiol reductase OS=Bos taurus GN=IFI30 PE=2 SV=1	0.946237	0.443134	0.954993	0.895788	1.27057	0.904282	1.94089	0.659006	1.27817	0.392787	0.963829	0.679164	1.04713	0.898969	0.946237	0.293658	1	0.865109	0.989299	0.319836	0.83946	0.758539	0.879022	0.512092	1.44544	0.723114	0.879022	0.282303	1.01074	0.224524
tr|F1N6W0|F1N6W0_BOVIN	SOX10	Uncharacterized protein OS=Bos taurus GN=SOX10 PE=4 SV=2	1.00925	0.923824	1.20226	0.437305			0.887156	0.856077	1.03289	0.392311	1.03753	0.95404	1.25892	0.345149			1.08643	0.683373	1.12763	0.307917	0.824138	0.79924	0.937562	0.696096					0.88085	0.413457
tr|A6QPK0|A6QPK0_BOVIN	SCGB2A2	SCGB2A2 protein OS=Bos taurus GN=SCGB2A2 PE=2 SV=1	1.25892	0.655343					1.13763	0.784299	1.19828	0.392152	0.895365	0.843016							0.895365		1.00925	0.972705							1.00925
tr|A4FV22|A4FV22_BOVIN	TMEM87A	TMEM87A protein OS=Bos taurus GN=TMEM87A PE=2 SV=1	0.954993	0.984226	0.465586	0.468242	1.47231	0.591655	0.862979	0.864449	0.938967	0.392124	1.10662	0.821276	1.09648	0.811947	0.534564	0.286858	0.92045	0.597236	0.914529	0.27326	1.59956	0.748088	1.5417	0.201023	1.10662	0.27398	0.887156	0.743694	1.28376	0.129624
tr|F1MV07|F1MV07_BOVIN	SEC24D	Uncharacterized protein OS=Bos taurus GN=SEC24D PE=4 SV=2	1.10662	0.587393			1.11686	0.614577	0.954993	0.956646	1.05949	0.392002	1.07647	0.672468			0.847227	0.533394			0.961846	0.305926	0.928966	0.704964			0.946237	0.838447	0.744732	0.282767	0.873312	0.258029
sp|Q3MHM5|TBB4B_BOVIN	TUBB4B	Tubulin beta-4B chain OS=Bos taurus GN=TUBB4B PE=2 SV=1	1.00925	0.960095	1.08643	0.85138	1.48594	0.48696	0.92045	0.590367	1.12552	0.391565	1.03753	0.869572	1.33045	0.589161	1.2942	0.617803	0.625173	0.448493	1.07184	0.305791	0.737904	0.307591	0.654636	0.48532	1.33045	0.592217	0.711214	0.549785	0.858552	0.170295
tr|F1MT69|F1MT69_BOVIN	VPS36	Vacuolar protein-sorting-associated protein 36 OS=Bos taurus GN=VPS36 PE=4 SV=1	0.887156	0.712555			0.801678	0.696296	1.11686	0.694025	0.935232	0.39138	0.937562	0.784149			0.83946	0.721988			0.888511	0.418268	0.855067	0.831804			0.862979	0.729516	0.903649	0.848618	0.873898	0.483121
sp|Q1LZF8|CLCC1_BOVIN	CLCC1	Chloride channel CLIC-like protein 1 OS=Bos taurus GN=CLCC1 PE=2 SV=1	0.879022	0.852933	0.831764	0.697633	1.14815	0.559781	1.09648	0.704725	0.988855	0.391364	0.912011	0.829152	0.912011	0.857791	1.09648	0.840672	0.801678	0.652767	0.930544	0.491355	0.903649	0.894496	0.903649	0.837608	1.45881	0.390945	0.990832	0.9802	1.06424	0.42948
tr|E1BM42|E1BM42_BOVIN	KIAA1468	Uncharacterized protein OS=Bos taurus GN=KIAA1468 PE=4 SV=1	1.0666	0.715295	0.772681	0.63865	1.14815	0.770695	1.08643	0.666384	1.01846	0.391269	0.963829	0.898885	0.654636	0.480994	0.879022	0.697142	0.83946	0.743085	0.834237	0.38279	1.08643	0.286983	2.83139	0.227341	1.14815	0.949266	0.954993	0.890283	1.50524	0.183116
tr|Q0VCN9|Q0VCN9_BOVIN	FOLR2	Folate receptor 2 (Fetal) OS=Bos taurus GN=FOLR2 PE=2 SV=1	1.20226	0.706527			1.14815	0.764947	1.27057	0.636447	1.207	0.391152	0.937562	0.915146			1.14815	0.77108			1.04286	0.482476	1.48594	0.486359			0.990832	0.994435	1.00925	0.967873	1.16201	0.460331
tr|C3V9V7|C3V9V7_BOVIN	TMED2	RNP24 OS=Bos taurus GN=TMED2 PE=3 SV=1	1.18032	0.321844	1.14815	0.926611	0.534564	0.957599	1.1272	0.820297	0.997559	0.390991	0.809096	0.413624	1.02802	0.543906	0.731139	0.604089	0.794328	0.693952	0.840645	0.24675	3.69828	0.091848	0.648634	0.936736	0.158489	0.703973	1.19124	0.724465	1.42416	0.160456
tr|F1N036|F1N036_BOVIN	DNAJC3	DnaJ homolog subfamily C member 3 OS=Bos taurus GN=DNAJC3 PE=4 SV=1	0.954993	0.839866	0.648634	0.47735	0.972747	0.915559	1.07647	0.637191	0.91321	0.390697	0.92045	0.635273	0.981748	0.991289	1.10662	0.633877	0.731139	0.575876	0.93499	0.387526	1.11686	0.742964	1.02802	0.934466	0.946237	0.796592	1.09648	0.633065	1.0469	0.46898
tr|A6H744|A6H744_BOVIN	UBE2I	SUMO-conjugating enzyme OS=Bos taurus GN=UBE2I PE=2 SV=1	1.0666	0.550511			1.08643	0.832216	0.346737	0.749092	0.833253	0.390669	1.22462	0.737065			1.18032	0.842568			1.20247	0.44445	0.343558	0.132888			1.21339	0.66296	0.60256	0.750408	0.719836	0.142931
tr|Q1JQ90|Q1JQ90_BOVIN	GSTA3	Glutathione S-transferase, alpha 3 OS=Bos taurus GN=GSTA3 PE=2 SV=1	1.08643	0.852121					0.744732	0.599483	0.915579	0.390532	0.744732	0.603256							0.744732		0.608135	0.432613							0.608135
sp|Q2HJ49|MOES_BOVIN	MSN	Moesin OS=Bos taurus GN=MSN PE=2 SV=3	1.24738	0.595511	0.440555	0.152131	0.301995	0.29958	0.855067	0.740137	0.71125	0.100035	1.34276	0.413217	1.19124	0.438747	1.09648	0.565137	0.698232	0.407387	1.08218	0.155824	2.91072	0.153977	0.461318	0.389938	0.457088	0.296411	0.717794	0.69181	1.13673	0.073334
sp|Q0P5I0|MEN1_BOVIN	MEN1	Menin OS=Bos taurus GN=MEN1 PE=2 SV=1	1.40605	0.555312					1.03753	0.919652	1.22179	0.390461	1.08643	0.883721							1.08643		1.01859	0.97472							1.01859
tr|E1BKA6|E1BKA6_BOVIN	GRAP2	Uncharacterized protein OS=Bos taurus GN=GRAP2 PE=4 SV=1	0.981748	0.990593	1.19124	0.722611	0.772681	0.643532	0.672977	0.506354	0.904662	0.390198	0.77983	0.64718	0.672977	0.507416	0.903649	0.856813	0.636796	0.460242	0.748313	0.291707	0.887156	0.828322	1.04713	0.908711	1.43219	0.516664	0.946237	0.922224	1.07818	0.473894
tr|A0JN38|A0JN38_BOVIN	SCFD2	Sec1 family domain containing 2 OS=Bos taurus GN=SCFD2 PE=2 SV=1	0.862979	0.782112					1.25892	0.652075	1.06095	0.390102	0.879022	0.806143							0.879022		1.35519	0.566566							1.35519
tr|A4IFN6|A4IFN6_BOVIN	SNX18	Sorting nexin OS=Bos taurus GN=SNX18 PE=1 SV=1	1.08643	0.854992	1.33045	0.591825	1.04713	0.886219	1.43219	0.519565	1.22405	0.389992	1.03753	0.922676	1.1272	0.791648	1.24738	0.543604	0.870964	0.791117	1.07077	0.447155	1.36773	0.559553	0.83946	0.747527	1.25892	0.537481	0.862979	0.677013	1.08227	0.316805
sp|Q32L41|GFRP_BOVIN	GCHFR	GTP cyclohydrolase 1 feedback regulatory protein OS=Bos taurus GN=GCHFR PE=3 SV=1	0.981748	0.980262			1	0.354473	0.981748	0.983762	0.987832	0.389827	0.895365	0.816114			0.737904	0.567729			0.816635	0.365523	1.39316	0.500494			0.390841	0.0456648	0.636796	0.350649	0.806931	0.0318082
sp|Q2KIT5|CREL2_BOVIN	CRELD2	Cysteine-rich with EGF-like domain protein 2 OS=Bos taurus GN=CRELD2 PE=2 SV=1	0.990832	0.794887			1.24738	0.665506	0.83946	0.645275	1.02589	0.389526	1.08643	0.905359			1.07647	0.871274			1.08145	0.517368	1.10662	0.602943			1.36773	0.56523	0.963829	0.950897	1.14606	0.378602
tr|F1MMK2|F1MMK2_BOVIN	G6PD	Glucose-6-phosphate 1-dehydrogenase OS=Bos taurus GN=G6PD PE=1 SV=1	0.990832	0.813094	0.963829	0.980694	1.78649	0.376918	1.01859	0.772523	1.18994	0.389356	0.946237	0.755223	1.08643	0.866068	0.765597	0.62627	0.564937	0.417632	0.840799	0.335884	0.895365	0.732922	1.03753	0.934323	1.45881	0.502995	0.912011	0.831276	1.07593	0.42895
tr|F1MF48|F1MF48_BOVIN	HSDL2	Hydroxysteroid dehydrogenase-like protein 2 OS=Bos taurus GN=HSDL2 PE=1 SV=2	0.801678	0.621261			0.83946	0.749506	0.870964	0.731021	0.837367	0.388929	1.03753	0.911271			0.487529	0.322803			0.762528	0.265475	0.731139	0.510378			1.21339	0.696927	0.691831	0.524427	0.878786	0.275654
tr|F1MXE6|F1MXE6_BOVIN	COPZ2	Uncharacterized protein OS=Bos taurus GN=COPZ2 PE=4 SV=2	1.01859	0.873492	0.630957	0.586904	0.981748	0.85832	1.08643	0.525631	0.929431	0.388649	0.903649	0.704087	0.751623	0.654989	0.946237	0.915897	0.0937562	0.396219	0.673816	0.332238	0.816582	0.570972	3.87258	0.224075	1.09648	0.921926	0.912011	0.952806	1.67441	0.270913
tr|E1BGX4|E1BGX4_BOVIN	WBP2	Uncharacterized protein OS=Bos taurus GN=WBP2 PE=4 SV=2	1.13763	0.91358	1.10662	0.573173	0.903649	0.463505	0.92045	0.952377	1.01709	0.388538	0.963829	0.972246	0.946237	0.906473	1.02802	0.720914	2.53513	0.398561	1.3683	0.405468	2.70396	0.0799244	0.772681	0.789501	1.01859	0.936623	1	0.991651	1.37381	0.189599
tr|E1BPP9|E1BPP9_BOVIN	GRIPAP1	Uncharacterized protein OS=Bos taurus GN=GRIPAP1 PE=4 SV=2	0.831764	0.902747	0.619441	0.442509	1.15878	0.752569	1.0666	0.766994	0.919144	0.388088	0.903649	0.991772	1.1695	0.74834	1.19124	0.722181	0.660694	0.492601	0.981271	0.413367	0.816582	0.816766	1.24738	0.659435	1.14815	0.773579	1.0666	0.877906	1.06968	0.477933
tr|A8DBT6|A8DBT6_BOVIN	CD14	Monocyte differentiation antigen CD14 OS=Bos taurus GN=CD14 PE=4 SV=1	1.19124	0.508791	0.937562	0.865993	1.01859	0.862838	0.816582	0.605745	0.990994	0.387855	1.25892	0.449202	0.809096	0.642736	0.613762	0.492935	0.83946	0.618911	0.880311	0.237799	0.937562	0.979413	2.18776	0.13771	0.57544	0.287561	0.698232	0.724903	1.09975	0.123042
tr|F1MFZ9|F1MFZ9_BOVIN	RBM10	Uncharacterized protein OS=Bos taurus GN=RBM10 PE=4 SV=2	0.895365	0.760153	0.432514	0.475314	0.879022	0.646964	0.954993	0.982725	0.790473	0.3874	0.887156	0.712992	0.937562	0.925005	1.09648	0.860411	0.816582	0.971275	0.934445	0.565295	0.963829	0.967491	1.25892	0.783795	0.954993	0.923316	0.928966	0.891943	1.02668	0.592876
tr|Q08DL9|Q08DL9_BOVIN	STAM	Signal transducing adaptor molecule (SH3 domain and ITAM motif) 1 OS=Bos taurus GN=STAM PE=2 SV=1	1.36773	0.561558	1.00925	0.811659	0.57544	0.604538	0.731139	0.485416	0.92089	0.296612	0.946237	0.91868	0.691831	0.591388	1.02802	0.963631	0.42462	0.118309	0.772676	0.195634	1.22462	0.756965	4.28548	0.045718	0.672977	0.721297	1.13763	0.959108	1.83018	0.111523
tr|Q1RML6|Q1RML6_BOVIN	TRNT1	tRNA nucleotidyl transferase, CCA-adding, 1 OS=Bos taurus GN=TRNT1 PE=2 SV=1	0.972747	0.959824			0.586138	0.406501	0.92045	0.865888	0.826445	0.387337	0.870964	0.775496			0.758578	0.623166			0.814771	0.376158	0.77983	0.624778			0.559758	0.382146	1.27057	0.642034	0.870054	0.244792
tr|B0JYL8|B0JYL8_BOVIN	CFL1	Cofilin 1 (Non-muscle) OS=Bos taurus GN=CFL1 PE=2 SV=1	1.61436	0.0439815	0.801678	0.297613	0.416869	0.865295	1.0666	0.749655	0.974876	0.0575568	0.963829	0.662391	0.698232	0.786307	1.85353	0.0501818	3.53183	0.00929243	1.76186	0.00457388	4.01791	0.0544647	0.325087	0.144615	0.299226	0.421223	0.972747	0.995787	1.40374	0.0304169
tr|F1MJP6|F1MJP6_BOVIN	ZER1	Uncharacterized protein OS=Bos taurus GN=ZER1 PE=4 SV=1	1.38038	0.555448					0.937562	0.907074	1.15897	0.386919	1.04713	0.915773							1.04713		1.22462	0.688925							1.22462
sp|Q9BGI2|PRDX4_BOVIN	PRDX4	Peroxiredoxin-4 OS=Bos taurus GN=PRDX4 PE=2 SV=1	0.816582	0.57577			0.895365	0.840495	1.08643	0.694422	0.932791	0.386215	1.33045	0.170096			0.870964	0.797163			1.10071	0.148624	0.937562	0.927491			0.963829	0.954099	0.972747	0.969067	0.958046	0.613846
tr|E1BGS4|E1BGS4_BOVIN	TXLNA	Uncharacterized protein OS=Bos taurus GN=TXLNA PE=4 SV=1			1.34276	0.532692	1.00925	0.943223			1.17601	0.386201			1.20226	0.683116	0.963829	0.864265	1.39316	0.492683	1.18642	0.356563			0.474242	0.260928	0.862979	0.450856	1.07647	0.620766	0.804562	0.152666
tr|Q24K04|Q24K04_BOVIN	RANBP3	RAN binding protein 3 OS=Bos taurus GN=RANBP3 PE=2 SV=1	0.895365	0.833952			1.07647	0.652166	0.758578	0.617718	0.910136	0.386158	1.08643	0.852175			1.34276	0.548018			1.2146	0.3675	1.44544	0.51445			1.27057	0.57059	0.816582	0.684591	1.17753	0.288131
tr|A6QNJ8|A6QNJ8_BOVIN	GANAB	GANAB protein (Fragment) OS=Bos taurus GN=GANAB PE=2 SV=1	0.704693	0.315058			1.1272	0.522933	0.672977	0.232604	0.834956	0.0987051	0.855067	0.758367			0.937562	0.872191			0.896314	0.462947	0.452898	0.174679			1.10662	0.633638	0.981748	0.958989	0.84709	0.194561
tr|G3N2K4|G3N2K4_BOVIN	GLG1	Uncharacterized protein OS=Bos taurus GN=GLG1 PE=1 SV=1	1.0666	0.482539	1.08643	0.849226	1.05682	0.657632	1.02802	0.846059	1.05946	0.386031	1.05682	0.788007	1.24738	0.653974	0.824138	0.270248	0.954993	0.950553	1.02083	0.295042	1.61436	0.572418	0.912011	0.858228	0.912011	0.559486	0.862979	0.363233	1.07534	0.254409
sp|Q2KJ44|PTPA_BOVIN	PPP2R4	Serine/threonine-protein phosphatase 2A activator OS=Bos taurus GN=PPP2R4 PE=2 SV=1	0.990832	0.984425	0.824138	0.441549	0.765597	0.631951	1.01859	0.828412	0.899789	0.385675	0.879022	0.458569	1.00925	0.97293	0.765597	0.602071	0.77983	0.394979	0.858426	0.26279	1.0666	0.6278	0.937562	0.73197	1.22462	0.654256	0.847227	0.605164	1.019	0.346251
tr|E1B9T4|E1B9T4_BOVIN	AMZ1	Uncharacterized protein OS=Bos taurus GN=AMZ1 PE=4 SV=2	0.981748	0.694529					0.895365	0.721687	0.938556	0.385571	1.05682	0.783934							1.05682		1.09648	0.7689							1.09648
tr|A7MBA2|A7MBA2_BOVIN	PSMD1	PSMD1 protein OS=Bos taurus GN=PSMD1 PE=1 SV=1	1.13763	0.72398					0.981748	0.692297	1.05969	0.385558	1.00925	0.781437							1.00925		0.758578	0.693897							0.758578
tr|G1K1R3|G1K1R3_BOVIN	TMOD1	Tropomodulin-1 OS=Bos taurus GN=TMOD1 PE=4 SV=2	1.05682	0.870867	1.83654	0.361389	0.963829	0.948483	0.879022	0.759474	1.18405	0.384994	1.02802	0.929182	1.31826	0.602358	1.34276	0.575142	0.648634	0.474814	1.08442	0.317477	0.737904	0.516452	0.937562	0.907808	1.36773	0.557609	1.1272	0.803784	1.0426	0.37132
tr|A6H7A5|A6H7A5_BOVIN	VGLL4	VGLL4 protein OS=Bos taurus GN=VGLL4 PE=2 SV=1	0.787046	0.667041					1.1695	0.749298	0.978272	0.384833	0.496592	0.327305							0.496592		0.343558	0.225805							0.343558
sp|P62763|VISL1_BOVIN	VSNL1	Visinin-like protein 1 OS=Bos taurus GN=VSNL1 PE=1 SV=2	1.22462	0.528791	1.14815	0.7739	0.887156	0.826599	0.879022	0.669444	1.03474	0.384789	1.21339	0.515783	1.22462	0.682205	1.11686	0.810261	0.654636	0.479859	1.05238	0.300075	0.679204	0.333965	0.717794	0.557059	0.990832	0.992724	1.1272	0.798671	0.878757	0.311813
tr|F1MJW4|F1MJW4_BOVIN	FAM20A	Uncharacterized protein OS=Bos taurus GN=FAM20A PE=4 SV=2	0.515229	0.890279	0.92045	0.571261	1.14815	0.616967	1.34276	0.720846	0.981649	0.384574	1.22462	0.871653	0.963829	0.787703	0.672977	0.255367	0.879022	0.434536	0.935111	0.219633	1.23595	0.529742	0.981748	0.878907	1.03753	0.870496	1.05682	0.805054	1.07801	0.454735
tr|A6H7A4|A6H7A4_BOVIN	BET1	BET1 protein OS=Bos taurus GN=BET1 PE=2 SV=1	0.824138	0.719561			1.20226	0.702959	1.24738	0.658965	1.09126	0.384494	0.855067	0.7655			1.00925	0.972864			0.93216	0.499159	2.208	0.288323			0.972747	0.97162	0.737904	0.590531	1.30622	0.256431
sp|Q0P5A0|KCNK1_BOVIN	KCNK1	Potassium channel subfamily K member 1 OS=Bos taurus GN=KCNK1 PE=2 SV=1	0.751623	0.609726					1.11686	0.817431	0.934243	0.384103	0.981748	0.987092							0.981748		0.679204	0.511021							0.679204
tr|F1MCU4|F1MCU4_BOVIN	F1MCU4	Protein 4.1 OS=Bos taurus GN=EPB41 PE=4 SV=2	1.13763	0.781079	1.00925	0.871831	0.619441	0.371286	1.05682	0.889989	0.955785	0.383633	0.954993	0.941794	0.981748	0.964272	0.57544	0.267361	1.13763	0.748044	0.912452	0.345956	0.946237	0.925266	0.831764	0.7345	0.937562	0.304142	1.11686	0.657383	0.958106	0.299025
tr|E1B760|E1B760_BOVIN	KCNH3	Uncharacterized protein OS=Bos taurus GN=KCNH3 PE=4 SV=1	1.0666	0.869251	0.809096	0.788078	0.465586	0.465161	1.18032	0.705007	0.8804	0.383337	0.895365	0.825168	0.92045	0.797001	0.937562	0.751033	1.43219	0.553736	1.04639	0.420102	0.972747	0.974224	0.879022	0.868402	0.519996	0.377388	1.45881	0.559015	0.957645	0.342994
tr|A4FUG5|A4FUG5_BOVIN	BIN2	BIN2 protein OS=Bos taurus GN=BIN2 PE=2 SV=1	0.937562	0.764447	0.711214	0.579449	1.1272	0.791151	1.14815	0.640789	0.981032	0.383264	1.21339	0.67997	0.580764	0.439539	1.47231	0.493019	2.0893	0.347654	1.33894	0.175543	0.619441	0.292479	1.49969	0.495406	1.36773	0.563936	1.49969	0.482166	1.24664	0.150615
tr|A1L528|A1L528_BOVIN	RAB1A	RAB1A, member RAS oncogene family OS=Bos taurus GN=RAB1A PE=1 SV=1	2.18776	0.902406	1.0666	0.764521	0.672977	0.354989	0.963829	0.91635	1.22279	0.383151	1.10662	0.863818	1	0.953863	1.24738	0.0542614	0.981748	0.553111	1.08394	0.113766	3.37287	0.157749	1.04713	0.253746	0.416869	0.0462746	1.01859	0.635114	1.46387	0.0146696
tr|E1BJA2|E1BJA2_BOVIN	AIFM1	Uncharacterized protein OS=Bos taurus GN=AIFM1 PE=1 SV=1	0.972747	0.973358			1.52757	0.465886	0.862979	0.729966	1.1211	0.38304	0.92045	0.913939			1	0.988391			0.960225	0.561863	1.07647	0.954952			1.49969	0.479679	0.758578	0.620069	1.11158	0.351833
sp|Q3T0L2|ERP44_BOVIN	ERP44	Endoplasmic reticulum resident protein 44 OS=Bos taurus GN=ERP44 PE=2 SV=1	0.564937	0.818441	0.870964	0.703956	1.22462	0.719047	1.21339	0.572636	0.968476	0.393311	0.912011	0.782432	1.08643	0.717883	0.428549	0.309466	0.293765	0.0316177	0.680188	0.0430627	1.51356	0.0212355	1.14815	0.487299	0.37325	0.139382	1.18032	0.850729	1.05382	0.0151212
sp|A2VE47|ADPGK_BOVIN	ADPGK	ADP-dependent glucokinase OS=Bos taurus GN=ADPGK PE=2 SV=1	0.895365	0.83186					1.31826	0.596643	1.10681	0.383016	0.794328	0.676549							0.794328		0.660694	0.487003							0.660694
tr|F1N6K5|F1N6K5_BOVIN	CECR5	Uncharacterized protein OS=Bos taurus GN=CECR5 PE=4 SV=1	0.862979	0.49761					1	0.994521	0.931489	0.382264	0.981748	0.957918							0.981748		0.744732	0.358096							0.744732
sp|Q08DN7|VAV_BOVIN	VAV1	Proto-oncogene vav OS=Bos taurus GN=VAV1 PE=2 SV=1	1.15878	0.759186					0.77983	0.650848	0.969304	0.381862	1.0666	0.87997							1.0666		1.44544	0.509199							1.44544
sp|Q3SZQ6|RL32_BOVIN	RPL32	60S ribosomal protein L32 OS=Bos taurus GN=RPL32 PE=2 SV=3	0.847227	0.762608			1.64437	0.601528	1.19124	0.71702	1.22761	0.381705	0.862979	0.78459			0.990832	0.952389			0.926905	0.500212	1.83654	0.361905			0.751623	0.723702	1.05682	0.979469	1.21499	0.332099
tr|Q2KI36|Q2KI36_BOVIN	SEC11C	Signal peptidase complex catalytic subunit SEC11 OS=Bos taurus GN=SEC11C PE=2 SV=1	0.496592	0.385939	0.539511	0.916627	0.524808	0.683456	1.07647	0.920119	0.659344	0.381564	1.40605	0.504829	0.879022	0.925635	0.325087	0.00480417	0.483059	0.436982	0.773304	0.0128651	2.65461	0.125543	0.937562	0.732197	0.224906	0.259256	0.963829	0.781015	1.19523	0.0953754
tr|A5D7Q4|A5D7Q4_BOVIN	CSDA	CSDA protein OS=Bos taurus GN=CSDA PE=1 SV=1	0.648634	0.546793	0.954993	0.860574	0.855067	0.804174	1.33045	0.587504	0.947287	0.381441	1.34276	0.731274	1.13763	0.808015	1.11686	0.794538	1.28233	0.636704	1.2199	0.437353	3.31131	0.308197	1.02802	0.97107	0.77983	0.643813	0.963829	0.959123	1.52075	0.348911
tr|F1MGR1|F1MGR1_BOVIN	SLC28A3	Sodium/nucleoside cotransporter OS=Bos taurus GN=SLC28A3 PE=3 SV=2	1.03753	0.0130596	0.212814	0.0260632	0.685488	0.451072	0.946237	0.279543	0.720517	0.00120176	1.07647	0.0140062	15.9956	0.0134181	0.981748	0.84177	0.474242	0.34674	4.63201	0.0014565	0.946237	0.169333	1.94089	0.115758	0.737904	0.475609	1.05682	0.868135	1.17046	0.0557644
tr|N0E6I4|N0E6I4_BOVIN	Csnk2b-Ly6g5b	Casein kinase II subunit beta OS=Bos taurus GN=Csnk2b-Ly6g5b PE=2 SV=1					0.895365	0.777663	1.24738	0.633543	1.07137	0.381113	0.801678	0.650662			0.824138	0.630914			0.812908	0.336276	1.08643	0.746111			0.981748	0.965089	0.972747	0.93694	1.01364	0.550759
tr|A6QP60|A6QP60_BOVIN	A6QP60	Putative uncharacterized protein (Fragment) OS=Bos taurus PE=2 SV=1	0.801678	0.683872			1.19124	0.611381	1.13763	0.784163	1.04352	0.381032	1.20226	0.710908			1.09648	0.741447			1.14937	0.398838	0.946237	0.926089			1.09648	0.784792	1.03753	0.900951	1.02675	0.543078
tr|E1BNU3|E1BNU3_BOVIN	KANK3	Uncharacterized protein OS=Bos taurus GN=KANK3 PE=4 SV=2	0.912011	0.821546	0.801678	0.633944	1.39316	0.425564	0.954993	0.996082	1.01546	0.380179	1.02802	0.947246	0.879022	0.872467	0.903649	0.705841	0.704693	0.420075	0.878845	0.399322	0.751623	0.625133	0.630957	0.536186	1.11686	0.807263	1	0.970068	0.874861	0.412252
sp|Q5E9A6|VPS25_BOVIN	VPS25	Vacuolar protein-sorting-associated protein 25 OS=Bos taurus GN=VPS25 PE=2 SV=1	0.794328	0.87063			1.48594	0.473135	1.27057	0.790682	1.18361	0.379651	0.654636	0.662555			0.801678	0.71143			0.728157	0.369833	0.519996	0.590059			1.22462	0.663254	0.972747	0.994292	0.905786	0.417991
sp|Q3SZ52|UB2V1_BOVIN	UBE2V1	Ubiquitin-conjugating enzyme E2 variant 1 OS=Bos taurus GN=UBE2V1 PE=2 SV=1	0.963829	0.919081	0.654636	0.406896	0.862979	0.784057	0.887156	0.750668	0.84215	0.379634	0.912011	0.797756	0.946237	0.660639	0.870964	0.827168	0.963829	0.434509	0.92326	0.353144	1.11686	0.722215	0.469894	0.984343	0.824138	0.698727	1.05682	0.871196	0.866928	0.513054
sp|Q2KID7|OSTC_BOVIN	OSTC	Oligosaccharyltransferase complex subunit OSTC OS=Bos taurus GN=OSTC PE=2 SV=1	0.758578	0.627162	1.38038	0.555592	1.25892	0.652628	1.02802	0.967895	1.10648	0.379633	1.22462	0.679834	0.83946	0.67627	1.07647	0.870695	0.515229	0.341011	0.913942	0.299733	1.27057	0.59148	0.972747	0.919636	0.765597	0.630338	0.77983	0.654971	0.947187	0.38327
sp|P25326|CATS_BOVIN	CTSS	Cathepsin S OS=Bos taurus GN=CTSS PE=1 SV=2	1.35519	0.593969	0.903649	0.788612	1.14815	0.765793	0.77983	0.611812	1.04671	0.379104	1.31826	0.691027	0.895365	0.786245	0.870964	0.793344	0.990832	0.856126	1.01885	0.479747	0.895365	0.442572	0.824138	0.788091	0.954993	0.941834	0.946237	0.929327	0.905183	0.4415
tr|E1BAK9|E1BAK9_BOVIN	SYVN1	Uncharacterized protein OS=Bos taurus GN=SYVN1 PE=4 SV=2	0.787046	0.660024			1.21339	0.692077	1.20226	0.710706	1.06757	0.378971	0.92045	0.88868			0.77983	0.651885			0.85014	0.424668	1.97697	0.327875			0.731139	0.582206	0.928966	0.889658	1.21236	0.260536
sp|Q3ZBN5|ASPN_BOVIN	ASPN	Asporin OS=Bos taurus GN=ASPN PE=2 SV=1	2.65461	0.000463287	0.765597	0.634152	1.23595	0.622585	0.564937	0.174873	1.30527	0.000953329	1.85353	0.371663	0.895365	0.843175	1.27057	0.638642	0.401791	0.260884	1.10532	0.177479	0.285759	0.0363921	0.758578	0.616317	0.772681	0.440139	3.46737	0.152479	1.3211	0.0175058
sp|Q3T0B7|RS27L_BOVIN	RPS27L	40S ribosomal protein S27-like OS=Bos taurus GN=RPS27L PE=3 SV=3	1.11686	0.773965			1.21339	0.561586	0.801678	0.746251	1.04398	0.378788	1.15878	0.806161			0.737904	0.526957			0.948341	0.344353	1.10662	0.608012			1.14815	0.679011	1.02802	0.913971	1.09426	0.411184
tr|G5E5Y0|G5E5Y0_BOVIN	SNRPB2	Uncharacterized protein OS=Bos taurus GN=SNRPB2 PE=4 SV=1	1.27057	0.635485					0.855067	0.768212	1.06282	0.378754	0.92045	0.888504							0.92045		0.591562	0.413245							0.591562
sp|Q3SZC2|PSB9_BOVIN	PSMB9	Proteasome subunit beta type-9 OS=Bos taurus GN=PSMB9 PE=1 SV=1	0.903649	0.822614			0.744732	0.43251	1.03753	0.910874	0.895303	0.378609	1.04713	0.896639			1.04713	0.862175			1.04713	0.510933	0.855067	0.721452			1.36773	0.423226	0.92045	0.838379	1.04775	0.331696
tr|F1N206|F1N206_BOVIN	DLD	Dihydrolipoyl dehydrogenase OS=Bos taurus GN=DLD PE=1 SV=2	1.0666	0.914151	0.765597	0.572353	1.22462	0.529573	0.92045	0.789869	0.994315	0.378609	0.912011	0.696978	0.981748	0.678768	0.630957	0.321232	0.580764	0.212626	0.77637	0.133837	5.01187	0.0047949	0.691831	0.411916	0.625173	0.24464	1.08643	0.279424	1.85383	0.00292542
tr|E1B843|E1B843_BOVIN	NAA20	Uncharacterized protein OS=Bos taurus GN=NAA20 PE=4 SV=2	0.717794	0.553673			1.09648	0.835539	1.20226	0.699638	1.00551	0.378342	0.937562	0.903189			0.801678	0.688504			0.86962	0.444832	0.787046	0.654961			1.14815	0.776918	0.794328	0.677515	0.909843	0.391636
tr|F1MVX2|F1MVX2_BOVIN	LANCL1	Uncharacterized protein OS=Bos taurus GN=LANCL1 PE=1 SV=2	0.937562	0.97341			1.52757	0.352321	0.954993	0.938609	1.14004	0.377205	0.963829	0.911739			1	0.960559			0.981914	0.551508	0.597035	0.186453			1.48594	0.392785	0.981748	0.988405	1.02157	0.151782
sp|Q3MHE8|SRPRA_BOVIN	SRPRA	Signal recognition particle receptor subunit alpha OS=Bos taurus GN=SRPRA PE=2 SV=1	0.816582	0.724785	0.937562	0.80943	1.5417	0.43418	1.0666	0.851558	1.09061	0.376996	1	0.950852	0.928966	0.783395	0.870964	0.809518	1.03753	0.867237	0.959365	0.553801	1.1272	0.811166	0.787046	0.423517	1.22462	0.658997	0.855067	0.760742	0.998482	0.337005
sp|Q3SZ73|ABHDB_BOVIN	ABHD11	Protein ABHD11 OS=Bos taurus GN=ABHD11 PE=2 SV=1	0.903649	0.858436					1.36773	0.564742	1.13569	0.376967	0.862979	0.78417							0.862979		1.27057	0.6449							1.27057
tr|A6QR34|A6QR34_BOVIN	GCK	Phosphotransferase OS=Bos taurus GN=GCK PE=2 SV=1	0.744732	0.536168			0.92045	0.781594	1.15878	0.764678	0.94132	0.37627	0.83946	0.673436			0.758578	0.362128			0.799019	0.231519	1.02802	0.77666			1.00925	0.948809	0.691831	0.242087	0.9097	0.26838
tr|G3MZK0|G3MZK0_BOVIN	ADO	Uncharacterized protein OS=Bos taurus GN=ADO PE=4 SV=1	1.02802	0.946262					1.38038	0.51032	1.2042	0.375965	1.15878	0.729723							1.15878		0.77983	0.599428							0.77983
tr|F6RN30|F6RN30_BOVIN	GGA1	Uncharacterized protein OS=Bos taurus GN=GGA1 PE=4 SV=1	0.895365	0.69246	1.01859	0.918276	0.83946	0.848656	0.787046	0.399634	0.885115	0.375958	1.09648	0.686197	1.24738	0.475982	0.879022	0.855582	0.704693	0.327333	0.981894	0.242715	0.772681	0.370349	1.04713	0.854379	0.83946	0.719305	1.01859	0.928757	0.919465	0.37238
sp|Q3T112|PSB8_BOVIN	PSMB8	Proteasome subunit beta type-8 OS=Bos taurus GN=PSMB8 PE=1 SV=2	0.787046	0.620949					1.11686	0.777319	0.951954	0.375848	0.862979	0.729822							0.862979		1.01859	0.718041							1.01859
sp|Q5E951|TBCB_BOVIN	TBCB	Tubulin-folding cofactor B OS=Bos taurus GN=TBCB PE=2 SV=1	0.765597	0.516987	0.809096	0.694048	0.862979	0.786757	1.10662	0.761514	0.886074	0.37539	0.963829	0.937438	1.49969	0.48444	1.70608	0.396277	1.41906	0.524538	1.39716	0.246872	0.954993	0.9349	0.928966	0.890257	1.03753	0.920417	0.954993	0.945805	0.96912	0.626004
tr|E1BDK9|E1BDK9_BOVIN	RETSAT	Uncharacterized protein OS=Bos taurus GN=RETSAT PE=4 SV=1	1	0.976002					1.28233	0.493504	1.14117	0.375312	0.787046	0.528895							0.787046		1.10662	0.623532							1.10662
tr|A6QL97|A6QL97_BOVIN	TMX3	TMX3 protein OS=Bos taurus GN=TMX3 PE=2 SV=1	0.879022	0.815712					1.33045	0.590349	1.10474	0.375255	0.954993	0.941038							0.954993		1.80302	0.369684							1.80302
tr|Q0V892|Q0V892_BOVIN	CEP135	Centrosome protein 4 (Fragment) OS=Bos taurus GN=CEP135 PE=2 SV=1	1.00925	0.967708			0.469894	0.35383	0.963829	0.931273	0.814325	0.375247	0.937562	0.860821			0.92045	0.7467			0.929006	0.454483	1.58489	0.312833			0.207014	0.322516	1	0.85798	0.930636	0.170641
tr|Q3T0L9|Q3T0L9_BOVIN	SEC22B	SEC22 vesicle trafficking protein homolog B (S. cerevisiae) OS=Bos taurus GN=SEC22B PE=2 SV=1	1.21339	0.485909	0.519996	0.58619	0.772681	0.945633	0.92045	0.797281	0.856629	0.3752	0.912011	0.76083	0.529663	0.187885	0.737904	0.407787	0.816582	0.804476	0.74904	0.166795	3.31131	0.190893	0.642688	0.499886	0.529663	0.405369	1.03753	0.676007	1.3803	0.117725
tr|F1MJV6|F1MJV6_BOVIN	ADGRG6	Uncharacterized protein OS=Bos taurus GN=ADGRG6 PE=3 SV=1	1.02802	0.936697					0.679204	0.51385	0.85361	0.375132	1.28233	0.631391							1.28233		0.765597	0.630292							0.765597
sp|A5D785|XPO2_BOVIN	CSE1L	Exportin-2 OS=Bos taurus GN=CSE1L PE=2 SV=1	0.847227	0.763411	0.794328	0.674692			0.758578	0.618523	0.800044	0.375058	1.01859	0.951415	0.92045	0.883464			0.946237	0.923853	0.961759	0.587478	0.724436	0.567079	0.92045	0.876598					0.822443	0.383421
tr|F1N1T3|F1N1T3_BOVIN	AKAP2	Uncharacterized protein OS=Bos taurus GN=AKAP2 PE=1 SV=2	1.07647	0.656582	1.20226	0.810107	0.831764	0.525286	0.954993	0.765898	1.01637	0.37457	0.937562	0.554855	1.14815	0.757157	1.10662	0.807529	0.963829	0.650676	1.03904	0.380157	1	0.996607	1.05682	0.737707	1.05682	0.771123	1.23595	0.296773	1.0874	0.333119
sp|Q148G4|TATD1_BOVIN	TATDN1	Putative deoxyribonuclease TATDN1 OS=Bos taurus GN=TATDN1 PE=2 SV=1	0.487529	0.49511			1.00925	0.962784	1.65959	0.665889	1.05212	0.374302	0.356451	0.292911			0.847227	0.671031			0.601839	0.197197	0.946237	0.799659			0.972747	0.960052	0.963829	0.927607	0.960938	0.564772
tr|A4IFK1|A4IFK1_BOVIN	PCDH1	PCDH1 protein OS=Bos taurus GN=PCDH1 PE=2 SV=1	0.394457	0.646498	1.1695	0.618658	0.870964	0.571866	1.14815	0.933515	0.895768	0.374172	3.37287	0.1101	1.01859	0.939713	0.937562	0.797131	0.870964	0.67034	1.55	0.183395	1.18032	0.735025	0.666807	0.315997	0.691831	0.596164	0.981748	0.851138	0.880177	0.277759
tr|F6QVC9|F6QVC9_BOVIN	ANXA5	Annexin OS=Bos taurus GN=ANXA5 PE=1 SV=1	0.787046	0.657583	0.698232	0.511133			0.954993	0.943704	0.813424	0.374154	0.772681	0.636517	0.794328	0.60555			0.325087	0.213905	0.630699	0.165313	1.27057	0.637032	1.19124	0.666944					1.23091	0.344382
tr|F1N3R0|F1N3R0_BOVIN	SCRN2	Uncharacterized protein OS=Bos taurus GN=SCRN2 PE=4 SV=1	1.04713	0.909335			0.549541	0.373529	0.954993	0.933613	0.850554	0.374104	0.972747	0.974084			0.625173	0.448939			0.79896	0.351311	0.474242	0.309405			0.809096	0.702766	0.870964	0.80818	0.7181	0.265962
sp|P40673|HMGB2_BOVIN	HMGB2	High mobility group protein B2 OS=Bos taurus GN=HMGB2 PE=1 SV=3	1.65959	0.524477	1.65959	0.799343	1.13763	0.586519	0.660694	0.864113	1.27937	0.373299	1.59956	0.536541	0.744732	0.790369	2.29087	0.0975684	2.83139	0.559067	1.86664	0.109184	1.33045	0.982441	1.08643	0.950466	0.586138	0.435767	0.648634	0.40453	0.912913	0.329507
tr|E1BPX9|E1BPX9_BOVIN	LRPPRC	Uncharacterized protein OS=Bos taurus GN=LRPPRC PE=4 SV=2	0.751623	0.593406					1.10662	0.805238	0.929123	0.373282	0.92045	0.868798							0.92045		1.55597	0.430918							1.55597
tr|E1B8X1|E1B8X1_BOVIN	FNDC3A	Uncharacterized protein OS=Bos taurus GN=FNDC3A PE=4 SV=2	0.855067	0.572681					0.928966	0.834377	0.892017	0.373281	1.22462	0.500845							1.22462		0.855067	0.613122							0.855067
tr|Q3SZG2|Q3SZG2_BOVIN	FAU	40S ribosomal protein S30 OS=Bos taurus GN=FAU PE=2 SV=1	0.912011	0.930884	0.564937	0.827309	1.30617	0.55411	1.43219	0.497705	1.05383	0.373225	0.879022	0.735172	0.954993	0.854901	0.794328	0.855604	9.2045	0.137863	2.95821	0.216336	0.83946	0.626782	0.331131	0.0432127	0.510505	0.782113	0.870964	0.899375	0.638015	0.0967795
sp|Q3SYZ4|SYDC_BOVIN	DARS	Aspartate--tRNA ligase, cytoplasmic OS=Bos taurus GN=DARS PE=2 SV=1	0.809096	0.470455			1.18032	0.85456	1.15878	0.78455	1.0494	0.372996	1.15878	0.794842			0.496592	0.529736			0.827685	0.342243	1.38038	0.507132			0.691831	0.653691	1.10662	0.908711	1.05961	0.363606
sp|Q2KIV9|C1QB_BOVIN	C1QB	Complement C1q subcomponent subunit B OS=Bos taurus GN=C1QB PE=1 SV=1	0.77983	0.672517					1.21339	0.709673	0.99661	0.372981	0.816582	0.715742							0.816582		0.758578	0.577974							0.758578
sp|Q08E38|PRP19_BOVIN	PRPF19	Pre-mRNA-processing factor 19 OS=Bos taurus GN=PRPF19 PE=2 SV=1			1.45881	0.500172	0.963829	0.952287			1.21132	0.372471			0.519996	0.347148	1.02802	0.946191	1.88799	0.348137	1.14533	0.20398			0.613762	0.434875	0.895365	0.836555	1.07647	0.867715	0.861864	0.373164
sp|Q3T0E5|APMAP_BOVIN	APMAP	Adipocyte plasma membrane-associated protein OS=Bos taurus GN=APMAP PE=2 SV=1	1.01859	0.635375	0.981748	0.976489	1.2942	0.874383	1.01859	0.389146	1.07828	0.372148	1.08643	0.501751	1.07647	0.981242	0.636796	0.583593	0.37325	0.339364	0.793234	0.251213	1.45881	0.0961818	1.61436	0.845001	0.660694	0.448165	0.903649	0.769416	1.15938	0.122803
tr|E1B717|E1B717_BOVIN	ARMC10	Uncharacterized protein OS=Bos taurus GN=ARMC10 PE=4 SV=1	0.666807	0.713954	0.496592	0.593413	0.816582	0.715761	0.787046	0.695575	0.691757	0.371996	0.887156	0.411792	0.608135	0.824784	0.544503	0.425238	0.405508	0.404727	0.611326	0.189315	1.57036	0.603539	3.59749	0.441311	1.07647	0.918107	1.01859	0.983588	1.81573	0.395861
tr|E1BG76|E1BG76_BOVIN	SCFD1	Uncharacterized protein OS=Bos taurus GN=SCFD1 PE=3 SV=2	0.963829	0.908545			1.64437	0.41647	1.01859	0.82914	1.20893	0.371894	0.887156	0.531042			0.972747	0.965509			0.929952	0.391506	1.2942	0.256999			1.41906	0.530903	0.847227	0.75354	1.18683	0.190645
tr|Q1LZB2|Q1LZB2_BOVIN	NCK1	NCK adaptor protein 1 OS=Bos taurus GN=NCK1 PE=2 SV=1	0.765597	0.844935	1.02802	0.850929	1.67494	0.45039	1.57036	0.650551	1.25973	0.371769	1.14815	0.791457	0.912011	0.554941	2.26987	0.272465	1.45881	0.199659	1.44721	0.111386	0.765597	0.431686	0.751623	0.358305	1.88799	0.24599	0.946237	0.922183	1.08786	0.140603
tr|F1MDM4|F1MDM4_BOVIN	REEP5	Receptor expression-enhancing protein OS=Bos taurus GN=REEP5 PE=3 SV=1	0.847227	0.979362	1.36773	0.705965	0.608135	0.308744	1.10662	0.9863	0.982429	0.371665	1.01859	0.782898	0.990832	0.799223	1.13763	0.774712	1.13763	0.931376	1.07117	0.522073	1.69044	0.330077	0.369828	0.595601	0.580764	0.36487	0.887156	0.639191	0.882047	0.164623
tr|E1BJQ7|E1BJQ7_BOVIN	GIPC1	Uncharacterized protein OS=Bos taurus GN=GIPC1 PE=4 SV=1	0.765597	0.629466					0.847227	0.753187	0.806412	0.371298	1.09648	0.842948							1.09648		0.398107	0.259098							0.398107
sp|Q56JX6|RS28_BOVIN	RPS28	40S ribosomal protein S28 OS=Bos taurus GN=RPS28 PE=3 SV=1	1.10662	0.71828	0.496592	0.411752	0.679204	0.743341	0.831764	0.953277	0.778546	0.370847	1.0666	0.988539	0.972747	0.917516	1.03753	0.582817	1.95885	0.451431	1.25893	0.394402	7.72681	0.166906	0.990832	0.626516	0.143219	0.0898534	0.912011	0.752537	2.44322	0.0509851
sp|Q1RMH4|PRAF1_BOVIN	RABAC1	Prenylated Rab acceptor protein 1 OS=Bos taurus GN=RABAC1 PE=2 SV=1	1.58489	0.439984	1.40605	0.534241	0.981748	0.982991	0.937562	0.906356	1.22756	0.370718	1.09648	0.844984	0.895365	0.84577	0.794328	0.676492	0.524808	0.349866	0.827745	0.334001	1.23595	0.676414	3.90841	0.176996	0.772681	0.637221	1.00925	0.969992	1.73157	0.216119
sp|P23356|UCHL1_BOVIN	UCHL1	Ubiquitin carboxyl-terminal hydrolase isozyme L1 OS=Bos taurus GN=UCHL1 PE=1 SV=2	0.847227	0.822097	0.887156	0.791635	1.95885	0.379139	0.963829	0.846331	1.16426	0.370212	1.07647	0.736633	1.35519	0.314749	2.31206	0.336961	1.47231	0.352222	1.55401	0.121445	2.53513	0.921116	0.559758	0.239354	4.13048	0.187948	0.809096	0.872539	2.00861	0.143138
tr|F1MC70|F1MC70_BOVIN	CCDC170	Uncharacterized protein OS=Bos taurus GN=CCDC170 PE=4 SV=2	1.23595	0.673707					0.809096	0.700706	1.02252	0.370212	1.01859	0.953129							1.01859		1.01859	0.956381							1.01859
tr|M5FJY9|M5FJY9_BOVIN	PGP	Phosphoglycolate phosphatase OS=Bos taurus GN=PGP PE=3 SV=1	0.717794	0.556512			1.21339	0.690391	1.1272	0.809041	1.01946	0.369995	0.870964	0.792391			1.01859	0.958866			0.944777	0.505455	0.704693	0.565296			1.02802	0.937204	0.92045	0.876752	0.884386	0.458507
tr|F1N4H5|F1N4H5_BOVIN	PGGT1B	Geranylgeranyl transferase type-1 subunit beta OS=Bos taurus GN=PGGT1B PE=4 SV=1	0.685488	0.516555					1.04713	0.912827	0.866309	0.369921	0.772681	0.639252							0.772681		0.47863	0.313526							0.47863
tr|Q3ZC60|Q3ZC60_BOVIN	CD200	CD200 molecule OS=Bos taurus GN=CD200 PE=2 SV=1	0.981748	0.982054			1.61436	0.431055	0.831764	0.731872	1.14262	0.369317	1.07647	0.862574			1.23595	0.668859			1.15621	0.423519	0.436516	0.284625			1.04713	0.9166	0.586138	0.408222	0.689928	0.194977
tr|F1MIN1|F1MIN1_BOVIN	VDAC1	Voltage-dependent anion-selective channel protein 1 OS=Bos taurus GN=VDAC1 PE=1 SV=2	1.38038	0.51346	1.11686	0.650458	0.737904	0.640548	0.855067	0.970765	1.02255	0.369233	0.870964	0.357044	0.981748	0.911204	0.824138	0.422721	0.679204	0.697417	0.839013	0.249	2.37684	0.00279505	0.855067	0.542746	0.636796	0.198742	1.07647	0.682516	1.23629	0.00403433
tr|A5PK03|A5PK03_BOVIN	FRMD8	FRMD8 protein OS=Bos taurus GN=FRMD8 PE=2 SV=1	0.744732	0.597034					0.862979	0.785994	0.803855	0.368711	0.990832	0.995257							0.990832		1.13763	0.778615							1.13763
sp|Q5E9D6|HDHD3_BOVIN	HDHD3	Haloacid dehalogenase-like hydrolase domain-containing protein 3 OS=Bos taurus GN=HDHD3 PE=2 SV=1	0.92045	0.965421	1.24738	0.411445	1.25892	0.521459	1	0.999393	1.10669	0.368659	0.972747	0.948115	1.18032	0.40036	0.801678	0.901857	0.92045	0.634845	0.968799	0.377346	1.0666	0.4319	1.07647	0.833578	1.28233	0.377147	0.92045	0.727386	1.08646	0.252944
sp|A5D7L5|S39AE_BOVIN	SLC39A14	Zinc transporter ZIP14 OS=Bos taurus GN=SLC39A14 PE=2 SV=1	0.912011	0.872559			1.30617	0.375701	1.02802	0.941835	1.08207	0.368615	0.847227	0.753482			0.711214	0.577722			0.77922	0.350202	0.744732	0.594967			0.903649	0.886868	1.03753	0.955282	0.895303	0.477959
tr|F1MCX1|F1MCX1_BOVIN	GPC4	Uncharacterized protein OS=Bos taurus GN=GPC4 PE=1 SV=1	0.666807	0.497609					0.954993	0.942287	0.8109	0.368511	0.887156	0.825786							0.887156		0.144544	0.128018							0.144544
tr|Q9MZL8|Q9MZL8_BOVIN	Q9MZL8	Interleukin-18 (Fragment) OS=Bos taurus PE=2 SV=1	1.25892	0.628286					0.83946	0.746205	1.04919	0.368478	1.0666	0.866227							1.0666		1.83654	0.365158							1.83654
tr|F1MQV8|F1MQV8_BOVIN	ACSS3	Acyl-CoA synthetase short-chain family member 3, mitochondrial OS=Bos taurus GN=ACSS3 PE=4 SV=1	1.02802	0.567557					0.946237	0.825495	0.987127	0.36831	0.751623	0.458088							0.751623		0.293765	0.0348245							0.293765
tr|E1BGX8|E1BGX8_BOVIN	HHIPL2	Uncharacterized protein OS=Bos taurus GN=HHIPL2 PE=4 SV=1	0.765597	0.582059					1.10662	0.804885	0.93611	0.368296	1.1695	0.694919							1.1695		1.38038	0.896131							1.38038
tr|F1MMK8|F1MMK8_BOVIN	KARS	Lysine--tRNA ligase OS=Bos taurus GN=KARS PE=1 SV=1	0.972747	0.83865			1.1695	0.667425	1.09648	0.550687	1.07957	0.368274	0.903649	0.35866			0.816582	0.618733			0.860116	0.21591	1.15878	0.230442			0.937562	0.877397	1.00925	0.962235	1.0352	0.282653
sp|Q2KIL5|PDIA5_BOVIN	PDIA5	Protein disulfide-isomerase A5 OS=Bos taurus GN=PDIA5 PE=2 SV=1	1.09648	0.851883			1.52757	0.375231	1.00925	0.963124	1.2111	0.368026	1.09648	0.768236			0.937562	0.860778			1.01702	0.462875	1.28233	0.85902			1.52757	0.364222	0.879022	0.711535	1.22964	0.305995
tr|F1MSD6|F1MSD6_BOVIN	TRAPPC5	Trafficking protein particle complex subunit 5 OS=Bos taurus GN=TRAPPC5 PE=4 SV=1	1.04713	0.905614					0.685488	0.516617	0.866309	0.367956	1.24738	0.661962							1.24738		0.487529	0.320545							0.487529
tr|F1MEM9|F1MEM9_BOVIN	TTC19	Uncharacterized protein OS=Bos taurus GN=TTC19 PE=4 SV=2	0.92045	0.885607	0.862979	0.741286	0.534564	0.360547	0.912011	0.870603	0.807501	0.367853	1.1695	0.74916	0.990832	0.992476	1.30617	0.613707	0.847227	0.715159	1.07843	0.454763	0.666807	0.498931	0.809096	0.625941	0.564937	0.389006	1.28233	0.634113	0.830793	0.220977
tr|G5E6E7|G5E6E7_BOVIN	SNRPG	Small nuclear ribonucleoprotein G OS=Bos taurus GN=SNRPG PE=4 SV=1	0.831764	0.732674			1.47231	0.496149	0.895365	0.845246	1.06648	0.367624	1.13763	0.790649			0.990832	0.996056			1.06423	0.516846	0.912011	0.869146			1.65959	0.411324	1.05682	0.890593	1.20947	0.374932
tr|F1MI32|F1MI32_BOVIN	ATP1A1	Sodium/potassium-transporting ATPase subunit alpha OS=Bos taurus GN=ATP1A1 PE=3 SV=2	0.724436	0.692239	0.751623	0.613636	1.1695	0.489892	1.09648	0.98761	0.935509	0.367382	0.724436	0.99552	0.666807	0.496047	0.77983	0.458344	1.78649	0.37328	0.98939	0.232465	0.334195	0.314958	0.963829	0.956829	0.928966	0.951178	0.912011	0.929588	0.78475	0.415114
tr|F1MPH9|F1MPH9_BOVIN	CAPRIN1	Caprin-1 OS=Bos taurus GN=CAPRIN1 PE=4 SV=2	0.711214	0.419131	1.25892	0.821515	1.36773	0.80774	0.981748	0.738419	1.0799	0.367255	1.05682	0.515532	0.928966	0.454947	1.13763	0.384703	2.80543	0.521796	1.48221	0.167178	1.95885	0.0944073	0.353183	0.274527	0.816582	0.13723	1	0.827461	1.03215	0.0280746
sp|Q32PA8|AAMDC_BOVIN	AAMDC	Mth938 domain-containing protein OS=Bos taurus GN=AAMDC PE=2 SV=1	1.22462	0.589713	1.24738	0.553352			0.972747	0.938752	1.14825	0.367008	0.92045	0.889809	1.19124	0.605909			0.862979	0.693319	0.991557	0.409119	0.954993	0.875803	1.38038	0.44754					1.16769	0.325608
tr|A7MAZ2|A7MAZ2_BOVIN	STX12	STX12 protein OS=Bos taurus GN=STX12 PE=2 SV=1	1.18032	0.755347	1.38038	0.812805	0.824138	0.362184	1.18032	0.920433	1.14129	0.366651	0.990832	0.907421	1.20226	0.524613	1.09648	0.471498	0.847227	0.19791	1.0342	0.161612	1.58489	0.49615	0.387258	0.15304	0.92045	0.627703	1.02802	0.841598	0.980154	0.152219
sp|A7MBJ4|PTPRF_BOVIN	PTPRF	Receptor-type tyrosine-protein phosphatase F OS=Bos taurus GN=PTPRF PE=2 SV=1	1.03753	0.889444					1.30617	0.523258	1.17185	0.366641	0.963829	0.933076							0.963829		0.824138	0.620701							0.824138
sp|Q3T122|EIF3D_BOVIN	EIF3D	Eukaryotic translation initiation factor 3 subunit D OS=Bos taurus GN=EIF3D PE=2 SV=1	0.666807	0.497144					0.954993	0.93452	0.8109	0.366202	0.831764	0.737311							0.831764		0.483059	0.316367							0.483059
tr|F1MBP8|F1MBP8_BOVIN	COPS5	Uncharacterized protein OS=Bos taurus GN=COPS5 PE=4 SV=2	0.855067	0.420692	1.04713	0.916415			0.954993	0.791055	0.952396	0.366103	0.912011	0.664007	1.07647	0.873266			1.1272	0.799412	1.03856	0.458021	0.928966	0.770563	0.597035	0.418632					0.763001	0.283686
tr|Q58DP6|Q58DP6_BOVIN	RNASE4	Ribonuclease 4 OS=Bos taurus GN=RNASE4 PE=2 SV=1	1.04713	0.888319					0.691831	0.522625	0.86948	0.366022	1.33045	0.608596							1.33045		0.903649	0.822819							0.903649
tr|A6QR39|A6QR39_BOVIN	ABLIM1	ABLIM1 protein (Fragment) OS=Bos taurus GN=ABLIM1 PE=2 SV=1	1.11686	0.523146	0.990832	0.949623	0.60256	0.423877	0.937562	0.96668	0.911954	0.365693	1.02802	0.911604	1.01859	0.824465	0.831764	0.726623	1.10662	0.408919	0.996249	0.382256	1.28233	0.418157	0.990832	0.931893	0.895365	0.842709	0.870964	0.795156	1.00987	0.411261
tr|F1MNK0|F1MNK0_BOVIN	BCL2L13	Uncharacterized protein OS=Bos taurus GN=BCL2L13 PE=4 SV=1	0.928966	0.509934					1.07647	0.909163	1.00272	0.365675	0.928966	0.942887							0.928966		0.47863	0.0130438							0.47863
tr|A5PJT7|A5PJT7_BOVIN	ECM1	ECM1 protein OS=Bos taurus GN=ECM1 PE=2 SV=1	1.14815	0.565411	0.711214	0.554302	1.02802	0.934879	0.903649	0.694436	0.947758	0.365612	1.08643	0.692891	0.660694	0.487422	1.5417	0.458002	0.895365	0.843214	1.04605	0.292789	0.772681	0.357034	0.711214	0.549368	1.18032	0.728125	1.04713	0.905021	0.927836	0.291421
tr|Q2NKV1|Q2NKV1_BOVIN	ANG	Angiogenin, ribonuclease, RNase A family, 5 OS=Bos taurus GN=ANG PE=2 SV=1	0.685488	0.935034					1.1272	0.495676	0.906343	0.3656	1.31826	0.476253							1.31826		5.91562	0.0455559							5.91562
sp|Q0II22|RN126_BOVIN	RNF126	E3 ubiquitin-protein ligase RNF126 OS=Bos taurus GN=RNF126 PE=2 SV=1	0.963829	0.786607	0.847227	0.764283	0.691831	0.530173	0.847227	0.637572	0.837529	0.365394	1.11686	0.75448	0.666807	0.502041	0.751623	0.620446	1.11686	0.794518	0.913039	0.350678	0.648634	0.28938	1.23595	0.657985	0.60256	0.3962	1.0666	0.86693	0.888434	0.201721
sp|P81265|PIGR_BOVIN	PIGR	Polymeric immunoglobulin receptor OS=Bos taurus GN=PIGR PE=2 SV=1	0.887156	0.350158	1.55597	0.625516	1.01859	0.941569	0.928966	0.984734	1.09767	0.365278	3.0761	0.0315414	0.83946	0.301768	0.816582	0.607988	0.619441	0.458685	1.3379	0.0261278	6.19441	0.171823	0.711214	0.717475	1	0.997191	1.0666	0.830663	2.24306	0.257494
sp|Q2KJI3|FA49B_BOVIN	FAM49B	Protein FAM49B OS=Bos taurus GN=FAM49B PE=2 SV=1	1.21339	0.399092			0.937562	0.91607	0.92045	0.829934	1.0238	0.365065	2.18776	0.427494			0.981748	0.983931			1.58475	0.342	0.299226	0.0218909			1.34276	0.577205	0.928966	0.895459	0.856986	0.0411358
tr|E1BPP6|E1BPP6_BOVIN	MCCC2	Uncharacterized protein OS=Bos taurus GN=MCCC2 PE=4 SV=2	0.765597	0.412179			1.24738	0.752389	1.1695	0.977993	1.06083	0.36498	2.22844	0.52205			0.409261	0.340602			1.31885	0.182849	0.946237	0.23069			1.49969	0.518667	1.02802	0.86804	1.15798	0.191884
tr|F1MYW7|F1MYW7_BOVIN	HM13	Uncharacterized protein OS=Bos taurus GN=HM13 PE=4 SV=1	1.1695	0.832335			0.660694	0.488295	0.77983	0.745489	0.870008	0.364773	1.13763	0.87558			0.801678	0.678812			0.969653	0.431884	1.65959	0.499835			0.772681	0.634786	1.03753	0.919864	1.1566	0.357239
sp|Q0III3|DC1I2_BOVIN	DYNC1I2	Cytoplasmic dynein 1 intermediate chain 2 OS=Bos taurus GN=DYNC1I2 PE=1 SV=1	0.824138	0.912886	1.33045	0.505443	0.751623	0.577888	0.380189	0.75878	0.821601	0.364619	1.10662	0.86582	0.816582	0.680382	0.937562	0.897262	0.654636	0.545542	0.878851	0.430321	0.724436	0.262465	0.855067	0.936916	0.809096	0.666492	1.09648	0.825633	0.871269	0.298389
tr|F1MWR8|F1MWR8_BOVIN	CCT7	T-complex protein 1 subunit eta OS=Bos taurus GN=CCT7 PE=3 SV=2	0.963829	0.876408			1.49969	0.476027	1.01859	0.724928	1.1607	0.364405	0.549541	0.0611611			0.816582	0.523426			0.683062	0.0466426	2.77971	0.38788			1.23595	0.668943	0.554626	0.303107	1.52343	0.16029
tr|Q2KJF3|Q2KJF3_BOVIN	NFU1	NFU1 iron-sulfur cluster scaffold homolog (S. cerevisiae) OS=Bos taurus GN=NFU1 PE=2 SV=1			1.10662	0.788601	0.83946	0.584612			0.973042	0.364279			1.00925	0.959978	1.24738	0.499292	0.816582	0.65489	1.02441	0.372001			0.963829	0.951595	0.824138	0.555853	0.990832	0.988874	0.926266	0.486913
tr|F1MZ68|F1MZ68_BOVIN	ADGRL2	Adhesion G protein-coupled receptor L2 OS=Bos taurus GN=ADGRL2 PE=3 SV=2	0.758578	0.616806					0.83946	0.74715	0.799019	0.364182	1.24738	0.65612							1.24738		0.420727	0.273386							0.420727
tr|F5XVA9|F5XVA9_BOVIN	VWF	von Willebrand factor OS=Bos taurus GN=VWF PE=2 SV=1	1.05682	0.788607			0.564937	0.428724	0.954993	0.893268	0.858916	0.364119	1.01859	0.887243			0.731139	0.550298			0.874865	0.378786	0.824138	0.917921			0.409261	0.273128	1.08643	0.844608	0.773275	0.297159
tr|F1N238|F1N238_BOVIN	PUF60	Poly(U)-binding-splicing factor PUF60 OS=Bos taurus GN=PUF60 PE=4 SV=1	1.08643	0.863676	1.07647	0.480849	1.04713	0.941652	0.737904	0.515431	0.986981	0.36396	1.36773	0.471613	0.912011	0.488682	1.18032	0.78195	0.990832	0.999578	1.11272	0.344559	1.04713	0.862062	0.928966	0.632453	0.903649	0.81193	0.77983	0.710604	0.914894	0.447434
sp|Q3MHN2|CO9_BOVIN	C9	Complement component C9 OS=Bos taurus GN=C9 PE=2 SV=1	1.43219	0.110941	0.895365	0.00805685	3.49945	0.0473287	1.19124	0.942899	1.75456	0.00113453	1.01859	0.684986	2.10863	0.0272516	3.83707	0.184463	0.660694	0.0025611	1.90625	0.00034067	0.564937	0.117016	1.34276	0.00193412	1.55597	0.177714	0.648634	0.63016	1.02808	0.000792956
tr|Q29RS2|Q29RS2_BOVIN	TJP3	Tight junction protein 3 (Zona occludens 3) OS=Bos taurus GN=TJP3 PE=2 SV=1	0.711214	0.702148					1.80302	0.655106	1.25712	0.363714	0.642688	0.645403							0.642688		0.529663	0.946845							0.529663
sp|Q2KJH4|WDR1_BOVIN	WDR1	WD repeat-containing protein 1 OS=Bos taurus GN=WDR1 PE=2 SV=3	1.10662	0.407167			0.954993	0.851785	0.831764	0.96454	0.96446	0.385252	1.23595	0.693431			0.691831	0.575404			0.963889	0.329684	0.92045	0.823068			2.37684	0.585209	1.51356	0.360383	1.60362	0.264001
sp|Q3SZN2|SC23B_BOVIN	SEC23B	Protein transport protein Sec23B OS=Bos taurus GN=SEC23B PE=2 SV=1	0.787046	0.396068			1	0.989274	1.0666	0.769239	0.951214	0.363712	0.92045	0.751827			1.05682	0.89826			0.988634	0.469162	1.10662	0.660777			0.801678	0.683587	0.981748	0.985274	0.96335	0.448509
sp|Q32PF3|PCNP_BOVIN	PCNP	PEST proteolytic signal-containing nuclear protein OS=Bos taurus GN=PCNP PE=2 SV=1	1.14815	0.863265	1.33045	0.639049	0.855067	0.56741	0.824138	0.641378	1.03945	0.363259	0.903649	0.697227	1.14815	0.768445	1.47231	0.312091	1.7378	0.337862	1.31548	0.185676	0.691831	0.359257	0.698232	0.465415	0.903649	0.678231	1.02802	0.952012	0.830432	0.265226
sp|Q5E950|NHP2_BOVIN	NHP2	H/ACA ribonucleoprotein complex subunit 2 OS=Bos taurus GN=NHP2 PE=2 SV=1	0.83946	0.766363	1.43219	0.583532	1.21339	0.481509	1.03753	0.932227	1.13064	0.363234	1.01859	0.959495	1.45881	0.756945	0.83946	0.778494	1.45881	0.887052	1.19392	0.544714	0.539511	0.389198	0.824138	0.937553	1.10662	0.610835	0.928966	0.894264	0.84981	0.361995
sp|Q5E9T4|TPK1_BOVIN	TPK1	Thiamin pyrophosphokinase 1 OS=Bos taurus GN=TPK1 PE=2 SV=1	1.11686	0.859571			0.57544	0.396472	0.990832	0.88172	0.894378	0.363096	0.972747	0.856128			1.20226	0.701186			1.08751	0.434713	0.724436	0.623205			0.666807	0.495364	1.13763	0.777911	0.842957	0.319752
sp|Q0P5F0|PPAL_BOVIN	ACP2	Lysosomal acid phosphatase OS=Bos taurus GN=ACP2 PE=2 SV=1	0.660694	0.492313					0.946237	0.931813	0.803465	0.363045	0.895365	0.84306							0.895365		1.75388	0.381304							1.75388
tr|Q0VCQ6|Q0VCQ6_BOVIN	PDCD10	Programmed cell death 10 OS=Bos taurus GN=PDCD10 PE=2 SV=1	1.10662	0.789771	0.862979	0.686167	0.549541	0.372698	0.954993	0.992613	0.868534	0.363009	1.05682	0.856392	0.816582	0.697754	1.02802	0.937312	0.879022	0.851802	0.94511	0.533907	1.00925	0.870477	0.870964	0.667024	0.654636	0.485475	0.928966	0.898219	0.865955	0.405441
sp|Q8HXG5|NDUBB_BOVIN	NDUFB11	NADH dehydrogenase [ubiquinone] 1 beta subcomplex subunit 11, mitochondrial OS=Bos taurus GN=NDUFB11 PE=1 SV=2	0.937562	0.879548	1.14815	0.732682	0.887156	0.430674	0.83946	0.722328	0.953083	0.363005	0.903649	0.840669	1.02802	0.907022	0.847227	0.382747	1.70608	0.587758	1.12124	0.336333	1.0666	0.873499	3.87258	0.305556	1	0.935565	0.963829	0.817654	1.72575	0.366221
tr|A7YWH5|A7YWH5_BOVIN	DKC1	DKC1 protein OS=Bos taurus GN=DKC1 PE=1 SV=1	0.862979	0.784028					1.33045	0.584989	1.09672	0.362993	0.758578	0.618553							0.758578		1.39316	0.548179							1.39316
sp|P31408|VATB2_BOVIN	ATP6V1B2	V-type proton ATPase subunit B, brain isoform OS=Bos taurus GN=ATP6V1B2 PE=1 SV=3	1.27057	0.649199			1.38038	0.550297	1.18032	0.839402	1.27709	0.362686	1.33045	0.533314			0.672977	0.507998			1.00172	0.250076	0.981748	0.702428			0.981748	0.962532	1.1272	0.730079	1.03023	0.47293
sp|Q58DS9|RAB5C_BOVIN	RAB5C	Ras-related protein Rab-5C OS=Bos taurus GN=RAB5C PE=2 SV=1			0.963829	0.755028	1.30617	0.606209			1.135	0.362482			1.07647	0.73462	0.903649	0.84634	0.77983	0.313309	0.919981	0.282862			0.954993	0.971303	1.49969	0.483279	0.591562	0.410964	1.01541	0.281232
tr|F1MZ10|F1MZ10_BOVIN	LRRC1	Uncharacterized protein OS=Bos taurus GN=LRRC1 PE=4 SV=1	1.13763	0.634298			1.0666	0.787869	0.816582	0.599217	1.00694	0.362401	1.18032	0.591793			0.724436	0.58001			0.952378	0.29653	1.14815	0.650545			1.05682	0.882168	0.816582	0.712072	1.00718	0.428965
sp|Q0P5F2|PSMG1_BOVIN	PSMG1	Proteasome assembly chaperone 1 OS=Bos taurus GN=PSMG1 PE=2 SV=1	0.672977	0.500091					1.04713	0.914011	0.860053	0.362148	0.737904	0.588156							0.737904		0.816582	0.713006							0.816582
tr|F1MK54|F1MK54_BOVIN	MROH8	Uncharacterized protein OS=Bos taurus GN=MROH8 PE=4 SV=2	0.698232	0.535258					1.08643	0.853901	0.892329	0.362131	0.928966	0.901183							0.928966		1.90546	0.343303							1.90546
tr|A6QPI9|A6QPI9_BOVIN	TPSB1	TPSB1 protein OS=Bos taurus GN=TPSB1 PE=2 SV=1	0.824138	0.53992					0.855067	0.846414	0.839602	0.362098	0.390841	0.0289253							0.390841		0.534564	0.451607							0.534564
tr|A3KN52|A3KN52_BOVIN	AKT1S1	AKT1S1 protein OS=Bos taurus GN=AKT1S1 PE=2 SV=1	0.809096	0.587698	1.22462	0.52812	1.59956	0.648398	0.963829	0.990347	1.14927	0.361979	0.92045	0.80152	1.1695	0.663009	0.758578	0.920641	0.928966	0.848403	0.944373	0.504241	0.816582	0.64016	1.31826	0.995547	2.91072	0.516411	0.685488	0.8136	1.43276	0.416044
sp|P18892|BT1A1_BOVIN	BTN1A1	Butyrophilin subfamily 1 member A1 OS=Bos taurus GN=BTN1A1 PE=1 SV=2	0.580764	0.0492422	0.912011	0.890979	0.636796	0.455905	1.09648	0.596947	0.806512	0.0718972	1.24738	0.0339938	1.03753	0.889879	0.428549	0.129445	0.387258	0.0254624	0.775179	0.0023169	1.83654	0.0347038	0.801678	0.93072	0.152757	0.00566071	0.895365	0.54736	0.921584	0.0023236
tr|E1BH80|E1BH80_BOVIN	YTHDF3	Uncharacterized protein OS=Bos taurus GN=YTHDF3 PE=4 SV=2	0.648634	0.438254			1.10662	0.769293	0.698232	0.885674	0.81783	0.361824	1.08643	0.933794			0.586138	0.450678			0.836282	0.342122	3.34195	0.295485			0.515229	0.38555	0.870964	0.713713	1.57605	0.163819
tr|F1N6Y7|F1N6Y7_BOVIN	F1N6Y7	Uncharacterized protein OS=Bos taurus GN=EIF5B PE=1 SV=2	1.1272	0.614635	0.862979	0.789249			1.11686	0.615503	1.03568	0.361811	1.07647	0.730357	0.591562	0.413853			3.90841	0.177182	1.85881	0.124107	1.10662	0.66879	0.444631	0.295697					0.775628	0.198105
tr|A8E4N5|A8E4N5_BOVIN	RING1	RING1 protein OS=Bos taurus GN=RING1 PE=2 SV=1	0.654636	0.482711					1.02802	0.945129	0.841326	0.361679	0.937562	0.904273							0.937562		1.45881	0.502075							1.45881
sp|Q0V8G8|ZBTB6_BOVIN	ZBTB6	Zinc finger and BTB domain-containing protein 6 OS=Bos taurus GN=ZBTB6 PE=2 SV=1	1.24738	0.390155			0.887156	0.90068	1.13763	0.848829	1.09072	0.361609	1.10662	0.8286			1.27057	0.786169			1.1886	0.458419	0.83946	0.289735			1.27057	0.749214	2.07014	0.400582	1.39339	0.171141
sp|Q29S21|K2C7_BOVIN	KRT7	Keratin, type II cytoskeletal 7 OS=Bos taurus GN=KRT7 PE=2 SV=1	0.334195	1.27294e-06	0.765597	0.204003	1.09648	0.339438	0.413047	0.0129211	0.652329	1.72513e-07	0.510505	0.0274722	0.580764	0.581702	3.34195	0.000164939	2.93765	0.288306	1.84272	4.55566e-05	0.0416869	0	0.272898	0.075116	1.80302	0.940907	1.19124	0.25771	0.827211	0
tr|A2VDX0|A2VDX0_BOVIN	TWF2	TWF2 protein OS=Bos taurus GN=TWF2 PE=2 SV=1	0.787046	0.676022	0.77983	0.653425	0.642688	0.550484	2.26987	0.81758	1.11986	0.361542	1.1695	0.663184	0.679204	0.515152	1.05682	0.477357	1.35519	0.567296	1.06518	0.244209	0.717794	0.83461	1.57036	0.448604	1.03753	0.391338	1.00925	0.678972	1.08373	0.253927
sp|Q8MJG1|PSIP1_BOVIN	PSIP1	PC4 and SFRS1-interacting protein OS=Bos taurus GN=PSIP1 PE=2 SV=2	0.895365	0.712126	0.928966	0.392818	1.20226	0.709414	0.990832	0.999413	1.00436	0.361123	1.09648	0.70363	1.03753	0.607942	0.879022	0.81549	0.963829	0.745575	0.994214	0.410511	1.48594	0.27093	1.10662	0.944736	1.1695	0.739822	0.946237	0.920812	1.17707	0.339071
tr|F1MGK7|F1MGK7_BOVIN	ASIC5	Uncharacterized protein OS=Bos taurus GN=ASIC5 PE=3 SV=2	1.38038	0.550351					0.887156	0.826853	1.13377	0.361047	1.11686	0.810709							1.11686		0.717794	0.559998							0.717794
tr|F1MN04|F1MN04_BOVIN	PAICS	Uncharacterized protein OS=Bos taurus GN=PAICS PE=3 SV=2	0.981748	0.99816			0.277971	0.352346	0.963829	0.845537	0.741183	0.360994	1.02802	0.804962			1.03753	0.920389			1.03277	0.497539	1.10662	0.590858			0.334195	0.595044	1.07647	0.910387	0.839095	0.37603
tr|Q3SZN9|Q3SZN9_BOVIN	SLC23A2	Solute carrier family 23 (Nucleobase transporters), member 2 OS=Bos taurus GN=SLC23A2 PE=2 SV=1	1.35519	0.566415					0.870964	0.801761	1.11308	0.360541	1.09648	0.845476							1.09648		0.642688	0.468006							0.642688
sp|Q3ZBD2|ARP10_BOVIN	ACTR10	Actin-related protein 10 OS=Bos taurus GN=ACTR10 PE=2 SV=1	0.194089	0.531735					1.52757	0.853865	0.860827	0.360487	1.72187	0.709332							1.72187		0.954993	0.582918							0.954993
tr|F1MY28|F1MY28_BOVIN	BAG6	Uncharacterized protein OS=Bos taurus GN=BAG6 PE=4 SV=1	0.334195	0.473518	0.887156	0.544349	0.92045	0.886301	1.39316	0.864407	0.883739	0.360367	1.20226	0.659156	1.00925	0.876724	0.870964	0.836985	0.679204	0.517204	0.940421	0.403187	0.328095	0.181999	1.58489	0.562267	1.44544	0.4413	1.03753	0.932253	1.09899	0.156611
sp|Q8HYI9|PFD5_BOVIN	PFDN5	Prefoldin subunit 5 OS=Bos taurus GN=PFDN5 PE=2 SV=1	1.03753	0.85952	1.45881	0.47081			0.855067	0.730397	1.11714	0.35977	1.00925	0.966203	0.954993	0.973897			0.452898	0.320859	0.805714	0.364061	1.08643	0.732972	0.77983	0.674522					0.933128	0.382014
tr|G3MWU1|G3MWU1_BOVIN	TXNRD1	Thioredoxin reductase 1, cytoplasmic OS=Bos taurus GN=TXNRD1 PE=3 SV=1	0.824138	0.503019					1.0666	0.898869	0.945367	0.359462	0.824138	0.565791							0.824138		1.1695	0.541738							1.1695
tr|A4FV64|A4FV64_BOVIN	SF4	SF4 protein OS=Bos taurus GN=SF4 PE=2 SV=1	0.946237	0.919036					1.48594	0.490807	1.21609	0.358874	1.1272	0.792032							1.1272		4.44631	0.16201							4.44631
tr|F1MM83|F1MM83_BOVIN	PGLS	6-phosphogluconolactonase OS=Bos taurus GN=PGLS PE=4 SV=1	1.00925	0.847669	0.990832	0.866122	0.990832	0.73194	0.92045	0.363489	0.977842	0.358464	1.0666	0.419946	0.787046	0.602848	0.937562	0.695035	0.744732	0.58894	0.883984	0.259521	0.937562	0.54383	1.04713	0.869952	1.09648	0.438166	0.903649	0.60206	0.996205	0.286184
tr|A5PKJ2|A5PKJ2_BOVIN	SMARCE1	SMARCE1 protein OS=Bos taurus GN=SMARCE1 PE=2 SV=1			1.92309	0.475824			0.954993	0.945734	1.43904	0.358292	0.963829	0.949082	1.28233	0.752085			1.49969	0.65655	1.24862	0.460595	0.570164	0.392386	0.765597	0.824885					0.66788	0.284372
sp|Q17QH8|D39U1_BOVIN	SDR39U1	Epimerase family protein SDR39U1 OS=Bos taurus GN=SDR39U1 PE=2 SV=1	0.685488	0.521199			1	0.981299	1.35519	0.571272	1.01356	0.357455	0.744732	0.600918			0.751623	0.607119			0.748177	0.309614	0.765597	0.631			1.33045	0.585179	0.816582	0.712688	0.970878	0.336963
tr|F1MDL6|F1MDL6_BOVIN	MCU	Uncharacterized protein OS=Bos taurus GN=MCU PE=4 SV=1	0.685488	0.444644			0.870964	0.682087	0.990832	0.962749	0.849095	0.357326	1.05682	0.938721			0.862979	0.681703			0.959898	0.453181	1.5417	0.433246			0.937562	0.817397	0.870964	0.634793	1.11674	0.307739
tr|Q2TBR3|Q2TBR3_BOVIN	SET	SET nuclear oncogene OS=Bos taurus GN=SET PE=2 SV=1	0.16293	0.0183388	0.787046	0.424043	0.42462	0.0983527	0.862979	0.470254	0.559393	0.00614401	1.19124	0.502238	0.946237	0.556388	1.15878	0.589649	0.972747	0.617516	1.06725	0.257001	11.4815	0.168722	0.57544	0.313656	0.283139	0.398884	0.369828	0.0834435	3.17749	0.0195775
tr|F1MBI8|F1MBI8_BOVIN	SYNGAP1	Uncharacterized protein OS=Bos taurus GN=SYNGAP1 PE=4 SV=2	1.33045	0.543121					1.09648	0.825188	1.21347	0.357293	2.1677	0.0279355							2.1677		0.147231	0.0480634							0.147231
tr|A6H7E3|A6H7E3_BOVIN	PDLIM1	PDZ and LIM domain 1 OS=Bos taurus GN=PDLIM1 PE=1 SV=1	2.72898	0.00525928	1.36773	0.275842	0.564937	0.454653	0.787046	0.623262	1.36217	0.00678831	0.990832	0.851022	1.36773	0.246296	1.88799	0.00260144	0.524808	0.182272	1.19284	0.00231121	0.751623	0.3252	0.751623	0.316231	1.15878	0.472563	1.99526	0.000585136	1.16432	0.00086865
sp|Q3ZBR1|SERP1_BOVIN	SERP1	Stress-associated endoplasmic reticulum protein 1 OS=Bos taurus GN=SERP1 PE=3 SV=1	0.83946	0.870921			0.539511	0.366395	0.928966	0.913027	0.769312	0.356887	1.88799	0.52356			0.737904	0.591058			1.31295	0.275355	4.20727	0.915023			0.416869	0.269988	1.0666	0.875149	1.89691	0.300806
tr|G3MXV0|G3MXV0_BOVIN	FKBP5	Peptidylprolyl isomerase OS=Bos taurus GN=FKBP5 PE=4 SV=1	1.72187	0.643823	0.772681	0.550937	0.887156	0.820827	0.937562	0.663659	1.07982	0.356582	0.751623	0.734521	1.10662	0.777557	1.01859	0.659201	0.809096	0.633907	0.921483	0.394422	1.44544	0.897899	0.704693	0.433576	0.787046	0.811326	0.685488	0.896006	0.905667	0.426688
tr|Q5E962|Q5E962_BOVIN	AKR1B1	Aldo-keto reductase family 1, member B1 OS=Bos taurus GN=AKR1B1 PE=2 SV=1	0.981748	0.981683			0.77983	0.789736	0.816582	0.3752	0.859387	0.356567	0.937562	0.805498			1.01859	0.865863			0.978077	0.478908	0.887156	0.591108			2.48886	0.0251507	1.35519	0.690287	1.57707	0.0382631
tr|A5D7B8|A5D7B8_BOVIN	MGC139150	MGC139150 protein OS=Bos taurus GN=MGC139150 PE=2 SV=1			1.10662	0.913231	0.672977	0.4891			0.8898	0.356463			1.01859	0.697729	0.758578	0.603674	1.55597	0.161128	1.11104	0.145443			1.87068	0.124515	0.895365	0.830934	0.928966	0.895205	1.23167	0.17828
sp|A7MBJ5|CAND1_BOVIN	CAND1	Cullin-associated NEDD8-dissociated protein 1 OS=Bos taurus GN=CAND1 PE=2 SV=1	1	0.956159			1.31826	0.456599	0.903649	0.664583	1.07397	0.35606	1.14815	0.49652			0.787046	0.492969			0.9676	0.232147	0.92045	0.690334			1.04713	0.846272	0.809096	0.580402	0.925558	0.388109
tr|E2GEZ2|E2GEZ2_BOVIN	Tom40A	Translocase of outer mitochondrial membrane 40A OS=Bos taurus GN=Tom40A PE=2 SV=1	0.698232	0.62886			1.1272	0.710921	0.685488	0.648832	0.836973	0.356011	1.11686	0.717905			0.534564	0.172949			0.825714	0.138827	3.53183	0.226036			0.847227	0.667932	0.912011	0.808874	1.76369	0.212605
tr|Q2HJD6|Q2HJD6_BOVIN	CUX1	CUX1 protein (Fragment) OS=Bos taurus GN=CUX1 PE=2 SV=1	0.809096	0.540476	0.990832	0.984754	0.831764	0.734462	0.77983	0.49187	0.85288	0.355728	0.92045	0.775504	1.0666	0.863052	1.02802	0.933359	1.05682	0.843711	1.01797	0.555513	0.831764	0.590086	0.717794	0.440575	1.05682	0.894928	0.946237	0.931747	0.888153	0.376892
tr|A5D7K0|A5D7K0_BOVIN	BLVRA	Biliverdin reductase A OS=Bos taurus GN=BLVRA PE=2 SV=1	0.809096	0.55297	1.08643	0.849896	0.887156	0.49471	1.00925	0.82368	0.947983	0.355032	1.00925	0.907566	1.01859	0.958852	1.04713	0.691908	0.685488	0.516751	0.940115	0.445261	0.559758	0.448684	0.972747	0.964079	0.937562	0.68848	0.946237	0.685361	0.854076	0.366167
sp|P04467|CALB1_BOVIN	CALB1	Calbindin OS=Bos taurus GN=CALB1 PE=1 SV=3			0.586138	0.903583	1.18032	0.672946			0.88323	0.438378			9.0365	0.00040789	0.990832	0.989134	0.128233	0.00171327	3.38519	1.29197e-05			3.90841	0.00420264	0.954993	0.920584	1.94089	0.279652	2.2681	0.0067065
tr|E1BHK2|E1BHK2_BOVIN	ADD1	Uncharacterized protein OS=Bos taurus GN=ADD1 PE=4 SV=1	1.10662	0.579276	0.92045	0.527804	0.887156	0.879844	0.855067	0.71183	0.942324	0.355017	0.824138	0.67012	1	0.95321	0.972747	0.563375	1.07647	0.476265	0.968338	0.336192	0.660694	0.191714	0.895365	0.375268	0.937562	0.756672	1.05682	0.586869	0.88761	0.132926
sp|Q17QW1|BORG5_BOVIN	CDC42EP1	Cdc42 effector protein 1 OS=Bos taurus GN=CDC42EP1 PE=2 SV=1			0.895365	0.836957	0.691831	0.529734			0.793598	0.354653			0.879022	0.817845	0.539511	0.362587	1.45881	0.500951	0.959116	0.240123			0.831764	0.730288	0.816582	0.711736	1.00925	0.973875	0.885866	0.478976
tr|M5FI09|M5FI09_BOVIN	LOC528959	HCG1658583-like OS=Bos taurus GN=LOC528959 PE=4 SV=1	1.2942	0.620686					1.20226	0.714026	1.24823	0.354555	0.83946	0.751081							0.83946		1.99526	0.324761							1.99526
tr|E1BFF9|E1BFF9_BOVIN	GOLGA1	Uncharacterized protein OS=Bos taurus GN=GOLGA1 PE=4 SV=1	1.00925	0.693227			0.990832	0.998902	0.751623	0.415794	0.917236	0.354529	0.963829	0.995771			1.08643	0.853358			1.02513	0.541526	1.20226	0.546319			1.10662	0.821512	0.954993	0.937938	1.08796	0.435699
sp|Q3ZC21|MI4GD_BOVIN	MIF4GD	MIF4G domain-containing protein OS=Bos taurus GN=MIF4GD PE=2 SV=1	0.963829	0.716052	1.18032	0.708831	0.47863	0.378404	0.937562	0.994149	0.890086	0.354521	1.19124	0.607328	0.809096	0.701657	0.608135	0.747362	0.816582	0.681253	0.856264	0.377044	1.2942	0.0244539	1.08643	0.861555	0.203236	0.250665	1.08643	0.869468	0.917571	0.0381239
tr|F1ML52|F1ML52_BOVIN	KCNG4	Uncharacterized protein OS=Bos taurus GN=KCNG4 PE=3 SV=2	1.1695	0.74558	1	0.863212			1.57036	0.447297	1.24662	0.354498	0.981748	0.98308	1.19124	0.733707			0.981748	0.991105	1.05158	0.565772	0.505825	0.334408	0.356451	0.70159					0.431138	0.225003
tr|F1MF12|F1MF12_BOVIN	MKRN1	Uncharacterized protein OS=Bos taurus GN=MKRN1 PE=4 SV=2	0.313329	0.407075	0.787046	0.659597	0.954993	0.937583	0.758578	0.758248	0.703486	0.354474	1.20226	0.878748	1.0666	0.884998	0.772681	0.643216	0.887156	0.830684	0.982174	0.50447	0.855067	0.90291	0.981748	0.990644	1.01859	0.948055	0.928966	0.900011	0.946093	0.637641
tr|Q08DY5|Q08DY5_BOVIN	NRBP1	Nuclear receptor binding protein 1 OS=Bos taurus GN=NRBP1 PE=2 SV=1	1.10662	0.64596					0.903649	0.685328	1.00514	0.354285	1.07647	0.715509							1.07647		0.744732	0.285838							0.744732
sp|Q0II26|AIMP2_BOVIN	AIMP2	Aminoacyl tRNA synthase complex-interacting multifunctional protein 2 OS=Bos taurus GN=AIMP2 PE=2 SV=1	0.887156	0.506976	1.00925	0.946934	1.15878	0.481966	0.954993	0.823328	1.00254	0.354125	1.14815	0.442189	1.20226	0.630329	0.597035	0.143423	0.666807	0.425682	0.903565	0.0901472	1.04713	0.157103	0.847227	0.461914	1.13763	0.636539	0.954993	0.670126	0.996744	0.130422
tr|E1BMZ9|E1BMZ9_BOVIN	SMC4	Structural maintenance of chromosomes protein OS=Bos taurus GN=SMC4 PE=3 SV=2	1.10662	0.82929					0.698232	0.533389	0.902428	0.354087	1.10662	0.824918							1.10662		1.51356	0.475002							1.51356
tr|F1MLR4|F1MLR4_BOVIN	CNTFR	Uncharacterized protein OS=Bos taurus GN=CNTFR PE=4 SV=1	1.18032	0.735747			0.981748	0.89994	0.613762	0.433493	0.925277	0.35391	0.963829	0.951013			0.963829	0.930331			0.963829	0.554906	0.293765	0.19803			1	0.936354	0.847227	0.53482	0.713664	0.18629
tr|F1N7X9|F1N7X9_BOVIN	RBM42	RNA-binding protein 42 OS=Bos taurus GN=RBM42 PE=4 SV=1	0.731139	0.583367	1.1272	0.544623			0.928966	0.903317	0.929101	0.353889	1.1272	0.80415	1.22462	0.512034			1.18032	0.537782	1.17738	0.305041	2.0893	0.307305	0.346737	0.170757					1.21802	0.0699711
sp|A6QP79|COL12_BOVIN	COLEC12	Collectin-12 OS=Bos taurus GN=COLEC12 PE=2 SV=1	0.794328	0.677691	0.772681	0.65094	0.772681	0.552529	1.13763	0.780399	0.869329	0.353866	0.809096	0.696423	1.05682	0.806172	1.11686	0.731683	0.831764	0.794008	0.953635	0.454666	1.52757	0.466712	0.758578	0.604343	0.981748	0.977907	0.990832	0.997693	1.06468	0.42128
tr|E1BN78|E1BN78_BOVIN	THEMIS2	Uncharacterized protein OS=Bos taurus GN=THEMIS2 PE=4 SV=1	0.698232	0.536616					1.10662	0.822714	0.902428	0.353617	1.08643	0.847969							1.08643		1.83654	0.359042							1.83654
tr|F1N422|F1N422_BOVIN	FAM63A	Ubiquitin carboxyl-terminal hydrolase MINDY-1 OS=Bos taurus GN=FAM63A PE=4 SV=1	0.855067	0.777104			0.990832	0.685816	1.40605	0.53741	1.08398	0.353484	0.824138	0.722495			0.990832	0.42127			0.907485	0.272089	0.737904	0.592166			0.990832	0.897914	0.990832	0.37688	0.906523	0.287654
tr|F1MBE0|F1MBE0_BOVIN	CWC27	Peptidyl-prolyl cis-trans isomerase CWC27 homolog OS=Bos taurus GN=CWC27 PE=4 SV=2	0.912011	0.711423			1.28233	0.576869	1.09648	0.696963	1.09694	0.35322	0.954993	0.893681			0.824138	0.675367			0.889565	0.436255	1.20226	0.453835			0.92045	0.846548	0.954993	0.917072	1.0259	0.396286
tr|A0A089N295|A0A089N295_BHV1K	UL47	Tegument protein VP13/14 OS=Bovine herpesvirus 1.2 (strain K22) GN=UL47 PE=4 SV=1	1.35519	0.573014					0.855067	0.768828	1.10513	0.353103	1.34276	0.581016							1.34276		0.597035	0.42005							0.597035
tr|E1BCW3|E1BCW3_BOVIN	PFKP	ATP-dependent 6-phosphofructokinase OS=Bos taurus GN=PFKP PE=3 SV=2	1.1695	0.749193					1.33045	0.587811	1.24998	0.353012	1.10662	0.831398							1.10662		0.642688	0.468656							0.642688
tr|A4IFR1|A4IFR1_BOVIN	CD2BP2	CD2BP2 protein OS=Bos taurus GN=CD2BP2 PE=2 SV=1			1.30617	0.605949	1.09648	0.726256			1.20132	0.352841			1.34276	0.580139	1.04713	0.703799	1.72187	0.393066	1.37059	0.251747			0.0114815	0.0294681	1.19124	0.764292	0.937562	0.765455	0.713429	0.0560069
tr|F1MXK2|F1MXK2_BOVIN	NUFIP2	Uncharacterized protein OS=Bos taurus GN=NUFIP2 PE=4 SV=1	0.83946	0.748665	1.02802	0.481191	0.903649	0.855422	0.751623	0.612694	0.880687	0.35259	0.895365	0.836566	0.928966	0.510833	0.895365	0.844224	0.912011	0.321681	0.907927	0.275527	0.816582	0.706044	1.03753	0.436329	0.794328	0.671604	1.0666	0.886005	0.928759	0.347528
sp|Q1JPH6|IF4H_BOVIN	EIF4H	Eukaryotic translation initiation factor 4H OS=Bos taurus GN=EIF4H PE=2 SV=1	1.33045	0.492261	1.78649	0.0264727	0.299226	0.224776	0.744732	0.302631	1.04023	0.0119525	1.20226	0.55949	1.28233	0.160316	0.772681	0.703456	0.972747	0.897047	1.05751	0.185874	1.2942	0.860023	1.59956	0.0843756	0.115878	0.2063	0.928966	0.322619	0.98465	0.0394558
tr|G3N0W8|G3N0W8_BOVIN	PURB	Uncharacterized protein OS=Bos taurus GN=PURB PE=4 SV=1	0.847227	0.904621	1.03753	0.88965	0.544503	0.315224	1.09648	0.743855	0.881434	0.352497	1.10662	0.9345	1.01859	0.853379	1.08643	0.865838	1.40605	0.416533	1.15442	0.429819	1.44544	0.208162	1.39316	0.530859	0.496592	0.405748	1.35519	0.186078	1.17259	0.0568948
tr|A1XEB1|A1XEB1_BOVIN	A1XEB1	Myosin light chain (Fragment) OS=Bos taurus PE=2 SV=1	3.34195	0.299227	1.65959	0.741301	1.11686	0.849759	1.01859	0.99952	1.78425	0.352215	1.80302	0.616769	2.29087	0.620096	1.09648	0.815424	0.510505	0.847533	1.42522	0.413572	0.248886	0.304474	1.14815	0.709453	1.38038	0.686743	1.92309	0.477007	1.17513	0.210809
tr|F1MW68|F1MW68_BOVIN	CTSZ	Cathepsin Z OS=Bos taurus GN=CTSZ PE=3 SV=1	1.1272	0.996972	0.946237	0.722155	1.1272	0.667703	1.04713	0.391654	1.06194	0.352103	1.03753	0.983923	1.27057	0.311815	1.24738	0.450731	1	0.972479	1.13887	0.297438	2.93765	0.173544	1.35519	0.242072	0.887156	0.68502	1.10662	0.685805	1.57165	0.0989374
sp|Q3MHR5|SRSF2_BOVIN	SRSF2	Serine/arginine-rich splicing factor 2 OS=Bos taurus GN=SRSF2 PE=2 SV=3			1.55597	0.687342	0.77983	0.637159			1.1679	0.351665			1.77011	0.271467	0.972747	0.865193	6.54636	0.418581	3.09641	0.185256			1.24738	0.371139	0.731139	0.946544	0.524808	0.367428	0.834443	0.220108
tr|Q8HYX0|Q8HYX0_BOVIN	cacna2D1	Calcium channel alpha-2/delta subunit 1 (Fragment) OS=Bos taurus GN=cacna2D1 PE=4 SV=1	1.44544	0.507672	0.794328	0.667671			1.09648	0.836714	1.11208	0.351537	0.937562	0.91256	1.31826	0.602283			0.963829	0.947995	1.07322	0.48597	1.02802	0.945262	0.654636	0.478456					0.841326	0.359527
tr|A6H778|A6H778_BOVIN	GPR107	GPR107 protein OS=Bos taurus GN=GPR107 PE=2 SV=1	0.625173	0.745949	1.33045	0.48397	0.809096	0.639694	0.529663	0.812099	0.823596	0.351434	0.870964	0.839757	1.1695	0.689881	1.24738	0.667925	0.870964	0.779535	1.0397	0.439136	8.55067	0.152074	1.1695	0.683893	0.765597	0.51499	1.09648	0.819672	2.89556	0.160504
tr|F1MJH6|F1MJH6_BOVIN	REL	Uncharacterized protein OS=Bos taurus GN=REL PE=4 SV=2	0.717794	0.558164					1.13763	0.783823	0.927711	0.35142	1.01859	0.952498							1.01859		0.544503	0.368042							0.544503
sp|A2VDS1|SCLY_BOVIN	SCLY	Selenocysteine lyase OS=Bos taurus GN=SCLY PE=2 SV=1	0.737904	0.907958	0.679204	0.695776	1.07647	0.526209	1.36773	0.563854	0.965325	0.351335	0.824138	0.816749	0.57544	0.914779	0.679204	0.163326	0.47863	0.0598868	0.639353	0.0521161	6.54636	0.190024	0.855067	0.489848	0.239883	0.0204969	0.691831	0.411041	2.08329	0.0109315
sp|Q5EAC7|CPIN1_BOVIN	CIAPIN1	Anamorsin OS=Bos taurus GN=CIAPIN1 PE=2 SV=1	1.13763	0.730903	1.09648	0.813113			0.816582	0.476271	1.0169	0.351147	1.10662	0.726779	0.990832	0.996284			0.816582	0.596754	0.971346	0.441684	0.717794	0.31407	1.59956	0.326985					1.15868	0.119699
sp|Q28165|PABP2_BOVIN	PABPN1	Polyadenylate-binding protein 2 OS=Bos taurus GN=PABPN1 PE=1 SV=3	0.751623	0.60949	0.731139	0.65498	1.27057	0.578175	0.879022	0.809559	0.90809	0.350799	0.946237	0.926253	0.912011	0.903129	1.11686	0.687993	1.72187	0.542718	1.17424	0.446027	1.18032	0.730894	1.02802	0.918149	0.92045	0.826567	0.887156	0.777162	1.00399	0.512234
tr|A5PJD6|A5PJD6_BOVIN	ATL3	ATL3 protein OS=Bos taurus GN=ATL3 PE=2 SV=1	1.18032	0.789213	1.87068	0.317082	0.83946	0.839823	0.724436	0.888871	1.15372	0.350755	1	0.98864	1.00925	0.831918	0.501187	0.479947	0.648634	0.574572	0.789769	0.385073	0.912011	0.85278	0.772681	0.73242	0.711214	0.717869	0.862979	0.899572	0.814721	0.498221
tr|F1N3Q4|F1N3Q4_BOVIN	PALM	Uncharacterized protein OS=Bos taurus GN=PALM PE=4 SV=1	0.744732	0.617428	0.642688	0.465133	0.787046	0.667103	1.04713	0.974818	0.805399	0.350711	1.10662	0.81981	1.09648	0.837711	1.24738	0.888744	1.39316	0.540898	1.21091	0.457093	0.586138	0.425629	0.972747	0.964496	1.13763	0.713889	1.19124	0.747095	0.971939	0.378681
tr|E1BGA0|E1BGA0_BOVIN	ITGA7	Uncharacterized protein OS=Bos taurus GN=ITGA7 PE=3 SV=2	1.35519	0.572937					0.847227	0.760914	1.10121	0.350564	1.01859	0.951856							1.01859		0.660694	0.485778							0.660694
sp|Q8MJD5|HOP_BOVIN	HOPX	Homeodomain-only protein OS=Bos taurus GN=HOPX PE=3 SV=1	1.19124	0.720672	1.24738	0.660445			0.737904	0.592405	1.05884	0.350387	1	0.985223	0.816582	0.703942			1.51356	0.475367	1.11005	0.382192	0.586138	0.410223	0.946237	0.92334					0.766188	0.317897
tr|F1MUI0|F1MUI0_BOVIN	HIP1R	Uncharacterized protein OS=Bos taurus GN=HIP1R PE=1 SV=1			0.737904	0.586459	0.912011	0.741918			0.824958	0.350092			0.724436	0.569441	1.01859	0.884393	1.09648	0.836413	0.946502	0.435846			0.630957	0.456155	0.887156	0.472891	0.862979	0.531082	0.793697	0.204215
tr|F1MHM5|F1MHM5_BOVIN	YARS	Tyrosine--tRNA ligase OS=Bos taurus GN=YARS PE=3 SV=1	0.963829	0.984132	0.549541	0.0527418	1.07647	0.855487	0.554626	0.0461363	0.786115	0.0217855	1.00925	0.875623	0.724436	0.247454	1	0.618823	1.25892	0.280794	0.998153	0.146623	10.5682	0.00792952	0.366438	0.131954	0.49204	0.135386	0.685488	0.0567572	3.02804	0.000316163
tr|F1MY13|F1MY13_BOVIN	AASS	Alpha-aminoadipic semialdehyde synthase, mitochondrial OS=Bos taurus GN=AASS PE=4 SV=2	1.04713	0.691752			1.65959	0.425552	1	0.956173	1.23557	0.350045	0.912011	0.54429			0.744732	0.663988			0.828371	0.307559	0.972747	0.986123			1.33045	0.527115	0.990832	0.802963	1.09801	0.433757
sp|A5D7H2|STRN3_BOVIN	STRN3	Striatin-3 OS=Bos taurus GN=STRN3 PE=2 SV=1	0.765597	0.632831			1.1695	0.74584	1.31826	0.595984	1.08445	0.349921	0.724436	0.572156			0.809096	0.692858			0.766766	0.328195	0.794328	0.667707			1.13763	0.781703	0.990832	0.997111	0.974262	0.485692
sp|Q3T035|ARPC3_BOVIN	ARPC3	Actin-related protein 2/3 complex subunit 3 OS=Bos taurus GN=ARPC3 PE=1 SV=3	1.15878	0.728444	1.11686	0.565494	0.794328	0.62864	1.00925	0.717565	1.01981	0.349846	1.13763	0.456871	1.10662	0.811828	0.912011	0.648017	0.299226	0.368366	0.863872	0.238463	4.2462	0.0370194	0.717794	0.689656	0.625173	0.46553	0.15417	0.403925	1.43583	0.0392954
sp|Q3SZ76|COMD3_BOVIN	COMMD3	COMM domain-containing protein 3 OS=Bos taurus GN=COMMD3 PE=2 SV=1	0.928966	0.679299	1.04713	0.971838	0.474242	0.312272	0.954993	0.900434	0.851333	0.34967	1.13763	0.8015	0.937562	0.765507	1.07647	0.872277	0.928966	0.63397	1.02016	0.462606	0.801678	0.851349	1.1272	0.979812	1.38038	0.552046	1.02802	0.942991	1.08432	0.513785
sp|Q9BGI3|PRDX2_BOVIN	PRDX2	Peroxiredoxin-2 OS=Bos taurus GN=PRDX2 PE=2 SV=1	1.51356	0.688744	2.42103	0.00856924	0.263027	0.221461	0.619441	0.680051	1.20426	0.0119762	1.02802	0.727545	0.524808	0.170746	1.6293	0.00619263	0.737904	0.658968	0.980006	0.00793125	0.159956	7.19583e-06	0.544503	0.196661	0.544503	0.989933	2.24905	0.0212286	0.874504	2.93171e-06
tr|F1N027|F1N027_BOVIN	THUMPD3	THUMP domain-containing protein 3 OS=Bos taurus GN=THUMPD3 PE=4 SV=1	1.28233	0.62788					1.21339	0.691699	1.24786	0.349648	0.801678	0.687392							0.801678		1.94089	0.336162							1.94089
tr|Q29RP3|Q29RP3_BOVIN	REM1	RAS (RAD and GEM)-like GTP-binding 1 OS=Bos taurus GN=REM1 PE=2 SV=1	1.10662	0.826505					0.691831	0.52547	0.899227	0.349647	1.22462	0.685071							1.22462		0.619441	0.439776							0.619441
tr|Q8M444|Q8M444_BOVIN	COX2	Cytochrome c oxidase subunit 2 OS=Bos taurus GN=COX2 PE=3 SV=1	0.981748	0.772412	1.57036	0.400527	1.20226	0.743205	1.23595	0.80599	1.24758	0.349386	0.654636	0.474668	1.5417	0.347582	0.765597	0.546964	0.77983	0.590301	0.935441	0.179534	1.8197	0.110904	1.34276	0.749423	0.57544	0.236233	1.59956	0.408195	1.33437	0.0554051
sp|Q2HJA5|DTBP1_BOVIN	DTNBP1	Dysbindin OS=Bos taurus GN=DTNBP1 PE=2 SV=1	0.801678	0.683341					1.28233	0.633643	1.042	0.348921	0.831764	0.73205							0.831764		0.597035	0.421371							0.597035
tr|E1B9G4|E1B9G4_BOVIN	PPIL3	Peptidyl-prolyl cis-trans isomerase OS=Bos taurus GN=PPIL3 PE=3 SV=2	1.38038	0.54475			1.41906	0.528459	0.928966	0.970169	1.2428	0.348511	1.0666	0.861684			1.69044	0.400311			1.37852	0.29757	1.02802	0.896885			1.58489	0.439367	0.963829	0.955817	1.19225	0.410789
tr|E1BLI9|E1BLI9_BOVIN	S100A9	Protein S100-A9 OS=Bos taurus GN=S100A9 PE=1 SV=2			3.53183	0.017024	0.698232	0.721009	0.544503	0.69361	1.59152	0.0332844	4.40555	0.160669	0.18197	0.00194814	0.787046	0.900109	0.343558	0.493378	1.42953	0.00299145	1.64437	0.363882	1.36773	0.461422	0.744732	0.908179	1.11686	0.866181	1.21842	0.294695
tr|H9KUV1|H9KUV1_BOVIN	S100A1	Protein S100 OS=Bos taurus GN=S100A1 PE=3 SV=1	1.11686	0.598121	0.963829	0.714219	0.496592	0.622286	0.816582	0.693056	0.848467	0.348386	0.981748	0.796898	0.416869	0.697514	2.14783	0.392729	1.07647	0.891144	1.15573	0.357753	0.0642688	0.146887	0.334195	0.408791	0.642688	0.666341	0.809096	0.863811	0.462562	0.139342
tr|F1MTZ0|F1MTZ0_BOVIN	PPP1R2	Protein phosphatase inhibitor 2 OS=Bos taurus GN=PPP1R2 PE=1 SV=1			1.0666	0.875041	0.666807	0.492939			0.866701	0.348001			1.03753	0.922645	0.831764	0.734898	1.52757	0.466176	1.13229	0.373437			0.787046	0.662398	0.691831	0.530803	0.887156	0.82416	0.788678	0.355808
tr|Q2TA04|Q2TA04_BOVIN	GPNMB	Glycoprotein (Transmembrane) nmb OS=Bos taurus GN=GPNMB PE=2 SV=1	1.05682	0.891864					0.654636	0.48303	0.855727	0.347698	1.25892	0.646526							1.25892		0.855067	0.769127							0.855067
sp|Q2TBS1|MTX1_BOVIN	MTX1	Metaxin-1 OS=Bos taurus GN=MTX1 PE=2 SV=1	0.717794	0.560497			1.13763	0.784973	1.28233	0.630685	1.04592	0.347239	0.887156	0.821996			0.855067	0.772492			0.871111	0.450911	1.85353	0.357729			1.25892	0.653441	0.903649	0.85079	1.3387	0.286363
tr|A5PJQ6|A5PJQ6_BOVIN	PGRMC2	PGRMC2 protein OS=Bos taurus GN=PGRMC2 PE=1 SV=1	0.816582	0.831073	1.1272	0.537752	0.337287	0.830204	0.529663	0.492159	0.702683	0.346868	1.02802	0.989005	0.648634	0.986796	2.37684	0.0407224	3.13329	0.189578	1.79669	0.0531833	0.539511	0.467304	1.38038	0.337721	1.28233	0.313092	0.954993	0.9738	1.0393	0.169304
tr|F1MQT9|F1MQT9_BOVIN	CD44	CD44 antigen OS=Bos taurus GN=CD44 PE=1 SV=2	1.10662	0.94246	2.99226	0.290144	1.34276	0.679513	0.751623	0.981831	1.54832	0.346711	0.928966	0.995632	0.972747	0.727459	1.61436	0.149545	1.0666	0.558693	1.14567	0.193073	0.824138	0.570506	0.972747	0.734473	2.24905	0.0885214	0.946237	0.969707	1.24804	0.142697
sp|P00921|CAH2_BOVIN	CA2	Carbonic anhydrase 2 OS=Bos taurus GN=CA2 PE=1 SV=3	2.1677	0.595412	1.48594	0.530302	0.847227	0.73594	0.340408	0.0251365	1.21032	0.0448656	3.66438	0.283516	0.133045	0.338991	0.636796	0.637503	0.711214	0.946077	1.28636	0.188416	0.0253513	4.06399e-08	0.185353	0.384021	1.38038	0.764467	1.7378	0.326553	0.832222	5.05481e-07
sp|P20821|GCSH_BOVIN	GCSH	Glycine cleavage system H protein, mitochondrial OS=Bos taurus GN=GCSH PE=1 SV=1	0.580764	0.811142	2.22844	0.4475	0.698232	0.617719	1.22462	0.813514	1.18301	0.346686	0.554626	0.803508	1.23595	0.719167	1.5417	0.864223	1.8197	0.799541	1.28799	0.496104	1.69044	0.754427	0.963829	0.517181	0.636796	0.548629	1.21339	0.711677	1.12611	0.316949
sp|Q17QQ2|TPMT_BOVIN	TPMT	Thiopurine S-methyltransferase OS=Bos taurus GN=TPMT PE=2 SV=1	0.816582	0.703701					0.751623	0.609605	0.784103	0.346684	0.870964	0.798917							0.870964		1.40605	0.533793							1.40605
sp|Q3T106|SRSF7_BOVIN	SRSF7	Serine/arginine-rich splicing factor 7 OS=Bos taurus GN=SRSF7 PE=2 SV=1	0.465586	0.239322	1.07647	0.940736	1.41906	0.673116	1.51356	0.506008	1.11867	0.220417	0.990832	0.923565	1.52757	0.236139	2.10863	0.188161	3.63078	0.0594782	2.06445	0.0246392	1.0666	0.687754	0.349945	0.355085	1.36773	0.510663	0.77983	0.410018	0.891025	0.175358
tr|F1MEN2|F1MEN2_BOVIN	SPECC1	Uncharacterized protein OS=Bos taurus GN=SPECC1 PE=4 SV=2	0.855067	0.572531			0.862979	0.509178	1.00925	0.948733	0.909099	0.346595	0.847227	0.599435			1.07647	0.734883			0.961846	0.353084	0.666807	0.339067			1.14815	0.568626	0.758578	0.432777	0.857846	0.166608
tr|A3KMW0|A3KMW0_BOVIN	CCDC97	CCDC97 protein OS=Bos taurus GN=CCDC97 PE=2 SV=1	0.660694	0.485737	0.946237	0.929363	0.717794	0.563691	1.19124	0.716351	0.878992	0.346571	1.6293	0.423111	1.0666	0.881541	0.744732	0.600515	0.539511	0.364425	0.995034	0.228123	1.01859	0.95691	1.51356	0.475389	0.57544	0.396455	0.963829	0.953084	1.01786	0.336675
tr|Q861S4|Q861S4_BOVIN	RPL21	Similar to ribosomal protein L21 (Fragment) OS=Bos taurus GN=RPL21 PE=2 SV=1	0.724436	0.782456			1.55597	0.430652	0.77983	0.81896	1.02008	0.346162	1.33045	0.664451			0.887156	0.969012			1.10881	0.454979	9.28966	0.215684			0.855067	0.940136	0.92045	0.911249	3.68839	0.274096
sp|Q9XSJ0|UCHL5_BOVIN	UCHL5	Ubiquitin carboxyl-terminal hydrolase isozyme L5 OS=Bos taurus GN=UCHL5 PE=2 SV=1	0.831764	0.662268			1.21339	0.699961	0.794328	0.594126	0.946494	0.345773	1.21339	0.627246			1.51356	0.477441			1.36348	0.268928	1.59956	0.369355			1.34276	0.57731	0.660694	0.487529	1.20101	0.191995
tr|A5PJ71|A5PJ71_BOVIN	MRPL41	MRPL41 protein OS=Bos taurus GN=MRPL41 PE=2 SV=1	0.855067	0.769215	1.61436	0.40286	1.02802	0.936244	0.765597	0.624638	1.06576	0.345579	1	0.978212	1.05682	0.898681	0.862979	0.749009	1.1695	0.720047	1.02232	0.532563	0.47863	0.315426	0.824138	0.671368	1.20226	0.659196	1.02802	0.990195	0.883262	0.301662
sp|Q3T0Q6|CNBP_BOVIN	CNBP	Cellular nucleic acid-binding protein OS=Bos taurus GN=CNBP PE=2 SV=1	1.33045	0.785295	0.972747	0.678667	0.436516	0.343262	0.794328	0.98806	0.883511	0.345141	0.912011	0.692007	1.64437	0.424055	1.14815	0.889609	4.16869	0.0257393	1.96831	0.0492816	2.0893	0.206891	0.544503	0.264296	0.654636	0.446855	0.758578	0.963726	1.01175	0.110392
tr|E1BDX9|E1BDX9_BOVIN	FAM50A	Uncharacterized protein OS=Bos taurus GN=FAM50A PE=4 SV=1	0.765597	0.636761	1.15878	0.556286			1.1695	0.774418	1.03129	0.344993	0.887156	0.840481	0.954993	0.859866			1.38038	0.271554	1.07418	0.284116	0.855067	0.783756	0.879022	0.629279					0.867045	0.381384
sp|Q2TA49|VASP_BOVIN	VASP	Vasodilator-stimulated phosphoprotein OS=Bos taurus GN=VASP PE=2 SV=3	0.862979	0.565947	0.794328	0.40417	0.870964	0.992997	1.09648	0.794853	0.906187	0.344936	1.08643	0.747768	0.758578	0.230094	1.52757	0.480134	1.65959	0.911704	1.25804	0.218238	0.879022	0.577982	1.47231	0.150242	0.77983	0.437555	1.02802	0.769594	1.0398	0.12601
tr|F1MFA7|F1MFA7_BOVIN	CCDC186	Uncharacterized protein OS=Bos taurus GN=CCDC186 PE=4 SV=2			0.946237	0.734705	0.990832	0.578975			0.968535	0.344669			0.870964	0.393772	0.990832	0.409523	0.963829	0.88083	0.941875	0.233585			0.895365	0.258305	0.990832	0.428857	0.990832	0.754589	0.95901	0.166803
tr|F1MXQ3|F1MXQ3_BOVIN	FAM20C	Uncharacterized protein OS=Bos taurus GN=FAM20C PE=4 SV=2	1.57036	0.536827	1.01859	0.936182	0.691831	0.741583	1.38038	0.482629	1.16529	0.34431	0.636796	0.216285	0.912011	0.790308	0.409261	0.541206	0.963829	0.953076	0.730474	0.237924	0.267917	0.0539772	1.13763	0.7412	0.625173	0.603075	1.08643	0.73293	0.779286	0.0923581
tr|Q3HWF0|Q3HWF0_BOVIN	Q3HWF0	MHC class I antigen (Fragment) OS=Bos taurus GN=BoLA PE=2 SV=1	0.0903649	0.0108495			1.94089	0.334577	0.237684	0.410764	0.756312	0.00865973	0.158489	0.0219658			1.57036	0.446352			0.864426	0.0171853	0.100925	0.24945			1.94089	0.335775	0.887156	0.829154	0.976322	0.147681
tr|Q8JTT0|Q8JTT0_LSDV	LW088	Putative transcription termination factor OS=Lumpy skin disease virus GN=LW088 PE=4 SV=1			0.630957	0.455753	1.03753	0.931755			0.834243	0.344262			1.05682	0.900277	1.00925	0.964157	0.981748	0.989047	1.01594	0.614144			0.60256	0.437737	0.672977	0.505909	0.972747	0.976634	0.749428	0.300871
tr|E1BCV4|E1BCV4_BOVIN	NUP98	Uncharacterized protein OS=Bos taurus GN=NUP98 PE=4 SV=2	1.14815	0.686323	0.879022	0.438508	1.20226	0.701225	0.928966	0.85174	1.0396	0.344193	1.1272	0.719121	1.10662	0.32732	0.824138	0.717273	1.10662	0.621457	1.04115	0.261239	0.946237	0.894712	1.1272	0.284487	0.92045	0.87194	0.972747	0.97102	0.991658	0.375833
sp|Q3ZCA2|CPSF5_BOVIN	NUDT21	Cleavage and polyadenylation specificity factor subunit 5 OS=Bos taurus GN=NUDT21 PE=2 SV=1	1.0666	0.60979			1.04713	0.808631	0.831764	0.551699	0.98183	0.343371	1.01859	0.983045			0.954993	0.85633			0.986792	0.538442	1.39316	0.272549			1.08643	0.623242	0.946237	0.774825	1.14194	0.222797
tr|E1BL08|E1BL08_BOVIN	MAP3K14	Uncharacterized protein OS=Bos taurus GN=MAP3K14 PE=4 SV=1			0.981748	0.976853	0.608135	0.433016			0.794941	0.343332			0.981748	0.915356	0.879022	0.809402	1.00925	0.973324	0.956674	0.568042			0.824138	0.619635	1.30617	0.603887	0.937562	0.910919	1.02262	0.389219
tr|Q0P568|Q0P568_BOVIN	UFD1L	Ubiquitin fusion degradation 1 like OS=Bos taurus GN=UFD1L PE=2 SV=1			1.31826	0.600869	1.21339	0.703398			1.26582	0.34314			0.895365	0.831997	0.928966	0.910153	1.21339	0.694776	1.01257	0.488329			1.34276	0.581475	1.03753	0.896249	1.0666	0.870721	1.14896	0.45303
tr|F1N1V0|F1N1V0_BOVIN	HBS1L	HBS1-like protein OS=Bos taurus GN=HBS1L PE=4 SV=1	1.03753	0.872597	1.5417	0.317259			1	0.980357	1.19308	0.342914	1.33045	0.428753	1.39316	0.433314			1.28233	0.342486	1.33531	0.139335	1.31826	0.425763	0.704693	0.316723					1.01148	0.147993
sp|Q1LZD3|TSSC4_BOVIN	TSSC4	Protein TSSC4 OS=Bos taurus GN=TSSC4 PE=2 SV=1			0.903649	0.733185	0.731139	0.575811			0.817394	0.342873			0.717794	0.290221	0.870964	0.8018	0.990832	0.995394	0.859863	0.313137			1.64437	0.289337	0.831764	0.738319	0.937562	0.903921	1.1379	0.281394
sp|O02675|DPYL2_BOVIN	DPYSL2	Dihydropyrimidinase-related protein 2 OS=Bos taurus GN=DPYSL2 PE=1 SV=1	1.30617	0.0369072	0.416869	0.0153963	0.353183	0.067328	0.963829	0.529024	0.760013	0.000663137	1.13763	0.189062	1.27057	0.392019	1.15878	0.168724	0.672977	0.0777822	1.05999	0.0127859	0.794328	0.210241	1.36773	0.472695	0.870964	0.53262	1.25892	0.193525	1.07299	0.0650912
tr|F1MAZ7|F1MAZ7_BOVIN	ADHFE1	Hydroxyacid-oxoacid transhydrogenase, mitochondrial OS=Bos taurus GN=ADHFE1 PE=4 SV=2	0.981748	0.982742					1.61436	0.429253	1.29805	0.342687	0.787046	0.664985							0.787046		0.613762	0.434214							0.613762
sp|A6QPB3|COHA1_BOVIN	COL17A1	Collagen alpha-1(XVII) chain OS=Bos taurus GN=COL17A1 PE=2 SV=1	1.04713	0.790137	0.660694	0.84511	0.711214	0.709361	0.77983	0.375503	0.799717	0.342413	1.00925	0.833835	1.2942	0.594056	2.18776	0.0237644	1.20226	0.86661	1.42337	0.0649162	0.679204	0.213918	0.77983	0.755888	1.02802	0.636272	1.1695	0.566844	0.914137	0.189068
tr|F6QP30|F6QP30_BOVIN	BCAS1	Uncharacterized protein OS=Bos taurus GN=BCAS1 PE=4 SV=1	1.18032	0.705032	0.847227	0.762319			0.711214	0.503043	0.912921	0.342172	1.48594	0.445202	0.831764	0.737968			0.870964	0.7999	1.06289	0.336704	1.28233	0.580737	0.903649	0.858546					1.09299	0.384196
sp|Q58CP2|SUMF2_BOVIN	SUMF2	Sulfatase-modifying factor 2 OS=Bos taurus GN=SUMF2 PE=2 SV=1	0.787046	0.659443	1.22462	0.528107	0.963829	0.945298	1.40605	0.539476	1.09538	0.342158	1.07647	0.873869	0.990832	0.994588	1.01859	0.947731	1.15878	0.597495	1.06117	0.540622	0.642688	0.466989	1.47231	0.327385	1.03753	0.931212	1.03753	0.923901	1.04751	0.294067
sp|A7YY28|ABHEB_BOVIN	ABHD14B	Protein ABHD14B OS=Bos taurus GN=ABHD14B PE=2 SV=1	0.981748	0.277131	0.794328	0.426866	1.85353	0.438798	1.00925	0.432365	1.15972	0.107167	0.824138	0.646753	1.21339	0.394385	1.65959	0.0976858	0.501187	0.0163188	1.04958	0.00673311	0.416869	0.00160342	0.711214	0.636721	1.10662	0.737248	0.325087	0.634749	0.639949	0.00759053
tr|Q0VC47|Q0VC47_BOVIN	ERGIC1	Endoplasmic reticulum-golgi intermediate compartment (ERGIC) 1 OS=Bos taurus GN=ERGIC1 PE=2 SV=1	0.92045	0.742415	0.981748	0.877436	0.847227	0.328136	0.946237	0.826307	0.923916	0.341234	0.912011	0.800334	1.0666	0.752537	0.401791	0.307939	0.870964	0.437201	0.81284	0.227294	1.1695	0.363629	0.816582	0.375886	1.04713	0.717974	0.666807	0.619747	0.925004	0.193624
tr|A3KMX6|A3KMX6_BOVIN	UBR7	UBR7 protein OS=Bos taurus GN=UBR7 PE=2 SV=1	0.794328	0.676439	0.608135	0.428626			1.03753	0.927951	0.81333	0.341227	0.704693	0.544371	0.679204	0.513431			1.02802	0.942085	0.803971	0.337073	2.208	0.288419	0.642688	0.465644					1.42535	0.147528
sp|Q08DK9|MUM1_BOVIN	MUM1	PWWP domain-containing protein MUM1 OS=Bos taurus GN=MUM1 PE=2 SV=1	0.946237	0.929733	0.660694	0.488743			0.737904	0.591768	0.781612	0.341119	1.07647	0.860625	0.152757	0.131136			1.87068	0.351341	1.0333	0.10106	0.16293	0.135956	0.625173	0.447331					0.394051	0.0788524
tr|E1BI28|E1BI28_BOVIN	GM2A	Uncharacterized protein OS=Bos taurus GN=GM2A PE=4 SV=1			1.39316	0.544594	1.14815	0.76907			1.27066	0.34099			0.990832	0.995686	1.28233	0.632585	0.809096	0.690742	1.02742	0.443262			1.09648	0.832392	1.6293	0.422579	0.928966	0.895931	1.21825	0.372819
tr|F2Z4E9|F2Z4E9_BOVIN	CPSF6	Cleavage and polyadenylation-specificity factor subunit 6 OS=Bos taurus GN=CPSF6 PE=4 SV=1	1.08643	0.565703	1.08643	0.679129	1.36773	0.662731	1.05682	0.692036	1.14935	0.340827	0.990832	0.993381	1.07647	0.702727	1.21339	0.758046	0.895365	0.770978	1.04401	0.500616	0.981748	0.761204	1.03753	0.832389	1.70608	0.490361	0.903649	0.93764	1.15725	0.432318
sp|Q865F8|AHSP_BOVIN	AHSP	Alpha-hemoglobin-stabilizing protein OS=Bos taurus GN=AHSP PE=3 SV=1	0.946237	0.87622	1.8197	0.395832			0.824138	0.773039	1.19669	0.340556	0.895365	0.818521	0.855067	0.744542			0.608135	0.468039	0.786189	0.352666	0.175388	0.153476	1.58489	0.445644					0.880141	0.0866699
sp|Q3SZM5|NEUA_BOVIN	CMAS	N-acylneuraminate cytidylyltransferase OS=Bos taurus GN=CMAS PE=2 SV=1	0.990832	0.82212					0.847227	0.508224	0.91903	0.340419	0.981748	0.990276							0.981748		0.981748	0.762016							0.981748
tr|F1MPE1|F1MPE1_BOVIN	CD109	Uncharacterized protein OS=Bos taurus GN=CD109 PE=4 SV=2	0.691831	0.513028	1.00925	0.558962	1.02802	0.872616	1.19124	0.701644	0.980085	0.340229	0.92045	0.875197	1.30617	0.492393	1.35519	0.246896	0.625173	0.529882	1.05175	0.185457	1.03753	0.920865	0.244343	0.121748	1.19124	0.442525	0.912011	0.735595	0.846281	0.143936
tr|A7E306|A7E306_BOVIN	NID2	NID2 protein OS=Bos taurus GN=NID2 PE=2 SV=1	0.972747	0.963072					1.61436	0.433088	1.29355	0.340009	0.648634	0.477067							0.648634		0.529663	0.354324							0.529663
tr|F1MMN9|F1MMN9_BOVIN	AVIL	Uncharacterized protein OS=Bos taurus GN=AVIL PE=4 SV=2	1.38038	0.55569					1.1695	0.750276	1.27494	0.339911	0.937562	0.908889							0.937562		1.65959	0.415179							1.65959
tr|F1N032|F1N032_BOVIN	DENND4C	Uncharacterized protein OS=Bos taurus GN=DENND4C PE=4 SV=2	0.809096	0.707826	0.591562	0.410905			0.937562	0.917677	0.779407	0.339682	0.954993	0.900166	0.816582	0.704903			1.35519	0.572983	1.04225	0.403069	0.534564	0.370345	0.501187	0.330334					0.517876	0.13724
sp|Q29RJ1|AP4A_BOVIN	NUDT2	Bis(5'-nucleosyl)-tetraphosphatase [asymmetrical] OS=Bos taurus GN=NUDT2 PE=2 SV=3	1.24738	0.671526			1.5417	0.463528	0.903649	0.85402	1.23091	0.338905	1.1272	0.794134			1.2942	0.617327			1.2107	0.379833	0.394457	0.256721			1.1272	0.792685	0.870964	0.800906	0.79754	0.25412
sp|P62248|MYDGF_BOVIN	MYDGF	Myeloid-derived growth factor OS=Bos taurus GN=MYDGF PE=2 SV=1	2.03236	0.593286	1.38038	0.760596	0.619441	0.523768	0.654636	0.73679	1.1717	0.338853	0.895365	0.716987	1.23595	0.761817	0.648634	0.83839	0.937562	0.919926	0.929377	0.507365	2.53513	0.353733	1.11686	0.910823	0.666807	0.686501	0.765597	0.542496	1.2711	0.280378
tr|E1BM48|E1BM48_BOVIN	PRPF31	Uncharacterized protein OS=Bos taurus GN=PRPF31 PE=4 SV=1	1.49969	0.483338					0.903649	0.858417	1.20167	0.33877	0.990832	0.997934							0.990832		1.45881	0.502483							1.45881
tr|E1BF52|E1BF52_BOVIN	GFER	Sulfhydryl oxidase OS=Bos taurus GN=GFER PE=4 SV=1			1.59956	0.630116	0.83946	0.657706			1.21951	0.338501			1.33045	0.732382	1	0.724179	0.597035	0.745545	0.97583	0.421568			0.666807	0.633705	0.524808	0.500724	1.00925	0.995023	0.733622	0.373203
sp|P13213|SPRC_BOVIN	SPARC	SPARC OS=Bos taurus GN=SPARC PE=1 SV=2	0.60256	0.357524	1.03753	0.953945	0.903649	0.916466	1.48594	0.554542	1.00742	0.338074	0.554626	0.388917	1.01859	0.721047	1.24738	0.571474	0.666807	0.545301	0.871852	0.236778	0.30479	0.125012	1.57036	0.668486	1.38038	0.644161	1.13763	0.727634	1.09829	0.150097
tr|F1MU08|F1MU08_BOVIN	PARP1	Poly [ADP-ribose] polymerase OS=Bos taurus GN=PARP1 PE=4 SV=2	0.744732	0.501307	0.831764	0.611791			1.05682	0.861729	0.877771	0.337785	1.47231	0.284677	1.01859	0.976586			1.35519	0.512265	1.28203	0.233965	0.660694	0.312895	1.03753	0.949731					0.849111	0.267431
tr|A2VDM7|A2VDM7_BOVIN	SF1	Splicing factor 1 OS=Bos taurus GN=SF1 PE=2 SV=1			1.39316	0.421871	0.928966	0.979339			1.16106	0.337777			1.34276	0.274826	1.02802	0.9445	1.95885	0.160114	1.44321	0.104391			0.92045	0.841261	0.972747	0.991606	0.92045	0.485041	0.937882	0.426729
tr|Q3ZBY8|Q3ZBY8_BOVIN	GMDS	GDP-mannose 4,6-dehydratase OS=Bos taurus GN=GMDS PE=2 SV=1	0.654636	0.478342					1.07647	0.863064	0.865551	0.337599	0.912011	0.872769							0.912011		0.405508	0.263757							0.405508
tr|Q9XS61|Q9XS61_BOVIN	CD34	CD34 OS=Bos taurus GN=CD34 PE=2 SV=1	1.13763	0.830451			1.72187	0.500809	0.77983	0.634739	1.21311	0.337565	1.19124	0.727486			1.09648	0.946648			1.14386	0.475061	1.35519	0.614374			0.440555	0.693215	0.765597	0.726502	0.85378	0.369051
tr|A5D7A5|A5D7A5_BOVIN	GOLGA5	GOLGA5 protein OS=Bos taurus GN=GOLGA5 PE=2 SV=1	0.912011	0.507504	1.19124	0.550936	0.954993	0.92541	0.928966	0.666832	0.996803	0.337308	1	0.923816	0.963829	0.885135	0.83946	0.745451	0.772681	0.356562	0.893992	0.377359	1.02802	0.820192	1.70608	0.220704	0.787046	0.802071	1.03753	0.98107	1.13967	0.306327
tr|F1N3M7|F1N3M7_BOVIN	COMMD1	COMM domain-containing protein 1 OS=Bos taurus GN=COMMD1 PE=4 SV=1			1.1272	0.709932	1.34276	0.580559			1.23498	0.337211			1.1695	0.672805	1.34276	0.576124	0.758578	0.610225	1.09028	0.316962			0.870964	0.657651	1.61436	0.429042	0.903649	0.85346	1.12966	0.320259
tr|A0A140T842|A0A140T842_BOVIN	LONP1	Lon protease homolog, mitochondrial OS=Bos taurus GN=LONP1 PE=3 SV=1	1.02802	0.70895					1.0666	0.581258	1.04731	0.337169	0.83946	0.171826							0.83946		1.01859	0.757087							1.01859
tr|F1N1D5|F1N1D5_BOVIN	GBA	Glucosylceramidase OS=Bos taurus GN=GBA PE=3 SV=1	0.946237	0.930476					1.57036	0.441523	1.2583	0.336454	1.18032	0.740587							1.18032		0.801678	0.690185							0.801678
tr|G3MX28|G3MX28_BOVIN	KLHDC7A	Uncharacterized protein OS=Bos taurus GN=KLHDC7A PE=4 SV=1	1.23595	0.668695					0.758578	0.614303	0.997262	0.336429	1.36773	0.559302							1.36773		0.831764	0.736779							0.831764
sp|Q7SIH1|A2MG_BOVIN	A2M	Alpha-2-macroglobulin OS=Bos taurus GN=A2M PE=1 SV=2	1.21339	0.332381	0.765597	0.377948	1.36773	0.0458735	0.452898	0.056023	0.949903	0.00566674	1.01859	0.516912	0.895365	0.724989	1.25892	0.679033	0.619441	0.167176	0.94808	0.157573	0.103753	1.15274e-08	0.887156	0.705487	0.679204	0.154394	1.08643	0.229353	0.689135	5.13995e-08
sp|Q3ZCC9|SEC13_BOVIN	SEC13	Protein SEC13 homolog OS=Bos taurus GN=SEC13 PE=2 SV=1	1.00925	0.740086	0.912011	0.401582	1.36773	0.777929	0.963829	0.742228	1.06321	0.336402	1.0666	0.720986	0.83946	0.374743	1.00925	0.458569	0.92045	0.853443	0.95894	0.262319	1.7378	0.362896	0.92045	0.593427	1.03753	0.944477	0.954993	0.866195	1.16269	0.340807
sp|Q3ZC50|CCD47_BOVIN	CCDC47	Coiled-coil domain-containing protein 47 OS=Bos taurus GN=CCDC47 PE=2 SV=1	0.855067	0.568779	1.11686	0.77427	1.1272	0.584208	0.787046	0.66419	0.971543	0.335697	0.954993	0.981586	1.78649	0.603297	0.831764	0.208067	0.654636	0.819248	1.05697	0.255913	1.59956	0.798007	1.20226	0.839244	1.20226	0.37802	0.981748	0.976539	1.24646	0.400977
sp|Q3T093|NECP1_BOVIN	NECAP1	Adaptin ear-binding coat-associated protein 1 OS=Bos taurus GN=NECAP1 PE=2 SV=1			0.809096	0.420677	0.981748	0.973394			0.895422	0.33569			0.990832	0.996359	1.18032	0.72473	0.981748	0.978584	1.05097	0.56275			0.586138	0.094866	1.01859	0.946045	1.07647	0.881265	0.893731	0.160882
tr|A6QLH3|A6QLH3_BOVIN	STX3	STX3 protein OS=Bos taurus GN=STX3 PE=2 SV=1	0.831764	0.744585	0.77983	0.660107	0.704693	0.379138	0.954993	0.91692	0.81782	0.335682	1.03753	0.931067	0.92045	0.881962	0.809096	0.711253	1.03753	0.932194	0.95115	0.562612	0.831764	0.878316	1.00925	0.964014	0.758578	0.724091	1.04713	0.870187	0.911681	0.558166
sp|P19427|DERM_BOVIN	DPT	Dermatopontin OS=Bos taurus GN=DPT PE=1 SV=3	2.70396	0.0125385	1.36773	0.600429	0.648634	0.467481	0.409261	0.215181	1.2824	0.0106561	1.94089	0.161869	1.11686	0.772105	1.57036	0.211411	0.496592	0.281161	1.28118	0.0526879	0.170608	0.0087126	0.928966	0.89219	1.13763	0.918877	1.55597	0.395681	0.948292	0.0272954
sp|Q08DP3|RELL1_BOVIN	RELL1	RELT-like protein 1 OS=Bos taurus GN=RELL1 PE=2 SV=1	0.625173	0.448451	1.04713	0.907295	1.04713	0.694308	1.30617	0.604517	1.0064	0.335593	0.963829	0.954028	1.05682	0.901708	0.855067	0.683696	0.862979	0.787966	0.934673	0.527671	0.559758	0.38182	2.10863	0.305962	1.14815	0.515117	1	0.966971	1.20413	0.188829
tr|F1N582|F1N582_BOVIN	C1orf27	Uncharacterized protein OS=Bos taurus GN=C1orf27 PE=4 SV=1	0.724436	0.566729					1.19124	0.721852	0.957839	0.335468	0.937562	0.912425							0.937562		0.57544	0.397909							0.57544
tr|G3MXC2|G3MXC2_BOVIN	THAP4	THAP domain-containing protein 4 OS=Bos taurus GN=THAP4 PE=4 SV=1	0.862979	0.782305					1.43219	0.52288	1.14758	0.335444	0.847227	0.753319							0.847227		0.77983	0.653287							0.77983
tr|Q2KIS4|Q2KIS4_BOVIN	DHRS1	Dehydrogenase/reductase (SDR family) member 1 OS=Bos taurus GN=DHRS1 PE=2 SV=1	0.809096	0.690557					1.33045	0.592202	1.06977	0.335385	0.963829	0.94755							0.963829		0.564937	0.386992							0.564937
tr|A4FUB5|A4FUB5_BOVIN	COMMD10	COMMD10 protein OS=Bos taurus GN=COMMD10 PE=2 SV=1	1.1695	0.738889	1.08643	0.945562	0.642688	0.404547	0.758578	0.601738	0.914298	0.334911	0.990832	0.995092	0.816582	0.524936	1.10662	0.808419	0.376704	0.380603	0.822686	0.325599	0.794328	0.668513	1.6293	0.407732	0.636796	0.43517	0.862979	0.863813	0.98085	0.25796
tr|F2Z4C1|F2Z4C1_BOVIN	TUBA1A	Tubulin alpha chain OS=Bos taurus GN=TUBA1A PE=3 SV=1	0.711214	0.443214					0.30761	0.920301	0.509412	0.334781	0.60256	0.210273							0.60256		3.40408	0.834966							3.40408
sp|Q58DS7|PON2_BOVIN	PON2	Serum paraoxonase/arylesterase 2 OS=Bos taurus GN=PON2 PE=2 SV=1	0.972747	0.908552			0.954993	0.99596	1.09648	0.287311	1.00807	0.33464	0.972747	0.907879			1.09648	0.824296			1.03461	0.500684	0.564937	0.168937			1.08643	0.789313	1.05682	0.902306	0.902727	0.210626
tr|Q3T0U5|Q3T0U5_BOVIN	CHMP2A	Chromatin modifying protein 2A OS=Bos taurus GN=CHMP2A PE=2 SV=1			1.04713	0.668851	0.751623	0.609229			0.899376	0.334549			1.03753	0.744914	0.954993	0.987925	1.15878	0.766395	1.05043	0.505422			1.01859	0.482383	0.794328	0.656001	0.83946	0.709199	0.884126	0.307436
tr|F1MT41|F1MT41_BOVIN	PTGFRN	Uncharacterized protein OS=Bos taurus GN=PTGFRN PE=4 SV=1	1.02802	0.845109					0.809096	0.482153	0.918556	0.334542	1.15878	0.633983							1.15878		0.691831	0.325954							0.691831
sp|Q32L76|SAA4_BOVIN	SAA4	Serum amyloid A-4 protein OS=Bos taurus GN=SAA4 PE=2 SV=1	1.10662	0.825263	1.70608	0.427677	0.275423	0.892442	0.698232	0.538043	0.94659	0.334322	0.963829	0.961313	1.31826	0.359446	1.41906	0.547719	0.912011	0.908205	1.15329	0.336673	0.704693	0.545979	1.44544	0.495866	1.24738	0.648945	1.10662	0.820456	1.12604	0.308188
sp|Q5EA71|RM49_BOVIN	MRPL49	39S ribosomal protein L49, mitochondrial OS=Bos taurus GN=MRPL49 PE=1 SV=1			1.28233	0.633882			0.794328	0.641873	1.03833	0.334199	1	0.907677	1.01859	0.95826			0.717794	0.560365	0.912128	0.469904	1.35519	0.55266	0.972747	0.963933					1.16397	0.401682
tr|G8JKY8|G8JKY8_BOVIN	G8JKY8	Reticulon OS=Bos taurus GN=RTN3 PE=4 SV=1	0.737904	0.592911	1.23595	0.662809	1.43219	0.464293	0.990832	0.927963	1.09922	0.334168	0.862979	0.827023	1.21339	0.657211	1.10662	0.738717	1.24738	0.649135	1.10759	0.410912	0.672977	0.471999	0.946237	0.837801	1.7378	0.354308	0.912011	0.984767	1.06726	0.301379
tr|E1BPW2|E1BPW2_BOVIN	ERC1	Uncharacterized protein OS=Bos taurus GN=ERC1 PE=4 SV=2	0.954993	0.696004	0.937562	0.734652	1.09648	0.950178	1.10662	0.348019	1.02391	0.333938	0.903649	0.4922	1.28233	0.317675	0.758578	0.636986	1.2942	0.179707	1.05969	0.0930618	0.937562	0.539989	1.13763	0.399428	1.38038	0.735007	0.946237	0.901314	1.10045	0.306814
sp|Q29RR5|TFP11_BOVIN	TFIP11	Tuftelin-interacting protein 11 OS=Bos taurus GN=TFIP11 PE=2 SV=2	1.10662	0.64528					1.35519	0.629215	1.23091	0.333713	1.10662	0.660587							1.10662		0.83946	0.999226							0.83946
tr|E1BKC9|E1BKC9_BOVIN	LGALSL	Galectin OS=Bos taurus GN=LGALSL PE=4 SV=1	0.654636	0.704955	1.65959	0.412129	0.83946	0.785084	0.630957	0.738806	0.94616	0.333381	0.758578	0.734739	1.65959	0.411476	1.24738	0.609206	0.231207	0.167047	0.974189	0.129944	0.666807	0.633181	1.58489	0.442868	0.30761	0.254139	0.322107	0.380571	0.720354	0.120376
sp|Q28055|ARP19_BOVIN	ARPP19	cAMP-regulated phosphoprotein 19 OS=Bos taurus GN=ARPP19 PE=1 SV=2			1.43219	0.526873	1.14815	0.768735			1.29017	0.333144			1.34276	0.597926	1.27057	0.637262	1.25892	0.660212	1.29075	0.328403			0.724436	0.565272	1	0.986104	0.972747	0.971719	0.899061	0.495446
sp|A6QLY4|ISOC1_BOVIN	ISOC1	Isochorismatase domain-containing protein 1 OS=Bos taurus GN=ISOC1 PE=2 SV=1	1.11686	0.62605			1.07647	0.851744	0.879022	0.483354	1.02412	0.332991	0.990832	0.889065			1.10662	0.812705			1.04873	0.489755	0.724436	0.316318			1.15878	0.747994	1.05682	0.880232	0.98001	0.294273
tr|Q5W5U3|Q5W5U3_BOVIN	HK1	Hexokinase 1 OS=Bos taurus GN=HK1 PE=1 SV=1	0.954993	0.899699					1.5417	0.449548	1.24835	0.332818	0.83946	0.746857							0.83946		0.390841	0.256117							0.390841
tr|E1B844|E1B844_BOVIN	TIMM44	Mitochondrial import inner membrane translocase subunit TIM44 OS=Bos taurus GN=TIMM44 PE=3 SV=1	0.937562	0.879216	0.666807	0.497126			0.816582	0.588906	0.806984	0.332739	1.01859	0.934686	0.972747	0.963123			0.972747	0.964075	0.988028	0.617049	1.23595	0.558622	1.09648	0.833685					1.16621	0.366806
sp|Q5E963|ARP5L_BOVIN	ARPC5L	Actin-related protein 2/3 complex subunit 5-like protein OS=Bos taurus GN=ARPC5L PE=2 SV=1	0.903649	0.596882	1.40605	0.652666	0.642688	0.898844	1.10662	0.479358	1.01475	0.332726	0.92045	0.684398	1.27057	0.34046	0.758578	0.570261	1.0666	0.377459	1.00405	0.173416	1.30617	0.317329	0.794328	0.23772	0.413047	0.563298	1.18032	0.383139	0.923467	0.0876624
sp|P22292|M2OM_BOVIN	SLC25A11	Mitochondrial 2-oxoglutarate/malate carrier protein OS=Bos taurus GN=SLC25A11 PE=1 SV=3	0.597035	0.416864					1.00925	0.968883	0.803144	0.332494	1.15878	0.758621							1.15878		1.13763	0.782463							1.13763
sp|Q3MHV6|SLAI2_BOVIN	SLAIN2	SLAIN motif-containing protein 2 OS=Bos taurus GN=SLAIN2 PE=2 SV=1	0.816582	0.754015	1.41906	0.45922	0.717794	0.56076	0.895365	0.862047	0.9622	0.332263	1.1695	0.657507	0.912011	0.829972	1.14815	0.766242	1.2942	0.538966	1.13096	0.383914	0.744732	0.586368	0.862979	0.734818	0.731139	0.581409	1.03753	0.932327	0.844094	0.390441
sp|Q5E966|EIF3I_BOVIN	EIF3I	Eukaryotic translation initiation factor 3 subunit I OS=Bos taurus GN=EIF3I PE=2 SV=1	0.711214	0.413696	0.816582	0.828699	1.00925	0.948336	1.22462	0.513417	0.940416	0.331808	0.895365	0.747887	1.0666	0.819332	0.937562	0.516808	0.801678	0.622763	0.9253	0.36014	2.31206	0.228019	0.444631	0.390919	0.972747	0.964373	1.03753	0.915021	1.19174	0.223526
tr|E1BJ59|E1BJ59_BOVIN	ATXN2L	Uncharacterized protein OS=Bos taurus GN=ATXN2L PE=4 SV=1	0.937562	0.804532			0.77983	0.65121	1.23595	0.488861	0.984446	0.331796	0.895365	0.681818			0.847227	0.759607			0.871296	0.394164	0.912011	0.741783			0.855067	0.775887	1.21339	0.701012	0.993489	0.426082
tr|Q0VC96|Q0VC96_BOVIN	THYN1	Thymocyte nuclear protein 1 OS=Bos taurus GN=THYN1 PE=2 SV=1	1.1695	0.6886			1.28233	0.605251	0.77983	0.614503	1.07722	0.331786	1.23595	0.657215			1.14815	0.720219			1.19205	0.370889	0.847227	0.662119			1.28233	0.543909	1.0666	0.862686	1.06538	0.369888
tr|Q29RN2|Q29RN2_BOVIN	GYG1	Glycogenin 1 OS=Bos taurus GN=GYG1 PE=2 SV=1	0.751623	0.404002	0.972747	0.948551	0.954993	0.487729	0.831764	0.890878	0.877782	0.331401	1.18032	0.848362	0.801678	0.502466	1.65959	0.0627128	0.591562	0.197978	1.05829	0.0419797	1.94089	0.606679	1.15878	0.554312	1.07647	0.418018	0.613762	0.147811	1.19747	0.102163
tr|A5PKA7|A5PKA7_BOVIN	ORAI1	ORAI1 protein OS=Bos taurus GN=ORAI1 PE=2 SV=1	0.787046	0.661273	0.887156	0.901927	0.515229	0.439852	1.28233	0.634073	0.86794	0.331233	0.847227	0.751641	0.794328	0.539373	0.270396	0.235647	1.48594	0.35709	0.849472	0.138261	1.39316	0.544915	1.65959	0.437853	0.229087	0.256085	1.36773	0.639568	1.16239	0.149889
tr|F1MYV9|F1MYV9_BOVIN	OXSR1	Uncharacterized protein OS=Bos taurus GN=OXSR1 PE=1 SV=1			1.15878	0.515286	0.862979	0.779289			1.01088	0.331154			1.05682	0.714457	0.816582	0.711729	0.698232	0.175571	0.857211	0.174091			1.31826	0.258475	0.855067	0.766426	1.04713	0.914184	1.07348	0.270818
tr|F1N5L6|F1N5L6_BOVIN	DSC3	Desmocollin-3 OS=Bos taurus GN=DSC3 PE=4 SV=2	0.954993	0.830539					0.879022	0.483269	0.917008	0.331049	1.11686	0.387281							1.11686		0.77983	0.316326							0.77983
tr|Q3T0G3|Q3T0G3_BOVIN	AHSA1	AHA1, activator of heat shock 90kDa protein ATPase homolog 1 (Yeast) OS=Bos taurus GN=AHSA1 PE=2 SV=1	0.928966	0.742344			1.45881	0.506664	1.0666	0.678139	1.15146	0.331008	0.954993	0.794984			1.0666	0.878063			1.01079	0.479168	1.1695	0.43843			1.6293	0.422545	0.92045	0.875832	1.23975	0.253427
sp|Q3T0S6|RL8_BOVIN	RPL8	60S ribosomal protein L8 OS=Bos taurus GN=RPL8 PE=2 SV=3	0.648634	0.456993	0.534564	0.756513	1.08643	0.536719	1.05682	0.8949	0.831611	0.330948	0.981748	0.980688	0.554626	0.0873657	0.744732	0.284069	1.14815	0.909002	0.857315	0.106219	1.25892	0.636483	1.10662	0.254883	0.981748	0.712504	1.07647	0.977386	1.10594	0.27166
sp|A5D7E2|TM9S4_BOVIN	TM9SF4	Transmembrane 9 superfamily member 4 OS=Bos taurus GN=TM9SF4 PE=2 SV=2	0.928966	0.857692			0.496592	0.329006	1.05682	0.90306	0.827459	0.330838	0.954993	0.99622			0.416869	0.270486			0.685931	0.249094	1.21339	0.672083			0.591562	0.41139	1.00925	0.976202	0.938068	0.341844
sp|P01888|B2MG_BOVIN	B2M	Beta-2-microglobulin OS=Bos taurus GN=B2M PE=1 SV=2	2.88403	0.428152	1.39316	0.674957	0.398107	0.926344	0.432514	0.619062	1.27695	0.330619	12.0226	0.032033	0.946237	0.900256	0.816582	0.710613	1.51356	0.109068	3.82476	0.0231635	4.2462	0.123179	0.322107	0.289148	1.19124	0.690467	1.03753	0.922341	1.69927	0.10787
tr|F1MBD2|F1MBD2_BOVIN	MBLAC1	Metallo-beta-lactamase domain-containing protein 1 OS=Bos taurus GN=MBLAC1 PE=4 SV=1	0.751623	0.606155			0.92045	0.882809	1.51356	0.475189	1.06188	0.33043	0.794328	0.676689			1.27057	0.637182			1.03245	0.347908	0.679204	0.51141			1.25892	0.64668	1.01859	0.961648	0.985573	0.374704
sp|Q32PB8|RS21_BOVIN	RPS21	40S ribosomal protein S21 OS=Bos taurus GN=RPS21 PE=3 SV=1	0.887156	0.813808	0.737904	0.522228	0.963829	0.414836	1.11686	0.935725	0.926438	0.329871	0.912011	0.905972	0.737904	0.507218	1.57036	0.48462	1.13763	0.925903	1.08948	0.367962	1.80302	0.151856	0.554626	0.618168	0.60256	0.308196	1	0.977315	0.990051	0.123466
tr|Q0VD44|Q0VD44_BOVIN	TWSG1	Twisted gastrulation homolog 1 (Drosophila) OS=Bos taurus GN=TWSG1 PE=2 SV=1	0.765597	0.627009			0.831764	0.737021	1.39316	0.547247	0.996839	0.329396	0.862979	0.78068			0.937562	0.903527			0.90027	0.482352	0.794328	0.671764			1.20226	0.703163	0.887156	0.825133	0.961249	0.418353
sp|Q3SYW0|FBX15_BOVIN	FBXO15	F-box only protein 15 OS=Bos taurus GN=FBXO15 PE=2 SV=1	0.642688	0.499801					1.1272	0.796583	0.884943	0.329183	0.809096	0.712932							0.809096		1.2942	0.611888							1.2942
tr|F1ME70|F1ME70_BOVIN	SLC2A10	Uncharacterized protein OS=Bos taurus GN=SLC2A10 PE=3 SV=2	0.642688	0.499801					1.1272	0.796583	0.884943	0.329183	0.809096	0.712932							0.809096		1.2942	0.611888							1.2942
tr|Q7M2Y2|Q7M2Y2_BOVIN	Q7M2Y2	Tumor-specific transplantation antigen P198 homolog p23 (Fragment) OS=Bos taurus PE=3 SV=1	0.824138	0.717023			1.87068	0.352336	0.990832	0.995471	1.22855	0.328347	1.02802	0.934052			1.05682	0.901832			1.04242	0.538655	3.10456	0.209575			0.824138	0.72007	0.954993	0.933971	1.6279	0.232468
tr|G5E5V6|G5E5V6_BOVIN	CGNL1	Uncharacterized protein OS=Bos taurus GN=CGNL1 PE=4 SV=1	0.824138	0.781304	0.457088	0.0175599	0.870964	0.454114	0.787046	0.921801	0.734809	0.044358	1.00925	0.601343	0.554626	0.246741	1.10662	0.78623	1.1272	0.683558	0.949425	0.225219	5.15229	0.211962	1.13763	0.544494	0.801678	0.704754	1.09648	0.774586	2.04702	0.197523
sp|Q3MHI4|PHAX_BOVIN	PHAX	Phosphorylated adapter RNA export protein OS=Bos taurus GN=PHAX PE=2 SV=2	0.92045	0.881469	1.15878	0.701752	0.824138	0.305372	0.912011	0.862806	0.953844	0.327877	0.895365	0.832355	0.972747	0.963233	1	0.972046	1.03753	0.916786	0.97641	0.622877	1.55597	0.457013	0.928966	0.82405	0.801678	0.264657	0.990832	0.866411	1.06936	0.235251
tr|F1N3J9|F1N3J9_BOVIN	OGFRL1	Uncharacterized protein OS=Bos taurus GN=OGFRL1 PE=4 SV=1	1.65959	0.411121	1.02802	0.859136			0.816582	0.710007	1.16806	0.327817	1.45881	0.507029	0.912011	0.923474			1.07647	0.87156	1.1491	0.428654	0.937562	0.912015	0.912011	0.857164					0.924786	0.514491
sp|Q2HJI3|F136A_BOVIN	FAM136A	Protein FAM136A OS=Bos taurus GN=FAM136A PE=2 SV=1			1.0666	0.707793	1.36773	0.558972			1.21716	0.327741			1.05682	0.782273	1.2942	0.64309	0.895365	0.577895	1.08213	0.356458			0.92045	0.706266	1.45881	0.482455	0.981748	0.947943	1.12034	0.377917
tr|Q17QD7|Q17QD7_BOVIN	LUC7L	LUC7-like (S. cerevisiae) OS=Bos taurus GN=LUC7L PE=2 SV=1	0.92045	0.763769	0.928966	0.755831	0.903649	0.534992	0.824138	0.526534	0.894301	0.32751	0.928966	0.82817	1.13763	0.613094	1.02802	0.842263	0.928966	0.850599	1.00589	0.476797	1.09648	0.524768	0.946237	0.632793	1.00925	0.996805	1	0.925655	1.01299	0.442221
tr|Q148N1|Q148N1_BOVIN	MCM4	DNA helicase OS=Bos taurus GN=MCM4 PE=2 SV=1	1.33045	0.585605					1.23595	0.674718	1.2832	0.327441	1.24738	0.666073							1.24738		0.816582	0.702023							0.816582
tr|G5E531|G5E531_BOVIN	TCP1	T-complex protein 1 subunit alpha OS=Bos taurus GN=TCP1 PE=3 SV=1	0.928966	0.953902	0.619441	0.447181			1.07647	0.586382	0.874958	0.32733	0.870964	0.639536	0.77983	0.652262			1.24738	0.674131	0.966059	0.34986	1.45881	0.149264	1.27057	0.643843					1.36469	0.113608
tr|E1BLV6|E1BLV6_BOVIN	VARS	Uncharacterized protein OS=Bos taurus GN=VARS PE=3 SV=2	0.847227	0.448224			1.1272	0.796884	1.0666	0.699361	1.01367	0.327081	1.1272	0.496277			0.981748	0.992251			1.05447	0.380981	1.02802	0.816718			0.946237	0.921006	0.895365	0.835684	0.956539	0.532654
tr|A6QR35|A6QR35_BOVIN	SCAMP2	Secretory carrier-associated membrane protein OS=Bos taurus GN=SCAMP2 PE=1 SV=1	1.83654	0.72663	1	0.978211	0.963829	0.564773	0.711214	0.403151	1.1279	0.326729	1.15878	0.55718	1.2942	0.617626	1.01859	0.92472	0.586138	0.406807	1.01443	0.291658	0.816582	0.931712	1.14815	0.766082	0.591562	0.154972	1.30617	0.52241	0.965617	0.188082
tr|E1BNV1|E1BNV1_BOVIN	MYBPC2	Uncharacterized protein OS=Bos taurus GN=MYBPC2 PE=4 SV=2	1.33045	0.585484					1.23595	0.671009	1.2832	0.326135	0.847227	0.763658							0.847227		1.85353	0.357088							1.85353
tr|F1N2F1|F1N2F1_BOVIN	FAM129A	Uncharacterized protein OS=Bos taurus GN=FAM129A PE=1 SV=2	1.1272	0.479138	1.14815	0.615565			0.963829	0.842301	1.07973	0.326049	0.990832	0.988506	1.24738	0.618974			1.40605	0.589708	1.21475	0.401418	0.794328	0.256953	0.737904	0.71895					0.766116	0.188206
sp|Q3MHP3|S10AE_BOVIN	S100A14	Protein S100-A14 OS=Bos taurus GN=S100A14 PE=3 SV=1	0.972747	0.711163	1.31826	0.290568	1.02802	0.895099	0.963829	0.871081	1.07071	0.326	0.954993	0.680791	0.981748	0.666198	2.53513	0.151975	1.01859	0.909811	1.37262	0.197005	0.758578	0.654083	1	0.34936	1.65959	0.31525	0.981748	0.972405	1.09998	0.209626
tr|G5E6M7|G5E6M7_BOVIN	SDHA	Succinate dehydrogenase [ubiquinone] flavoprotein subunit, mitochondrial OS=Bos taurus GN=SDHA PE=1 SV=1	0.981748	0.57621	1.04713	0.901608	1.2942	0.571819	0.855067	0.541171	1.04453	0.325641	1.03753	0.886319	1.15878	0.741559	0.855067	0.732198	0.787046	0.641305	0.959604	0.443651	0.772681	0.759519	0.92045	0.874962	1.04713	0.901503	0.990832	0.996827	0.932773	0.582968
tr|F1MLF3|F1MLF3_BOVIN	LOC531264	Uncharacterized protein OS=Bos taurus GN=LOC531264 PE=4 SV=1	1.18032	0.710894					0.744732	0.550334	0.962527	0.325185	1.22462	0.644198							1.22462		0.731139	0.807351							0.731139
tr|Q3T0F9|Q3T0F9_BOVIN	GRB2	Growth factor receptor-bound protein 2 OS=Bos taurus GN=GRB2 PE=2 SV=1	0.847227	0.886509	1.45881	0.576046	0.794328	0.363661	0.855067	0.861085	0.988859	0.324775	1.15878	0.758723	1.18032	0.826582	1.39316	0.268046	0.990832	0.762888	1.18077	0.290244	2.46604	0.234653	0.554626	0.675972	1.13763	0.920167	0.954993	0.960366	1.27832	0.303825
tr|M5FHM4|M5FHM4_BOVIN	STUB1	STIP1 homology and U-box containing protein 1 OS=Bos taurus GN=STUB1 PE=4 SV=1	1.00925	0.947104	1.04713	0.273473	0.630957	0.835876	0.963829	0.737776	0.912792	0.324586	0.895365	0.972727	0.831764	0.990817	0.666807	0.453306	0.824138	0.270989	0.804518	0.278421	0.787046	0.770766	1.15878	0.93476	0.549541	0.663296	1.09648	0.882078	0.89796	0.507499
sp|Q09430|PROF2_BOVIN	PFN2	Profilin-2 OS=Bos taurus GN=PFN2 PE=1 SV=2	1.07647	0.738577					0.870964	0.528304	0.973714	0.324583	1.01859	0.913713							1.01859		0.946237	0.834044							0.946237
tr|E1B864|E1B864_BOVIN	ITGB4	Integrin beta OS=Bos taurus GN=ITGB4 PE=1 SV=2	0.963829	0.712101			1.51356	0.430304	0.461318	0.804067	0.979569	0.324504	0.83946	0.616965			1.03753	0.90865			0.938494	0.415553	0.109648	0.0779992			1.57036	0.413422	0.972747	0.960614	0.884253	0.0850973
tr|E1B7E9|E1B7E9_BOVIN	EIF4EBP2	Uncharacterized protein OS=Bos taurus GN=EIF4EBP2 PE=4 SV=1	0.816582	0.563517	0.698232	0.533148			1.02802	0.819065	0.84761	0.324273	1.13763	0.588546	0.698232	0.536102			1.6293	0.427101	1.15505	0.226093	0.648634	0.23308	0.855067	0.772301					0.751851	0.184555
tr|Q0IIA3|Q0IIA3_BOVIN	SRI	Sorcin OS=Bos taurus GN=SRI PE=2 SV=1	1	0.926373	1.59956	0.60231	0.990832	0.802322	0.83946	0.355384	1.10746	0.32394	1.0666	0.676186	1.19124	0.795054	1.15878	0.0577364	0.534564	0.486259	0.987795	0.0835497	0.870964	0.387981	1.1272	0.578201	1.25892	0.132296	1.02802	0.914105	1.07128	0.120397
tr|A5D9B4|A5D9B4_BOVIN	HNRPH2	Heterogeneous nuclear ribonucleoprotein H2 OS=Bos taurus GN=HNRPH2 PE=2 SV=1	1.33045	0.587244					0.787046	0.661155	1.05875	0.323457	1.18032	0.730594							1.18032		0.704693	0.54728							0.704693
tr|A8DC37|A8DC37_BOVIN	FCGR2A	Fc-gamma-RII-D OS=Bos taurus GN=FCGR2A PE=1 SV=1	0.559758	0.380542	0.751623	0.569193	1.00925	0.972242	1.15878	0.751362	0.869853	0.323056	0.711214	0.549976	0.666807	0.476808	1.85353	0.356268	1.40605	0.55298	1.1594	0.176401	0.887156	0.830003	0.731139	0.504355	1.6293	0.423977	1.03753	0.932787	1.07128	0.330452
tr|F1MZD5|F1MZD5_BOVIN	DHRS4	Dehydrogenase/reductase SDR family member 4 OS=Bos taurus GN=DHRS4 PE=4 SV=2	1.18032	0.629827					0.809096	0.614371	0.994708	0.322691	1.02802	0.904993							1.02802		0.496592	0.230254							0.496592
tr|Q3SX47|Q3SX47_BOVIN	HNRPC	Heterogeneous nuclear ribonucleoprotein C (C1/C2) OS=Bos taurus GN=HNRPC PE=2 SV=1	1	0.816929	1.14815	0.571227	0.963829	0.903897	0.564937	0.373285	0.91923	0.32226	0.60256	0.124629	1.04713	0.943903	0.83946	0.558628	2.03236	0.0276079	1.13038	0.0199922	5.97035	0.0170429	1.10662	0.333886	0.704693	0.515758	0.794328	0.570746	2.144	0.0188908
tr|A0A140T841|A0A140T841_BOVIN	FAM213B	Prostamide/prostaglandin F synthase OS=Bos taurus GN=FAM213B PE=4 SV=1	0.591562	0.465538	0.77983	0.649697	0.887156	0.974188	1.19124	0.534061	0.862447	0.322166	0.903649	0.587675	0.685488	0.502528	0.519996	0.426671	0.887156	0.840687	0.749072	0.262571	1.11686	0.235678	2.0893	0.316241	0.981748	0.85414	0.946237	0.971156	1.28354	0.195427
tr|F1N2L9|F1N2L9_BOVIN	ALDH9A1	4-trimethylaminobutyraldehyde dehydrogenase OS=Bos taurus GN=ALDH9A1 PE=3 SV=2	0.895365	0.725316			1.19124	0.932993	0.469894	0.359124	0.852167	0.321952	0.83946	0.40899			0.685488	0.337025			0.762474	0.15052	1.28233	0.514862			0.855067	0.579089	0.49204	0.502875	0.876479	0.241491
tr|A6QQS5|A6QQS5_BOVIN	WHSC2	WHSC2 protein OS=Bos taurus GN=WHSC2 PE=2 SV=1	0.679204	0.508898					1.15878	0.757799	0.91899	0.321929	0.963829	0.948544							0.963829		1.2942	0.614818							1.2942
tr|A5PJA4|A5PJA4_BOVIN	CCDC43	CCDC43 protein OS=Bos taurus GN=CCDC43 PE=2 SV=1	0.912011	0.869359	0.981748	0.981294	0.524808	0.35212	0.685488	0.522819	0.776014	0.321845	1.11686	0.805619	0.963829	0.960588	1.02802	0.94033	0.972747	0.970644	1.02036	0.620309	1.04713	0.913733	0.77983	0.654634	0.619441	0.441624	0.928966	0.894684	0.843842	0.392619
tr|I6NUJ4|I6NUJ4_BOVIN	SLC44A5	Solute carrier family 44 member 5 OS=Bos taurus GN=SLC44A5 PE=2 SV=1	1.47231	0.499553					0.855067	0.771494	1.16369	0.321788	1.13763	0.786626							1.13763		0.559758	0.38175							0.559758
tr|F1MES6|F1MES6_BOVIN	UBXN6	UBX domain-containing protein 6 OS=Bos taurus GN=UBXN6 PE=4 SV=1	1.1695	0.733077					1.39316	0.525105	1.28133	0.321519	1.05682	0.890458							1.05682		1.49969	0.450976							1.49969
tr|E1BMD5|E1BMD5_BOVIN	AVEN	Uncharacterized protein OS=Bos taurus GN=AVEN PE=4 SV=1			1.1272	0.410034	0.972747	0.937658			1.04997	0.321243			1.07647	0.569299	0.83946	0.542244	0.77983	0.172163	0.898585	0.123466			0.946237	0.744749	0.816582	0.474955	0.870964	0.629153	0.877928	0.305935
tr|F1N0M7|F1N0M7_BOVIN	B4GALNT3	Beta-1,4-N-acetylgalactosaminyltransferase OS=Bos taurus GN=B4GALNT3 PE=3 SV=2	1.01859	0.946039			1.01859	0.954327	2.31206	0.267838	1.44975	0.321026	0.903649	0.838922			1.03753	0.921274			0.970589	0.510858	1.8197	0.344198			0.887156	0.826582	1.01859	0.962218	1.24182	0.344597
tr|Q3MHZ0|Q3MHZ0_BOVIN	FLOT1	FLOT1 protein (Fragment) OS=Bos taurus GN=FLOT1 PE=2 SV=1	1.28233	0.456827	0.963829	0.780359	0.946237	0.5103	1.2942	0.857612	1.12165	0.320775	0.559758	0.287934	1.05682	0.876488	0.990832	0.942339	0.794328	0.693271	0.850434	0.329773	0.801678	0.743217	1.02802	0.911924	1.33045	0.607347	1.07647	0.88366	1.05915	0.476786
tr|F1N1T8|F1N1T8_BOVIN	COG5	Conserved oligomeric Golgi complex subunit 5 OS=Bos taurus GN=COG5 PE=4 SV=2	0.597035	0.416121					0.946237	0.921613	0.771636	0.320675	1.95885	0.333342							1.95885		2.1677	0.293706							2.1677
sp|Q32KW2|UBXN1_BOVIN	UBXN1	UBX domain-containing protein 1 OS=Bos taurus GN=UBXN1 PE=2 SV=1	1.18032	0.752333	1.34276	0.63752	0.847227	0.533805	0.737904	0.60877	1.02705	0.320618	1.11686	0.801646	0.879022	0.948287	0.946237	0.851558	1.20226	0.788398	1.0361	0.5485	0.465586	0.313498	1.72187	0.468676	0.954993	0.923803	1.05682	0.813438	1.04982	0.268391
sp|Q28105|EPCR_BOVIN	PROCR	Endothelial protein C receptor OS=Bos taurus GN=PROCR PE=2 SV=1			0.990832	0.930779	1.65959	0.411657			1.32521	0.320476			1.58489	0.406181	1.1695	0.721753	0.963829	0.873177	1.23941	0.331692			1.31826	0.657186	1.61436	0.442826	1.11686	0.813793	1.34983	0.31719
sp|Q0VC82|SPS1_BOVIN	SEPHS1	Selenide, water dikinase 1 OS=Bos taurus GN=SEPHS1 PE=2 SV=1	0.847227	0.592938			1.67494	0.408136	0.981748	0.994276	1.16797	0.320108	0.912011	0.794511			1.10662	0.831516			1.00932	0.462591	1	0.958023			2.03236	0.316939	0.717794	0.564897	1.25005	0.262104
tr|E1BM81|E1BM81_BOVIN	MFSD6	Uncharacterized protein OS=Bos taurus GN=MFSD6 PE=4 SV=2	0.586138	0.408169			0.794328	0.677089	1.07647	0.868826	0.818977	0.319724	1.09648	0.837397			0.613762	0.433393			0.85512	0.308471	0.625173	0.450359			0.501187	0.331367	0.855067	0.769197	0.660476	0.204474
tr|Q2KI16|Q2KI16_BOVIN	CUGBP2	CUG triplet repeat, RNA binding protein 2 OS=Bos taurus GN=CUGBP2 PE=2 SV=1	1.90546	0.531602					0.648634	0.718195	1.27705	0.319673	1.07647	0.903039							1.07647		0.251189	0.274259							0.251189
sp|Q0IID9|GLPK_BOVIN	GK	Glycerol kinase OS=Bos taurus GN=GK PE=2 SV=1	0.758578	0.538987			1.1272	0.71229	1.18032	0.625213	1.02203	0.319658	1.07647	0.838601			0.325087	0.13536			0.700776	0.129465	4.09261	0.0617188			0.772681	0.687412	0.751623	0.808589	1.8723	0.0913958
tr|G3X6L8|G3X6L8_BOVIN	NIPSNAP3A	Uncharacterized protein OS=Bos taurus GN=NIPSNAP3A PE=4 SV=1	0.816582	0.65948			1.14815	0.772382	0.704693	0.470213	0.88981	0.319261	0.946237	0.92666			0.92045	0.887988			0.933343	0.531006	0.711214	0.506754			1.48594	0.485945	0.831764	0.733095	1.00964	0.270303
sp|P61257|RL26_BOVIN	RPL26	60S ribosomal protein L26 OS=Bos taurus GN=RPL26 PE=2 SV=1	0.981748	0.973387	0.60256	0.424767	1.38038	0.56789	0.855067	0.6581	0.95494	0.319228	1.11686	0.717371	0.519996	0.346911	0.691831	0.625859	0.717794	0.558666	0.761621	0.236226	1.40605	0.404939	1.48594	0.485498	0.244343	0.0627722	1.10662	0.842197	1.06074	0.0657101
sp|P81127|SNAG_BOVIN	NAPG	Gamma-soluble NSF attachment protein OS=Bos taurus GN=NAPG PE=1 SV=3	0.963829	0.771083	1.28233	0.916403	0.591562	0.441883	0.870964	0.494492	0.927171	0.319103	0.887156	0.552543	1.15878	0.560019	1.18032	0.813806	1.75388	0.624256	1.24503	0.321999	0.946237	0.863783	0.469894	0.156543	0.440555	0.432443	1.44544	0.374303	0.825532	0.105514
tr|Q1JPE3|Q1JPE3_BOVIN	CARKL	Carbohydrate kinase-like OS=Bos taurus GN=CARKL PE=1 SV=1	0.794328	0.679125			2.22844	0.387819	0.912011	0.907188	1.31159	0.318815	0.879022	0.785742			0.912011	0.956793			0.895517	0.50212	1.11686	0.647553			2.12814	0.423661	1	0.998932	1.415	0.344804
tr|Q9GLC9|Q9GLC9_BOVIN	NPC1	Niemann-Pick type C1 disease protein OS=Bos taurus GN=NPC1 PE=2 SV=1	1.31826	0.599239					0.765597	0.633742	1.04193	0.318479	0.954993	0.94637							0.954993		1.1695	0.742466							1.1695
sp|P15103|GLNA_BOVIN	GLUL	Glutamine synthetase OS=Bos taurus GN=GLUL PE=2 SV=4	0.717794	0.508325	99.0832	1	0.912011	0.649075	1.40605	0.509379	25.5298	0.332937	1.48594	0.449731	99.0832	0.0139074	0.92045	0.673505	1.83654	0.123689	25.8315	0.00809396	1.20226	0.67827	0.691831	0.198161	0.954993	0.850061	1.03753	0.801794	0.971654	0.24291
tr|Q2T9M8|Q2T9M8_BOVIN	SNAP23	Synaptosomal-associated protein OS=Bos taurus GN=SNAP23 PE=2 SV=1	1.33045	0.590294	1.44544	0.508036	0.328095	0.540586	1.01859	0.947423	1.03065	0.318259	1.1272	0.795532	0.672977	0.504445	1.75388	0.0766686	0.887156	0.825421	1.1103	0.115637	2.03236	0.317329	1.48594	0.489121	0.77983	0.919442	1.10662	0.278607	1.35119	0.151428
tr|Q08E34|Q08E34_BOVIN	TOMM70A	Translocase of outer mitochondrial membrane 70 OS=Bos taurus GN=TOMM70A PE=2 SV=1	0.887156	0.883715	0.672977	0.410618	0.946237	0.779826	0.862979	0.542353	0.842337	0.318133	1.08643	0.648153	0.963829	0.952864	0.698232	0.280955	0.801678	0.637771	0.887541	0.268718	2.85759	0.00549611	0.83946	0.896778	0.369828	0.205022	0.912011	0.85003	1.24472	0.0116816
tr|E1B7B1|E1B7B1_BOVIN	SEC63	Uncharacterized protein OS=Bos taurus GN=SEC63 PE=4 SV=1	0.824138	0.433167			0.879022	0.810066	1.13763	0.678043	0.946929	0.318035	1.01859	0.979263			0.698232	0.534317			0.858412	0.396877	1.05682	0.772349			0.870964	0.802161	0.77983	0.649678	0.902537	0.42555
sp|Q02366|NDUA6_BOVIN	NDUFA6	NADH dehydrogenase [ubiquinone] 1 alpha subcomplex subunit 6 OS=Bos taurus GN=NDUFA6 PE=1 SV=2	0.787046	0.672321	0.928966	0.314471	0.981748	0.967337	1.15878	0.748726	0.964134	0.317775	0.963829	0.978963	0.903649	0.749399	1.08643	0.631813	0.731139	0.290411	0.921261	0.297588	1.69044	0.407952	1.38038	0.186834	0.954993	0.797151	1	0.969155	1.25645	0.190106
tr|B0JYN6|B0JYN6_BOVIN	AHSG	Alpha-2-HS-glycoprotein OS=Bos taurus GN=AHSG PE=2 SV=1	2.12814	0.105894	0.801678	0.897173	0.672977	0.444773	1.04713	0.976722	1.16248	0.154795	1.6293	0.125007	0.912011	0.707461	7.87046	0.00663663	1.80302	0.383445	3.0537	0.00431772	0.293765	0.00900138	0.49204	0.113829	0.794328	0.623985	1.36773	0.224657	0.736965	0.00306743
tr|Q2KI90|Q2KI90_BOVIN	SIAE	Sialic acid acetylesterase OS=Bos taurus GN=SIAE PE=2 SV=1	0.83946	0.742079					1.44544	0.510111	1.14245	0.31776	0.895365	0.845082							0.895365		0.636796	0.462021							0.636796
tr|F1MJ29|F1MJ29_BOVIN	IL18R1	Uncharacterized protein OS=Bos taurus GN=IL18R1 PE=4 SV=1	0.625173	0.44607					1.08643	0.84769	0.855799	0.317516	1.30617	0.605268							1.30617		2.42103	0.263804							2.42103
tr|F1MG10|F1MG10_BOVIN	COPS6	COP9 signalosome complex subunit 6 OS=Bos taurus GN=COPS6 PE=4 SV=2	1.40605	0.570911	1.83654	0.360535	0.765597	0.762009	1.14815	0.974346	1.28908	0.317454	0.83946	0.943994	1.18032	0.738084	0.862979	0.954633	0.855067	0.766545	0.934457	0.548283	0.534564	0.905266	0.937562	0.911678	1.14815	0.387502	1.34276	0.441459	0.990761	0.304942
sp|O02659|MBL2_BOVIN	MBL	Mannose-binding protein C OS=Bos taurus GN=MBL PE=2 SV=1			1.77011	0.377794	0.990832	0.998509			1.38047	0.316986			1.38038	0.555379	1.14815	0.723944	0.855067	0.774254	1.12787	0.370296			0.751623	0.606358	1.13763	0.745163	0.912011	0.822239	0.933754	0.407778
tr|Q2TBR4|Q2TBR4_BOVIN	CRELD1	Cysteine-rich with EGF-like domains 1 OS=Bos taurus GN=CRELD1 PE=2 SV=2	0.765597	0.624997					1.31826	0.602842	1.04193	0.316717	1.11686	0.817473							1.11686		1.48594	0.49182							1.48594
sp|Q58DU5|PSA3_BOVIN	PSMA3	Proteasome subunit alpha type-3 OS=Bos taurus GN=PSMA3 PE=1 SV=3	1.0666	0.565636			1.0666	0.83083	0.928966	0.501267	1.02072	0.316213	0.990832	0.926866			1.02802	0.91437			1.00942	0.540653	1.0666	0.476362			1.02802	0.922936	1.0666	0.785948	1.05374	0.392123
sp|Q3T003|RL18A_BOVIN	RPL18A	60S ribosomal protein L18a OS=Bos taurus GN=RPL18A PE=2 SV=1	0.751623	0.387861					1	0.968815	0.875811	0.316121	1.00925	0.858025							1.00925		2.29087	0.137941							2.29087
sp|P34955|A1AT_BOVIN	SERPINA1	Alpha-1-antiproteinase OS=Bos taurus GN=SERPINA1 PE=1 SV=1	4.05509	0.0374299	1.47231	0.210995	1.01859	0.312979	0.654636	0.526026	1.80016	0.0157638	1.24738	0.767198	2.33346	0.373898	8.31764	1.32309e-06	1.65959	0.000168408	3.38952	1.35222e-08	0.177011	7.95274e-06	0.487529	0.276972	1.39316	0.0733418	0.737904	0.885816	0.6989	1.11983e-05
sp|Q32LE9|CSRP2_BOVIN	CSRP2	Cysteine and glycine-rich protein 2 OS=Bos taurus GN=CSRP2 PE=2 SV=3	1.20226	0.497269	0.831764	0.768614	0.937562	0.933695	2.01372	0.424634	1.24633	0.316102	0.648634	0.577636	1.21339	0.701733	0.855067	0.757678	0.92045	0.863678	0.909385	0.414247	0.440555	0.435643	0.954993	0.930873	0.744732	0.515986	1.1272	0.730511	0.816869	0.317489
sp|Q56JY1|RL35A_BOVIN	RPL35A	60S ribosomal protein L35a OS=Bos taurus GN=RPL35A PE=3 SV=1	0.862979	0.843286	0.679204	0.394197	0.895365	0.777172	0.648634	0.586179	0.771545	0.315998	1.04713	0.924227	0.724436	0.465234	1.18032	0.768774	0.981748	0.990615	0.983408	0.455453	1.59956	0.493407	1.15878	0.681762	1.01859	0.974619	1	0.985809	1.19423	0.45283
tr|E1BM27|E1BM27_BOVIN	CLMN	Uncharacterized protein OS=Bos taurus GN=CLMN PE=1 SV=2	0.990832	0.967585	1.0666	0.837347	1.10662	0.529765	0.559758	0.461313	0.930952	0.360834	0.794328	0.190805	0.847227	0.623673	0.398107	0.22934	1.38038	0.184279	0.855012	0.0405547	3.34195	0.862184	1.04713	0.858833	0.444631	0.376458	0.469894	0.172553	1.3259	0.169269
tr|Q2KIS8|Q2KIS8_BOVIN	SNRPD3	Small nuclear ribonucleoprotein D3 polypeptide 18kDa OS=Bos taurus GN=SNRPD3 PE=2 SV=1	1.03753	0.818386			1.00925	0.371904	0.855067	0.772712	0.967283	0.315913	1.03753	0.893599			0.937562	0.973212			0.987545	0.549179	1.33045	0.602954			1.21339	0.372481	1.34276	0.947439	1.29554	0.29801
tr|Q5EA54|Q5EA54_BOVIN	SLC3A2	Solute carrier family 3 (Activators of dibasic and neutral amino acid transport), member 2 OS=Bos taurus GN=SLC3A2 PE=2 SV=1	1.10662	0.869738					1.2942	0.431162	1.20041	0.315666	0.990832	0.97967							0.990832		3.66438	0.0640667							3.66438
tr|F1MQI1|F1MQI1_BOVIN	TLN2	Uncharacterized protein OS=Bos taurus GN=TLN2 PE=4 SV=2	0.870964	0.798998			2.03236	0.316629	1.03753	0.927039	1.31362	0.315403	1.02802	0.934189			1.18032	0.727865			1.10417	0.471217	1.04713	0.90382			1.99526	0.324389	0.937562	0.905197	1.32665	0.338588
sp|Q2YDF6|RT35_BOVIN	MRPS35	28S ribosomal protein S35, mitochondrial OS=Bos taurus GN=MRPS35 PE=1 SV=1	0.704693	0.545389					0.801678	0.686269	0.753186	0.315244	0.954993	0.94093							0.954993		1.95885	0.331015							1.95885
tr|A6QPH7|A6QPH7_BOVIN	AKR7A2	AKR7A2 protein OS=Bos taurus GN=AKR7A2 PE=2 SV=1	0.972747	0.934044	0.887156	0.497108	1.41906	0.540172	1.07647	0.600851	1.08886	0.31522	0.954993	0.805078	1.19124	0.360799	0.461318	0.19951	0.895365	0.653068	0.875729	0.147076	0.963829	0.654258	0.954993	0.874247	1.65959	0.068635	1.21339	0.995661	1.19795	0.149912
sp|P67810|SC11A_BOVIN	SEC11A	Signal peptidase complex catalytic subunit SEC11A OS=Bos taurus GN=SEC11A PE=2 SV=1	0.903649	0.65274					0.887156	0.572799	0.895403	0.31501	1.11686	0.539004							1.11686		0.912011	0.611366							0.912011
sp|Q95KU9|NEMO_BOVIN	IKBKG	NF-kappa-B essential modulator OS=Bos taurus GN=IKBKG PE=1 SV=1	1.34276	0.470957	0.937562	0.677595			0.870964	0.731602	1.05043	0.314576	1.07647	0.804642	0.937562	0.725391			1.10662	0.551898	1.04022	0.377356	1.2942	0.42903	0.809096	0.280173					1.05165	0.135374
sp|Q8HXK9|ASC_BOVIN	PYCARD	Apoptosis-associated speck-like protein containing a CARD OS=Bos taurus GN=PYCARD PE=2 SV=1	0.954993	0.897379	1.83654	0.438264	0.672977	0.505144	0.711214	0.753279	1.04393	0.314108	0.937562	0.864573	0.862979	0.602985	0.704693	0.539928	1.47231	0.611623	0.994386	0.336938	0.855067	0.661873	0.794328	0.851229	0.559758	0.384232	1.05682	0.891843	0.816493	0.356437
tr|E1BFW1|E1BFW1_BOVIN	CCDC134	Uncharacterized protein OS=Bos taurus GN=CCDC134 PE=4 SV=1	0.47863	0.24796	1.03753	0.918588	1.14815	0.768066	1.09648	0.85522	0.940198	0.31407	0.855067	0.912889	0.990832	0.99205	0.83946	0.743978	1	0.980161	0.92134	0.605305	5.10505	0.0740336	1.02802	0.92846	1.07647	0.869723	1.04713	0.916777	2.06417	0.182486
tr|Q95M59|Q95M59_BOVIN	UBQLN1	Retina ubiquilin OS=Bos taurus GN=UBQLN1 PE=2 SV=1	1.34276	0.947747	1.92309	0.634222	0.758578	0.70721	0.519996	0.351603	1.13611	0.313907	1.28233	0.552954	1.09648	0.957277	1.59956	0.407136	0.291072	0.335262	1.06736	0.21327	0.847227	0.734944	1.36773	0.331445	1.04713	0.802711	0.685488	0.960633	0.986893	0.3517
sp|P35541|SAA_BOVIN	SAA1	Serum amyloid A protein OS=Bos taurus GN=SAA1 PE=1 SV=2	1.57036	0.767604					0.539511	0.484444	1.05494	0.313807	4.13048	0.193022							4.13048		0.744732	0.923008							0.744732
sp|Q3SWZ3|STX4_BOVIN	STX4	Syntaxin-4 OS=Bos taurus GN=STX4 PE=2 SV=1	0.879022	0.555792	0.625173	0.431246	1.05682	0.89852	1.7378	0.693078	1.0747	0.313692	0.711214	0.879316	0.744732	0.586956	0.912011	0.869668	1.24738	0.652429	0.903835	0.433333	0.625173	0.774111	1.07647	0.868272	1.03753	0.917518	1.10662	0.815226	0.961447	0.545234
tr|A0JN67|A0JN67_BOVIN	GLS	Glutaminase OS=Bos taurus GN=GLS PE=2 SV=1	1.31826	0.600609					1.2942	0.618738	1.30623	0.313664	1.11686	0.814358							1.11686		0.586138	0.406848							0.586138
sp|Q2NKR7|F162A_BOVIN	FAM162A	Protein FAM162A OS=Bos taurus GN=FAM162A PE=2 SV=1	0.711214	0.551485			1.1695	0.746327	1.36773	0.562975	1.08281	0.313204	0.937562	0.917302			0.855067	0.813531			0.896314	0.4998	1.61436	0.428283			0.954993	0.9652	1.03753	0.920856	1.20229	0.413122
sp|Q3SWY2|ILK_BOVIN	ILK	Integrin-linked protein kinase OS=Bos taurus GN=ILK PE=2 SV=1	1.08643	0.704074			1.25892	0.876752	1.45881	0.375092	1.26806	0.313071	0.928966	0.8171			0.679204	0.596468			0.804085	0.378326	1.13763	0.994932			1.35519	0.544632	0.954993	0.894924	1.14927	0.468695
tr|E1BE06|E1BE06_BOVIN	AFTPH	Uncharacterized protein OS=Bos taurus GN=AFTPH PE=4 SV=2			1.11686	0.816508	1.48594	0.453792			1.3014	0.313013			1.38038	0.556287	0.824138	0.681029	0.816582	0.71154	1.00703	0.341598			1.28233	0.632659	0.731139	0.523489	1.15878	0.736845	1.05742	0.322722
tr|E1B9N6|E1B9N6_BOVIN	EVPL	Uncharacterized protein OS=Bos taurus GN=EVPL PE=1 SV=1	1.25892	0.646707	0.990832	0.498537	1.52757	0.470648	1	0.978755	1.19433	0.312898	1.2942	0.614142	0.990832	0.211617	0.990832	0.995278	0.990832	0.478491	1.06667	0.19555	2.39883	0.266024	0.990832	0.274583	1.35519	0.574555	1.20226	0.704106	1.48678	0.126815
sp|Q32L96|PHIPL_BOVIN	PHYHIPL	Phytanoyl-CoA hydroxylase interacting protein-like OS=Bos taurus GN=PHYHIPL PE=2 SV=2	1.27057	0.64536			0.928966	0.367668	0.972747	0.971164	1.05743	0.312201	0.990832	0.997848			0.310456	0.469877			0.650644	0.368497	0.824138	0.710074			0.928966	0.634719	0.963829	0.854146	0.905644	0.415604
sp|A5PJR4|PURA1_BOVIN	ADSSL1	Adenylosuccinate synthetase isozyme 1 OS=Bos taurus GN=ADSSL1 PE=2 SV=1	1.0666	0.887652					1.65959	0.415289	1.36309	0.311886	1.10662	0.824906							1.10662		0.258226	0.179778							0.258226
tr|E1BDS6|E1BDS6_BOVIN	TP53BP1	Uncharacterized protein OS=Bos taurus GN=TP53BP1 PE=4 SV=1	1.14815	0.60244	0.831764	0.734121			0.879022	0.519993	0.95298	0.311838	0.981748	0.92164	1.88799	0.485248			0.990832	0.629048	1.28686	0.34994	0.559758	0.192791	0.195884	0.0537961					0.377821	0.0180333
sp|Q5EA40|BCAT2_BOVIN	BCAT2	Branched-chain-amino-acid aminotransferase, mitochondrial OS=Bos taurus GN=BCAT2 PE=2 SV=1	0.879022	0.643605			1.28233	0.569979	1.13763	0.626057	1.09966	0.311593	0.946237	0.873473			0.416869	0.155345			0.681553	0.148705	1.22462	0.406364			1.04713	0.983558	0.912011	0.989139	1.06125	0.421524
sp|A1A4P5|PFD2_BOVIN	PFDN2	Prefoldin subunit 2 OS=Bos taurus GN=PFDN2 PE=2 SV=1	0.954993	0.883669	1.28233	0.325701	1	0.591606	1.08643	0.863366	1.08094	0.311281	0.928966	0.92112	0.990832	0.97209	1.07647	0.753046	0.870964	0.714206	0.966807	0.535926	1.01859	0.978775	1.04713	0.796701	1.03753	0.853649	1.01859	0.943765	1.03046	0.594197
tr|Q28868|Q28868_BOVIN	ECE1	Endothelin converting enzyme OS=Bos taurus GN=ECE1 PE=2 SV=1	1.2942	0.616117					1.31826	0.596292	1.30623	0.311143	0.895365	0.837808							0.895365		0.444631	0.288245							0.444631
sp|P41563|IDH3A_BOVIN	IDH3A	Isocitrate dehydrogenase [NAD] subunit alpha, mitochondrial OS=Bos taurus GN=IDH3A PE=1 SV=1	0.870964	0.710815	1.05682	0.613811	0.77983	0.810688	0.862979	0.41409	0.892648	0.310701	0.862979	0.702373	1.23595	0.436268	1.41906	0.892038	0.92045	0.507821	1.10961	0.302311	0.524808	0.0863151	1.31826	0.339101	1.88799	0.274482	1.1272	0.739495	1.21456	0.045381
tr|Q32L21|Q32L21_BOVIN	NUP50	Nucleoporin 50kDa OS=Bos taurus GN=NUP50 PE=2 SV=1			1.31826	0.553722	1.03753	0.660406			1.17789	0.310124			0.92045	0.939633	2.22844	0.477896	2.22844	0.243699	1.79244	0.198374			0.737904	0.0544061	0.685488	0.311654	0.698232	0.836526	0.707208	0.0485833
sp|A7MBC2|PDXD1_BOVIN	PDXDC1	Pyridoxal-dependent decarboxylase domain-containing protein 1 OS=Bos taurus GN=PDXDC1 PE=2 SV=1	0.704693	0.857382	0.613762	0.497455	1.10662	0.936441	1.38038	0.364892	0.951366	0.309914	1.18032	0.320875	0.554626	0.519672	0.519996	0.138931	0.77983	0.562591	0.758693	0.0760703	3.80189	0.0594577	0.954993	0.741515	0.744732	0.663582	0.895365	0.749289	1.59925	0.105616
sp|P60984|GMFB_BOVIN	GMFB	Glia maturation factor beta OS=Bos taurus GN=GMFB PE=1 SV=2	0.946237	0.905875	1.6293	0.657833	0.139316	0.269257	1.09648	0.908122	0.952832	0.309887	1.04713	0.923531	1.03753	0.858383	1.00925	0.553644	1.09648	0.969476	1.0476	0.509476	1.10662	0.796082	0.496592	0.427265	0.316228	0.396707	0.895365	0.372931	0.703702	0.173747
sp|Q17Q89|PFD6_BOVIN	PFDN6	Prefoldin subunit 6 OS=Bos taurus GN=PFDN6 PE=2 SV=1	1.02802	0.866675	1.27057	0.629992	1.8197	0.365995	0.855067	0.727063	1.24334	0.309431	1.0666	0.877498	1.09648	0.764562	1.11686	0.805	0.809096	0.473556	1.02226	0.407339	1.14815	0.734043	0.92045	0.898545	1.51356	0.474768	0.92045	0.880639	1.12565	0.421685
sp|Q02368|NDUB7_BOVIN	NDUFB7	NADH dehydrogenase [ubiquinone] 1 beta subcomplex subunit 7 OS=Bos taurus GN=NDUFB7 PE=1 SV=2	1.21339	0.841439	0.731139	0.859825	0.469894	0.308728	0.809096	0.650209	0.80588	0.309367	1.11686	0.913799	1.27057	0.775904	0.461318	0.303241	0.299226	0.55386	0.786995	0.279267	1.39316	0.690611	4.2462	0.290066	0.505825	0.337334	0.912011	0.879518	1.7643	0.191112
sp|Q0II87|TFAM_BOVIN	TFAM	Transcription factor A, mitochondrial OS=Bos taurus GN=TFAM PE=2 SV=1	0.648634	0.476014	0.157036	0.553168	0.731139	0.746996	0.831764	0.738328	0.592143	0.309361	1	0.986198	0.937562	0.950428	0.47863	0.369371	3.83707	0.384149	1.56332	0.295749	2.10863	0.305938	0.691831	0.981545	0.428549	0.429945	0.77983	0.661942	1.00221	0.233923
tr|V6F7P3|V6F7P3_BOVIN	PAFAH1B2	Platelet-activating factor acetylhydrolase IB subunit beta OS=Bos taurus GN=PAFAH1B2 PE=4 SV=1	0.444631	0.433716	1.45881	0.49825	0.946237	0.782412	0.758578	0.857467	0.902065	0.309093	0.751623	0.718908	1.14815	0.8751	0.862979	0.819206	0.539511	0.683685	0.825567	0.470277	0.534564	0.536051	0.285759	0.134069	1.2942	0.604328	0.380189	0.713314	0.623677	0.130487
sp|Q0VCA5|SAMH1_BOVIN	SAMHD1	Deoxynucleoside triphosphate triphosphohydrolase SAMHD1 OS=Bos taurus GN=SAMHD1 PE=2 SV=1	0.744732	0.408507					1.09648	0.890628	0.920605	0.309014	0.928966	0.896906							0.928966		1.1695	0.655212							1.1695
tr|E1BGC1|E1BGC1_BOVIN	MCCC1	Uncharacterized protein OS=Bos taurus GN=MCCC1 PE=1 SV=1	0.824138	0.723682					1.45881	0.502379	1.14148	0.308855	0.887156	0.818353							0.887156		0.660694	0.490421							0.660694
sp|Q2KIZ3|MCEE_BOVIN	MCEE	Methylmalonyl-CoA epimerase, mitochondrial OS=Bos taurus GN=MCEE PE=2 SV=1			1.00925	0.916125	1.70608	0.396683			1.35767	0.308765			0.903649	0.803584	1.34276	0.581319	0.77983	0.523003	1.00875	0.322935			1.01859	0.840055	1.39316	0.547062	0.862979	0.779757	1.09158	0.399931
sp|Q2TBU3|GOSR1_BOVIN	GOSR1	Golgi SNAP receptor complex member 1 OS=Bos taurus GN=GOSR1 PE=2 SV=1	0.954993	0.94454	1.09648	0.447676	0.794328	0.472225	0.824138	0.722417	0.917484	0.308303	1.48594	0.488529	0.895365	0.553467	1.02802	0.98106	0.981748	0.934911	1.09777	0.401557	1.85353	0.354879	0.816582	0.203509	0.597035	0.280033	0.794328	0.687004	1.01537	0.079253
tr|Q2TBK1|Q2TBK1_BOVIN	CYP2J2	Cytochrome P450, family 2, subfamily J, polypeptide 2 OS=Bos taurus GN=CYP2J2 PE=2 SV=1	1.14815	0.41638					0.946237	0.870304	1.0472	0.308144	0.92045	0.7538							0.92045		0.847227	0.454403							0.847227
tr|A0A140T853|A0A140T853_BOVIN	IDI1	Isopentenyl-diphosphate Delta-isomerase 1 OS=Bos taurus GN=IDI1 PE=4 SV=1	1.01859	0.77396	1.36773	0.329976	1.02802	0.646362	0.946237	0.872961	1.09014	0.308141	0.887156	0.483204	1.04713	0.493045	0.672977	0.914369	0.981748	0.453608	0.897252	0.253011	1.21339	0.328457	0.60256	0.199048	0.847227	0.914164	0.316228	0.845446	0.744851	0.174162
sp|Q32LM0|SHLB1_BOVIN	SH3GLB1	Endophilin-B1 OS=Bos taurus GN=SH3GLB1 PE=2 SV=1	0.981748	0.982988	1.33045	0.480056	0.895365	0.53541	0.895365	0.570277	1.02573	0.308119	1.09648	0.426374	1.34276	0.613636	1.00925	0.611386	0.487529	0.191693	0.984006	0.129681	1.00925	0.524921	0.570164	0.14359	1.01859	0.818958	0.990832	0.930479	0.89721	0.187434
tr|F1MXS8|F1MXS8_BOVIN	COL3A1	Collagen alpha-1(III) chain OS=Bos taurus GN=COL3A1 PE=4 SV=2	1.08643	0.62039	0.831764	0.731318	1.10662	0.693708	1.03753	0.456688	1.01559	0.307742	1	0.9854	1.1695	0.741422	1.41906	0.377952	0.724436	0.570744	1.07825	0.32241	1.01859	0.475028	1.05682	0.890558	1.27057	0.518194	1.21339	0.593592	1.13984	0.292437
tr|F1MZD8|F1MZD8_BOVIN	PALMD	Palmdelphin OS=Bos taurus GN=PALMD PE=4 SV=1	0.92045	0.565782	1.10662	0.626369			0.92045	0.634055	0.982508	0.30766	0.946237	0.770378	1.05682	0.775094			0.928966	0.819919	0.97734	0.470972	0.772681	0.18529	1.1272	0.484567					0.949939	0.107667
tr|Q29RH9|Q29RH9_BOVIN	TMEM109	Transmembrane protein 109 OS=Bos taurus GN=TMEM109 PE=1 SV=1	1.40605	0.606694	1.21339	0.568376	0.331131	0.595684	0.698232	0.69812	0.9122	0.307376	1.75388	0.510928	1.77011	0.328865	1.04713	0.799411	0.887156	0.951411	1.36457	0.289718	0.591562	0.521849	0.704693	0.526707	0.260615	0.109481	1	0.934258	0.639217	0.123039
tr|F1MFC2|F1MFC2_BOVIN	DSG2	Uncharacterized protein OS=Bos taurus GN=DSG2 PE=4 SV=2	0.636796	0.341211	1.03753	0.815118	1.14815	0.698963	0.809096	0.735575	0.907893	0.306934	0.758578	0.440098	0.981748	0.916016	0.963829	0.943442	1.04713	0.773002	0.937821	0.434103	1.51356	0.507877	0.912011	0.810913	1.28233	0.555325	0.963829	0.961439	1.16793	0.379455
sp|O62654|DESM_BOVIN	DES	Desmin OS=Bos taurus GN=DES PE=2 SV=3	5.64937	7.97726e-11	1.45881	0.158087	1.15878	0.788274	0.21677	0.00984826	2.12093	3.92311e-11	6.19441	4.11048e-09	5.49541	5.51863e-05	7.94328	0.000317549	0.20893	0.00835128	4.96051	6.00034e-16	0.12942	0.000834816	1.25892	0.106503	5.24808	0.019574	14.9969	4.52845e-10	5.40832	4.71258e-13
tr|F1MM66|F1MM66_BOVIN	DLG4	Uncharacterized protein OS=Bos taurus GN=DLG4 PE=4 SV=2			1.10662	0.829959	0.758578	0.434043			0.932601	0.306858			1.18032	0.737552	1.27057	0.469411	0.816582	0.702351	1.08916	0.322058			1.38038	0.552755	1.08643	0.624372	1	0.870059	1.1556	0.362956
tr|Q3SZ81|Q3SZ81_BOVIN	PSMC3	PSMC3 protein (Fragment) OS=Bos taurus GN=PSMC3 PE=2 SV=1	0.570164	0.383283	1.52757	0.629606	1.1272	0.700214	1.0666	0.845256	1.07288	0.306748	0.49204	0.325632	1.90546	0.0884555	1.1695	0.634481	0.717794	0.727174	1.0712	0.0770262	1.45881	0.391385	1.1272	0.777244	1.45881	0.385339	1.1272	0.512081	1.29301	0.192191
sp|P52556|BLVRB_BOVIN	BLVRB	Flavin reductase (NADPH) OS=Bos taurus GN=BLVRB PE=1 SV=2	0.613762	0.284293	1.72187	0.000100448	0.270396	0.723869	1.31826	0.118432	0.981071	0.000119946	1.27057	0.507451	0.37325	0.545299	1.30617	0.798131	2.72898	0.0144163	1.41974	0.0296491	0.111686	0.000141465	1.6293	0.238244	0.510505	0.674126	0.990832	0.978736	0.81058	0.000714708
sp|Q3ZBV9|DHR11_BOVIN	DHRS11	Dehydrogenase/reductase SDR family member 11 OS=Bos taurus GN=DHRS11 PE=2 SV=1	1.7378	0.619919	0.816582	0.806781	0.946237	0.992309	0.895365	0.582218	1.099	0.430722	0.83946	0.59854	1.0666	0.650988	0.549541	0.100546	0.937562	0.848171	0.84829	0.1361	1.49969	0.738614	1.20226	0.766437	0.349945	0.323473	0.937562	0.854146	0.997364	0.321185
tr|F1MK08|F1MK08_BOVIN	TPP1	Tripeptidyl-peptidase 1 OS=Bos taurus GN=TPP1 PE=4 SV=2	0.717794	0.118899	1.18032	0.928703	0.405508	0.821447	0.346737	0.328397	0.66259	0.127429	0.564937	0.256928	1.03753	0.47456	1.27057	0.329917	0.685488	0.879374	0.889632	0.141286	0.353183	0.193659	1.87068	0.0785871	0.524808	0.636244	0.816582	0.388285	0.891314	0.0332521
sp|Q3ZBN0|ABRAL_BOVIN	ABRACL	Costars family protein ABRACL OS=Bos taurus GN=ABRACL PE=3 SV=1	0.772681	0.817368	1.83654	0.239001	0.887156	0.890558	0.660694	0.819866	1.03927	0.306537	0.972747	0.981478	1.05682	0.378149	1.61436	0.544987	0.765597	0.306467	1.10238	0.195722	0.515229	0.628792	0.672977	0.95459	1.57036	0.564839	0.704693	0.742554	0.865815	0.404372
tr|F1MVT7|F1MVT7_BOVIN	EPM2AIP1	Uncharacterized protein OS=Bos taurus GN=EPM2AIP1 PE=4 SV=2	0.642688	0.468165					1.14815	0.7672	0.895421	0.306219	0.672977	0.504799							0.672977		1.33045	0.585786							1.33045
sp|Q148I5|KTI12_BOVIN	KTI12	Protein KTI12 homolog OS=Bos taurus GN=KTI12 PE=2 SV=1	0.691831	0.530259					1.23595	0.674816	0.963889	0.305406	0.862979	0.787443							0.862979		1.05682	0.898158							1.05682
sp|Q3T0Y5|PSA2_BOVIN	PSMA2	Proteasome subunit alpha type-2 OS=Bos taurus GN=PSMA2 PE=1 SV=3	1.07647	0.305278	1.09648	0.877647	2.26987	0.655496	1.36773	0.804807	1.45263	0.30512	0.448745	0.647163	1.22462	0.616408	0.322107	0.126912	1.08643	0.850925	0.770474	0.158739	1.19124	0.834653	1.49969	0.533397	1.01859	0.993815	1.09648	0.57007	1.2015	0.404724
tr|F1MZ55|F1MZ55_BOVIN	OTOP2	Uncharacterized protein OS=Bos taurus GN=OTOP2 PE=4 SV=2	1.75388	0.502428					0.77983	0.710976	1.26686	0.305036	1.0666	0.878685							1.0666		0.322107	0.24856							0.322107
tr|F1MU05|F1MU05_BOVIN	MPP6	Uncharacterized protein OS=Bos taurus GN=MPP6 PE=4 SV=1	1.38038	0.380066					1.01859	0.939846	1.19949	0.305029	0.895365	0.768967							0.895365		1.58489	0.301806							1.58489
sp|Q3T102|EIF3E_BOVIN	EIF3E	Eukaryotic translation initiation factor 3 subunit E OS=Bos taurus GN=EIF3E PE=2 SV=1	0.356451	0.45001	1.30617	0.386894	1	0.94527	0.928966	0.857254	0.897897	0.304834	0.724436	0.430449	0.92045	0.985905	0.990832	0.941256	0.787046	0.711827	0.855691	0.427598	2.93765	0.281204	1.39316	0.433353	1.05682	0.860799	0.972747	0.898477	1.59009	0.246662
tr|Q3ZCE2|Q3ZCE2_BOVIN	ELAVL1	ELAV-like protein OS=Bos taurus GN=ELAVL1 PE=2 SV=1	0.946237	0.680499	0.744732	0.436045	0.92045	0.65255	0.928966	0.728425	0.885096	0.304791	1.03753	0.980561	0.903649	0.444987	1.13763	0.372005	1.27057	0.635223	1.08734	0.258827	1.55597	0.105405	0.685488	0.379251	0.92045	0.743354	0.903649	0.595291	1.01639	0.0923756
tr|C6K7D4|C6K7D4_BOVIN	Sirt3	Sirtuin 3 (Fragment) OS=Bos taurus GN=Sirt3 PE=2 SV=1	1.55597	0.424614					1.09648	0.840178	1.32622	0.304756	1.20226	0.676804							1.20226		1.19124	0.772751							1.19124
tr|F1MNU6|F1MNU6_BOVIN	BAIAP3	Uncharacterized protein OS=Bos taurus GN=BAIAP3 PE=4 SV=2			0.711214	0.47729	0.83946	0.746692			0.775337	0.304537			0.870964	0.761963	0.963829	0.951506	1.43219	0.447981	1.08899	0.379067			0.409261	0.173208	0.744732	0.598829	1.07647	0.869408	0.743486	0.175224
sp|Q9XT56|JAM1_BOVIN	F11R	Junctional adhesion molecule A OS=Bos taurus GN=F11R PE=2 SV=1	0.912011	0.67724					1.69044	0.52536	1.30123	0.304178	0.862979	0.798288							0.862979		2.07014	0.240615							2.07014
sp|Q17R06|RAB21_BOVIN	RAB21	Ras-related protein Rab-21 OS=Bos taurus GN=RAB21 PE=2 SV=1	1.21339	0.700354					1.45881	0.507424	1.3361	0.303924	0.912011	0.873809							0.912011		1.22462	0.683855							1.22462
tr|F1MHF7|F1MHF7_BOVIN	TXNDC17	Uncharacterized protein OS=Bos taurus GN=TXNDC17 PE=1 SV=1	0.92045	0.879017	0.30761	0.206291	0.981748	0.938042	0.887156	0.824058	0.774241	0.303825	0.92045	0.879695	1.20226	0.711151	3.19154	0.183548	0.946237	0.920519	1.56512	0.262267	1.05682	0.890293	0.963829	0.961886	4.40555	0.334392	0.316228	0.217947	1.68561	0.196475
sp|Q2NL31|MTNA_BOVIN	MRI1	Methylthioribose-1-phosphate isomerase OS=Bos taurus GN=MRI1 PE=2 SV=1	0.954993	0.89649	1.04713	0.450945	0.981748	0.577031	0.954993	0.60061	0.984716	0.303754	1.40605	0.349088	1.20226	0.22671	0.515229	0.316284	0.737904	0.330468	0.965361	0.0565743	1.0666	0.470348	1.57036	0.132799	0.772681	0.782546	1	0.856489	1.10241	0.156097
sp|A5PJU9|SEPT1_BOVIN	A5PJU9	Septin-1 OS=Bos taurus GN=SEPT1 PE=2 SV=1	0.787046	0.462326					1.02802	0.767073	0.907531	0.303477	1	0.98673							1		0.685488	0.238873							0.685488
sp|Q5E9R3|EHD1_BOVIN	EHD1	EH domain-containing protein 1 OS=Bos taurus GN=EHD1 PE=1 SV=1	1.03753	0.76039			0.946237	0.608232	1.04713	0.474193	1.0103	0.303331	0.963829	0.617193			0.928966	0.655519			0.946398	0.332889	0.928966	0.690176			1	0.990008	1.03753	0.790649	0.988831	0.494803
sp|Q56JZ9|GMFG_BOVIN	GMFG	Glia maturation factor gamma OS=Bos taurus GN=GMFG PE=2 SV=1	0.862979	0.71385	1.1272	0.559364			0.619441	0.548594	0.869873	0.303123	1.75388	0.641839	0.92045	0.771071			0.870964	0.563394	1.18176	0.348185	1.44544	0.819693	1.07647	0.998022					1.26095	0.529108
tr|Q3SZG5|Q3SZG5_BOVIN	TCP11L1	T-complex 11 (Mouse)-like 1 OS=Bos taurus GN=TCP11L1 PE=2 SV=1	0.879022	0.558577			0.428549	0.606895	1.11686	0.645835	0.808145	0.303028	0.816582	0.424247			0.691831	0.802451			0.754207	0.294804	0.794328	0.360256			0.10666	0.218659	1.52757	0.644161	0.809518	0.119654
tr|A6QLR2|A6QLR2_BOVIN	LARS	LARS protein OS=Bos taurus GN=LARS PE=2 SV=1	1.10662	0.535931					0.92045	0.658456	1.01354	0.302415	1.0666	0.634993							1.0666		0.954993	0.838104							0.954993
sp|Q3ZBW4|PCNA_BOVIN	PCNA	Proliferating cell nuclear antigen OS=Bos taurus GN=PCNA PE=2 SV=1	0.636796	0.37063	0.744732	0.596062	0.870964	0.803563	0.619441	0.781082	0.717983	0.302145	1.2942	0.643868	0.963829	0.954124	1.09648	0.840008	0.444631	0.289269	0.949784	0.313706	0.444631	0.970185	1.61436	0.432232	0.990832	0.998616	0.963829	0.958807	1.00341	0.497267
tr|A2T1U6|A2T1U6_BOVIN	AP-B	Aminopeptidase B OS=Bos taurus GN=AP-B PE=2 SV=1	0.831764	0.726246			1.47231	0.498376	1.2942	0.601297	1.19942	0.301973	0.954993	0.931383			0.981748	0.991062			0.96837	0.569148	1.11686	0.801675			0.946237	0.926956	0.903649	0.858917	0.988916	0.536543
tr|E1BEK9|E1BEK9_BOVIN	UPF1	Uncharacterized protein OS=Bos taurus GN=UPF1 PE=4 SV=2	0.724436	0.567858					1.2942	0.620073	1.00932	0.301946	0.954993	0.937334							0.954993		0.666807	0.496945							0.666807
sp|Q05B51|FDX2_BOVIN	FDX2	Ferredoxin-2, mitochondrial OS=Bos taurus GN=FDX2 PE=2 SV=1	0.847227	0.755842	1.11686	0.807859			1.85353	0.354931	1.27254	0.301233	0.666807	0.494561	1.39316	0.545542			0.855067	0.769394	0.971677	0.293706	0.698232	0.532448	1.21339	0.696277					0.955811	0.313136
sp|A1A4K8|U2AF1_BOVIN	U2AF1	Splicing factor U2AF 35 kDa subunit OS=Bos taurus GN=U2AF1 PE=2 SV=1	1.14815	0.820724	0.787046	0.417864	0.60256	0.418537	0.92045	0.955162	0.864552	0.300402	0.990832	0.976926	0.83946	0.540585	1.00925	0.968214	0.903649	0.728046	0.935799	0.481552	0.337287	0.389531	0.831764	0.526403	0.717794	0.55661	1.11686	0.806068	0.750927	0.243469
tr|A4IFU2|A4IFU2_BOVIN	RAP2B	RAP2B protein OS=Bos taurus GN=RAP2B PE=2 SV=1	1.52757	0.470129	1.24738	0.662388	0.870964	0.640698	0.801678	0.685346	1.1119	0.299994	1.18032	0.735688	1.00925	0.977262	1.02802	0.96111	0.630957	0.454296	0.962137	0.447023	0.672977	0.502207	1.69044	0.402623	1.05682	0.972523	1.10662	0.828835	1.13171	0.327883
tr|Q2KIX0|Q2KIX0_BOVIN	MT2A	Metallothionein OS=Bos taurus GN=MT2A PE=2 SV=1	1.13763	0.778879	0.049204	0.432046	1.7378	0.469052	0.912011	0.864677	0.959161	0.299704	1.59956	0.435641	0.42462	0.487474	1.1272	0.956182	1.2942	0.54812	1.11139	0.269531	1.20226	0.707745	0.114815	0.389222	2.33346	0.317646	1.03753	0.987112	1.17202	0.235279
tr|A6H7D7|A6H7D7_BOVIN	BZW2	BZW2 protein OS=Bos taurus GN=BZW2 PE=2 SV=1	0.903649	0.563704	0.824138	0.553665			0.92045	0.686769	0.882746	0.299288	0.903649	0.600566	1.00925	0.810661			0.394457	0.163228	0.76912	0.161384	1.23595	0.259756	1.15878	0.554115					1.19736	0.155618
sp|Q8MKF1|THTPA_BOVIN	THTPA	Thiamine-triphosphatase OS=Bos taurus GN=THTPA PE=1 SV=3	0.847227	0.486549	1.07647	0.666563	0.704693	0.729667	0.847227	0.57425	0.868903	0.299039	0.928966	0.593152	1.23595	0.354462	0.801678	0.650902	0.487529	0.258123	0.86353	0.141169	1.27057	0.211188	2.14783	0.111383	0.83946	0.938481	0.772681	0.617158	1.25764	0.078264
sp|Q0VCT3|TE2IP_BOVIN	TERF2IP	Telomeric repeat-binding factor 2-interacting protein 1 OS=Bos taurus GN=TERF2IP PE=2 SV=1	0.559758	0.380613	0.937562	0.90776			0.758578	0.618504	0.751966	0.298758	0.946237	0.928041	0.937562	0.903694			0.654636	0.483698	0.846145	0.427307	0.946237	0.932833	1.6293	0.422004					1.28777	0.326596
tr|F1MCE2|F1MCE2_BOVIN	TBCEL	Uncharacterized protein OS=Bos taurus GN=TBCEL PE=4 SV=1	0.772681	0.399161					1.03753	0.863928	0.905104	0.297512	1.02802	0.864743							1.02802		0.83946	0.577073							0.83946
tr|M4GW78|M4GW78_BLV	env	Envelope glycoprotein (Fragment) OS=Bovine leukemia virus GN=env PE=4 SV=1	0.711214	0.550554					1.28233	0.626026	0.996772	0.297399	0.580764	0.401232							0.580764		1.95885	0.332821							1.95885
sp|P82908|RT36_BOVIN	MRPS36	28S ribosomal protein S36, mitochondrial OS=Bos taurus GN=MRPS36 PE=1 SV=2	1.2942	0.617217	1.20226	0.261937	0.972747	0.867647	0.963829	0.95752	1.10826	0.297252	0.879022	0.811661	1.23595	0.29677	0.954993	0.907192	0.981748	0.924286	1.01293	0.364316	0.954993	0.947305	1.2942	0.183847	0.744732	0.945143	1.03753	0.755329	1.00786	0.285617
sp|Q2KJ32|SBP1_BOVIN	SELENBP1	Selenium-binding protein 1 OS=Bos taurus GN=SELENBP1 PE=1 SV=1	1.19124	0.701779	0.343558	0.0316323	0.47863	0.119237	0.895365	0.648177	0.727199	0.0192152	1.43219	0.407439	1.0666	0.384426	0.387258	0.00500747	0.608135	0.025849	0.873544	0.000664036	1.65959	0.134383	0.801678	0.930822	0.60256	0.973695	0.787046	0.632485	0.962718	0.220974
tr|Q2KHZ7|Q2KHZ7_BOVIN	VISA	Virus-induced signaling adapter OS=Bos taurus GN=VISA PE=2 SV=1	0.831764	0.547335	1.11686	0.58071	0.972747	0.708544	1.11686	0.594206	1.00956	0.296686	0.903649	0.693912	0.744732	0.949727	1.01859	0.990131	0.946237	0.512613	0.903302	0.459728	0.630957	0.273302	1.6293	0.238695	1.21339	0.930981	0.981748	0.995179	1.11385	0.192941
tr|F1MV74|F1MV74_BOVIN	SCP2	Non-specific lipid-transfer protein OS=Bos taurus GN=SCP2 PE=3 SV=1	0.698232	0.51606	1.41906	0.647313	1.03753	0.991327	0.529663	0.404089	0.92112	0.296683	0.981748	0.725678	0.666807	0.278482	2.18776	0.129388	0.291072	0.920288	1.03185	0.111874	3.16228	0.127992	0.337287	0.0909536	1.25892	0.972403	0.816582	0.58728	1.39377	0.0489317
tr|F1N1R8|F1N1R8_BOVIN	EML4	Uncharacterized protein OS=Bos taurus GN=EML4 PE=4 SV=2			1.25892	0.652985	0.831764	0.525928			1.04534	0.296639			1.14815	0.771725	1.22462	0.602863	1.67494	0.409553	1.34924	0.279171			0.711214	0.551543	0.801678	0.524249	1.18032	0.72262	0.897738	0.294835
tr|E1BJZ4|E1BJZ4_BOVIN	GCC1	Uncharacterized protein OS=Bos taurus GN=GCC1 PE=4 SV=1	0.559758	0.381997	0.765597	0.633519	0.794328	0.670283	0.887156	0.82448	0.75171	0.296595	1.00925	0.975359	0.963829	0.96198	1.21339	0.692975	0.946237	0.925106	1.03318	0.584559	0.376704	0.245337	0.758578	0.615916	0.895365	0.841336	1	0.978236	0.757662	0.285657
sp|Q0VCM0|S10AG_BOVIN	S100A16	Protein S100-A16 OS=Bos taurus GN=S100A16 PE=3 SV=1	0.737904	0.620784	1.09648	0.666692	0.887156	0.489214	0.432514	0.659487	0.788513	0.296354	0.717794	0.382976	1.09648	0.722331	2.65461	0.325253	1.2942	0.0224046	1.44077	0.0215393	0.0990832	0.189497	1.01859	0.946798	2.37684	0.63346	0.870964	0.939957	1.09137	0.263748
tr|G1K208|G1K208_BOVIN	ACSF2	Acyl-CoA synthetase family member 2, mitochondrial OS=Bos taurus GN=ACSF2 PE=4 SV=2	1.1272	0.497587					0.928966	0.68918	1.02808	0.296335	0.972747	0.910254							0.972747		0.972747	0.935453							0.972747
tr|F1MW55|F1MW55_BOVIN	CCDC91	Uncharacterized protein OS=Bos taurus GN=CCDC91 PE=4 SV=2	0.794328	0.367925	1.04713	0.780448	0.862979	0.701302	1.02802	0.662923	0.933113	0.296318	0.870964	0.547289	1.08643	0.770253	1.18032	0.616723	0.946237	0.922933	1.02099	0.395415	0.963829	0.889	0.765597	0.705058	0.92045	0.822986	0.928966	0.850272	0.89471	0.51591
sp|Q0VC36|1433S_BOVIN	SFN	14-3-3 protein sigma OS=Bos taurus GN=SFN PE=2 SV=1	1.61436	0.277245	1.22462	0.743435	3.16228	0.113629	2.63027	0.0382983	2.15788	0.0120555	0.597035	0.128498	0.353183	0.0386279	1.22462	0.663299	2.77971	0.117332	1.23864	0.00648072	0.114815	0.00475453	3.19154	0.0835099	8.55067	0.0319467	0.534564	0.0239641	3.0979	2.11535e-05
sp|Q5E964|PSD13_BOVIN	PSMD13	26S proteasome non-ATPase regulatory subunit 13 OS=Bos taurus GN=PSMD13 PE=2 SV=1	0.758578	0.733228	0.981748	0.957333	1.49969	0.220506	0.654636	0.861688	0.973662	0.296179	0.660694	0.157035	0.981748	0.932656	0.698232	0.614929	1.15878	0.676768	0.874863	0.193862	0.731139	0.174791	0.887156	0.343373	1.13763	0.623422	1.11686	0.431834	0.968196	0.0872436
tr|F1MIC5|F1MIC5_BOVIN	COMMD9	COMM domain-containing protein 9 OS=Bos taurus GN=COMMD9 PE=4 SV=1	1.20226	0.678475	1.21339	0.783063	2.26987	0.325945	0.895365	0.769217	1.39522	0.295986	0.954993	0.96115	0.903649	0.800375	1.22462	0.701057	0.724436	0.569995	0.951924	0.442867	0.772681	0.730235	1	0.906828	1.70608	0.441458	0.698232	0.631774	1.04425	0.348803
tr|Q2KJJ4|Q2KJJ4_BOVIN	GIMAP7	GTPase, IMAP family member 7 OS=Bos taurus GN=GIMAP7 PE=2 SV=1	0.731139	0.895644	0.501187	0.330399	0.972747	0.951123	0.77983	0.472828	0.746226	0.295842	1.34276	0.520077	0.824138	0.72549	1.10662	0.815177	0.660694	0.488215	0.983555	0.31465	0.816582	0.597607	0.691831	0.529835	0.879022	0.940807	0.928966	0.787194	0.829101	0.391177
tr|Q2KHZ0|Q2KHZ0_BOVIN	TRIOBP	TRIO and F-actin binding protein OS=Bos taurus GN=TRIOBP PE=2 SV=1	0.937562	0.651714	0.990832	0.999435	3.10456	0.209519	0.990832	0.972446	1.50595	0.295417	1	0.938012	0.862979	0.744071	0.990832	0.995558	1	0.905325	0.963453	0.59449	0.887156	0.393076	1.48594	0.434495	2.99226	0.216737	0.912011	0.872663	1.56934	0.133812
sp|Q0V8S0|HGS_BOVIN	HGS	Hepatocyte growth factor-regulated tyrosine kinase substrate OS=Bos taurus GN=HGS PE=2 SV=1	0.946237	0.927649	0.816582	0.209338	1.02802	0.761492	1.03753	0.89452	0.957091	0.294922	0.937562	0.836886	1.03753	0.578246	1.09648	0.41614	1.00925	0.658307	1.02021	0.295258	1.01859	0.927908	1.09648	0.931124	1.13763	0.339255	0.937562	0.515319	1.04756	0.315586
tr|A5PKC2|A5PKC2_BOVIN	SHBG	SHBG protein OS=Bos taurus GN=SHBG PE=2 SV=1	1.22462	0.679449					0.672977	0.500857	0.948796	0.294723	1.22462	0.68181							1.22462		0.685488	0.523115							0.685488
tr|G5E513|G5E513_BOVIN	G5E513	Uncharacterized protein OS=Bos taurus PE=1 SV=1	0.954993	0.944261	0.824138	0.940077	1.44544	0.597516	0.824138	0.763899	1.01218	0.499167	1.44544	0.667262	1.51356	0.145145	0.83946	0.605014	2.1677	0.328521	1.49154	0.0974075	0.057544	2.01103e-06	2.51189	0.0151791	0.49204	0.232035	2.24905	0.00683195	1.32763	1.05536e-08
tr|E1BA81|E1BA81_BOVIN	E1BA81	Uncharacterized protein OS=Bos taurus PE=1 SV=1	0.711214	0.556938	0.824138	0.940077	1.44544	0.597516	0.824138	0.763899	0.951232	0.394667	1.44544	0.667262	1.51356	0.145145	0.83946	0.605014	2.1677	0.328521	1.49154	0.0974075	0.057544	2.01103e-06	2.51189	0.0151791	0.49204	0.232035	2.24905	0.00683195	1.32763	1.05536e-08
tr|G5E604|G5E604_BOVIN	G5E604	Uncharacterized protein OS=Bos taurus PE=1 SV=1	0.666807	0.496622	0.824138	0.940077	1.44544	0.597516	0.824138	0.763899	0.940131	0.373818	1.44544	0.667262	1.51356	0.145145	0.83946	0.605014	2.1677	0.328521	1.49154	0.0974075	0.057544	2.01103e-06	2.51189	0.0151791	0.49204	0.232035	2.24905	0.00683195	1.32763	1.05536e-08
tr|G5E5T5|G5E5T5_BOVIN	G5E5T5	Uncharacterized protein OS=Bos taurus PE=1 SV=1	0.416869	0.181531	0.824138	0.940077	1.44544	0.597516	0.824138	0.763899	0.877646	0.222329	1.44544	0.667262	1.51356	0.145145	0.83946	0.605014	2.1677	0.328521	1.49154	0.0974075	0.057544	2.01103e-06	2.51189	0.0151791	0.49204	0.232035	2.24905	0.00683195	1.32763	1.05536e-08
tr|G3N0V0|G3N0V0_BOVIN	G3N0V0	Uncharacterized protein OS=Bos taurus PE=1 SV=1	2.93765	0.0238726	0.824138	0.940077	1.44544	0.597516	0.824138	0.763899	1.50784	0.0650907	1.44544	0.667262	1.51356	0.145145	0.83946	0.605014	2.1677	0.328521	1.49154	0.0974075	0.057544	2.01103e-06	2.51189	0.0151791	0.49204	0.232035	2.24905	0.00683195	1.32763	1.05536e-08
sp|A7MB80|GTF2I_BOVIN	GTF2I	General transcription factor II-I OS=Bos taurus GN=GTF2I PE=2 SV=1	0.824138	0.643389			1.72187	0.393997	1.07647	0.823389	1.20749	0.294653	1.0666	0.837543			0.903649	0.851605			0.985123	0.485764	1.70608	0.286429			1.65959	0.411018	0.855067	0.76946	1.40691	0.175739
tr|F1MJL8|F1MJL8_BOVIN	LRFN4	Uncharacterized protein OS=Bos taurus GN=LRFN4 PE=4 SV=2			0.717794	0.575925	1.33045	0.59045			1.02412	0.294567			0.824138	0.810927	1.58489	0.444426	1.0666	0.869081	1.15854	0.371555			0.666807	0.489822	2.24905	0.283737	1	0.991222	1.30529	0.229205
tr|Q0VCZ7|Q0VCZ7_BOVIN	LAD1	Ladinin-1 OS=Bos taurus GN=LAD1 PE=1 SV=1	1.58489	0.439876	0.928966	0.874018	0.625173	0.556031	0.758578	0.616209	0.974402	0.29429	1.11686	0.809729	1.08643	0.824998	0.855067	0.721411	1.51356	0.540423	1.14298	0.410769	1.10662	0.829135	1.31826	0.47184	0.413047	0.243645	1.01859	0.962998	0.96413	0.243172
sp|Q05204|LAMP1_BOVIN	LAMP1	Lysosome-associated membrane glycoprotein 1 OS=Bos taurus GN=LAMP1 PE=1 SV=2	0.895365	0.503148	0.981748	0.805443	1.15878	0.417878	0.954993	0.775196	0.997721	0.293771	0.963829	0.86579	1.0666	0.996853	1.05682	0.605718	0.946237	0.94543	1.00837	0.541537	1.03753	0.407345	1.07647	0.741189	1.1272	0.405138	0.912011	0.612444	1.0383	0.217591
sp|Q2KIS7|TETN_BOVIN	CLEC3B	Tetranectin OS=Bos taurus GN=CLEC3B PE=2 SV=1	1.48594	0.654692	1.04713	0.868014	0.383707	0.259648	0.937562	0.889512	0.963584	0.293739	0.879022	0.867724	1.04713	0.840297	2.03236	0.275506	0.461318	0.456915	1.10496	0.243166	0.554626	0.319066	0.591562	0.547881	1.03753	0.950252	1.34276	0.649054	0.88162	0.265038
tr|A6YT15|A6YT15_BOVIN	CCL28	C-C motif chemokine OS=Bos taurus GN=CCL28 PE=2 SV=1	0.954993	0.938525					0.534564	0.360454	0.744778	0.293482	1.80302	0.368748							1.80302		0.457088	0.297716							0.457088
sp|Q3Y5Z3|ADIPO_BOVIN	ADIPOQ	Adiponectin OS=Bos taurus GN=ADIPOQ PE=1 SV=1	1.95885	0.416151	0.83946	0.610367	0.608135	0.619655	0.824138	0.830935	1.05764	0.293202	1	0.982115	1.08643	0.775719	1.61436	0.213362	0.801678	0.550475	1.12562	0.239837	0.685488	0.524831	0.717794	0.366403	0.954993	0.955524	1.41906	0.348543	0.944333	0.199356
tr|Q3SZN8|Q3SZN8_BOVIN	RNH1	Ribonuclease/angiogenin inhibitor 1 OS=Bos taurus GN=RNH1 PE=1 SV=1	1.70608	0.751532	0.870964	0.32358	0.636796	0.205885	1.33045	0.0940493	1.13607	0.0387823	1.02802	0.62949	1.28233	0.491892	0.554626	0.0438944	0.387258	0.00215908	0.813058	0.000890549	1.55597	0.428979	0.711214	0.896218	0.648634	0.119572	1.67494	0.142202	1.14769	0.0483844
sp|Q2HJD0|FAF2_BOVIN	FAF2	FAS-associated factor 2 OS=Bos taurus GN=FAF2 PE=2 SV=1	1.15878	0.753371					1.57036	0.44808	1.36457	0.293035	0.717794	0.560551							0.717794		1.11686	0.815633							1.11686
tr|F1MDM6|F1MDM6_BOVIN	DCUN1D1	DCN1-like protein OS=Bos taurus GN=DCUN1D1 PE=4 SV=2	0.554626	0.37958					0.92045	0.88869	0.737538	0.292885	0.887156	0.826944							0.887156		1.23595	0.668088							1.23595
tr|G1K1R6|G1K1R6_BOVIN	GALK1	Galactokinase OS=Bos taurus GN=GALK1 PE=4 SV=2	0.895365	0.857643	1.21339	0.688891	1.38038	0.303636	1.07647	0.727491	1.1414	0.292881	0.801678	0.455084	1.18032	0.715635	1.15878	0.94378	0.887156	0.826487	1.00698	0.406066	0.704693	0.23361	1.30617	0.610033	1.40605	0.305336	0.990832	0.997473	1.10194	0.159436
tr|U3Q4C5|U3Q4C5_BOVIN	U3Q4C5	Erythrocyte membrane protein band 4.1-like 2 variant 2 OS=Bos taurus PE=2 SV=1	1.0666	0.369433	0.83946	0.478862	0.903649	0.746839	1.19124	0.813179	1.00024	0.264545	1.09648	0.547542	1.00925	0.766811	1.69044	0.387339	4.32514	0.144916	2.03033	0.110449	0.765597	0.90196	0.685488	0.854979	1.36773	0.499663	0.92045	0.806669	0.934816	0.445058
sp|Q3T0K2|TCPG_BOVIN	CCT3	T-complex protein 1 subunit gamma OS=Bos taurus GN=CCT3 PE=1 SV=1	0.954993	0.903353			1.18032	0.730098	0.787046	0.313194	0.97412	0.292852	0.824138	0.577188			0.879022	0.80786			0.85158	0.367114	3.01995	0.0338783			1.6293	0.425977	0.912011	0.873416	1.85375	0.0445487
tr|F1MC13|F1MC13_BOVIN	LAMA5	Uncharacterized protein OS=Bos taurus GN=LAMA5 PE=4 SV=2	1.31826	0.418263	0.49204	0.241507	1.28233	0.381853	1.72187	0.131223	1.20362	0.0407312	1	0.985153	0.376704	0.182253	0.717794	0.315926	1.05682	0.857359	0.787829	0.170352	0.0972747	0.00797708	1.94089	0.206664	1.1272	0.383215	0.765597	0.229997	0.982739	0.00309469
tr|Q2HJE7|Q2HJE7_BOVIN	RRM2	RRM2 protein (Fragment) OS=Bos taurus GN=RRM2 PE=2 SV=1	1.36773	0.351971					0.879022	0.957498	1.12338	0.292689	1.23595	0.726151							1.23595		0.591562	0.257662							0.591562
sp|A1A4I9|UFL1_BOVIN	UFL1	E3 UFM1-protein ligase 1 OS=Bos taurus GN=UFL1 PE=2 SV=1	0.636796	0.46426					0.824138	0.724372	0.730467	0.292247	1.09648	0.84579							1.09648		1.08643	0.848918							1.08643
tr|A5D987|A5D987_BOVIN	UBE2N	Ubiquitin-conjugating enzyme E2N-like OS=Bos taurus GN=UBE2N PE=2 SV=1	1.04713	0.921588	1.95885	0.429017	0.501187	0.486745	0.77983	0.673554	1.07175	0.291854	0.92045	0.87432	1.39316	0.543327	1.1695	0.4683	0.316228	0.357501	0.949833	0.224889	1.25892	0.661519	0.685488	0.976499	0.625173	0.446075	0.444631	0.519803	0.753554	0.314246
tr|E1BBC4|E1BBC4_BOVIN	OPA1	Uncharacterized protein OS=Bos taurus GN=OPA1 PE=3 SV=2	0.772681	0.658035					1.49969	0.509386	1.13618	0.291563	0.794328	0.632762							0.794328		0.758578	0.512896							0.758578
sp|Q2HJ97|PHB2_BOVIN	PHB2	Prohibitin-2 OS=Bos taurus GN=PHB2 PE=2 SV=1	1.1272	0.67194			1.48594	0.486173	1.13763	0.626765	1.25025	0.291335	0.870964	0.436797			1.08643	0.858695			0.978695	0.315712	0.654636	0.917116			1.36773	0.565828	0.937562	0.906283	0.986642	0.461428
sp|Q0VFX9|GGACT_BOVIN	GGACT	Gamma-glutamylaminecyclotransferase OS=Bos taurus GN=GGACT PE=2 SV=1	1.30617	0.611558	1.24738	0.427928	0.816582	0.838329	1.33045	0.586413	1.17515	0.290725	0.77983	0.655267	0.981748	0.902462	0.870964	0.527824	0.887156	0.626419	0.879924	0.358637	0.903649	0.85612	2.35505	0.157446	0.862979	0.483326	1.01859	0.918467	1.28507	0.191846
sp|Q0VCM4|PYGL_BOVIN	PYGL	Glycogen phosphorylase, liver form OS=Bos taurus GN=PYGL PE=2 SV=1	0.824138	0.767102			1.67494	0.407881	0.337287	0.35124	0.945456	0.19891	1	0.735774			1.1272	0.794106			1.0636	0.427062	0.809096	0.297709			1.61436	0.430162	0.912011	0.873926	1.11182	0.20122
sp|Q3MHX3|RBM4_BOVIN	RBM4	RNA-binding protein 4 OS=Bos taurus GN=RBM4 PE=2 SV=1	0.448745	0.363443	1.0666	0.784651	0.83946	0.837411	0.870964	0.535534	0.806441	0.28983	0.879022	0.979148	0.990832	0.65331	0.717794	0.794598	1.05682	0.885085	0.911117	0.521316	2.53513	0.134381	0.972747	0.876285	1.2942	0.452223	0.981748	0.654087	1.44596	0.13999
[truncated: 3,614 more rows]

## Sheet: Phosphoproteins
Phosphorylated proteins identified in the lactating bovine mammary tissue after exposure to heat stress (HT) or cooling (CL) conditions during the previous dry period
[truncated: 1,240 more rows]

[truncated: 2 more sheets: DEPs, DPPs]
