# Supplementary material for: Carry-over effects of dry period heat stress on the mammary gland proteome and phosphoproteome in the subsequent lactation of dairy cows
Source: Sci Rep. 2022 Apr 22;12:6637. doi: 10.1038/s41598-022-10461-z (PMC9033811; doi:10.1038/s41598-022-10461-z)
Supplement: Supplementary file 3 — Supplementary Table S2. [file 41598_2022_10461_MOESM3_ESM.xlsx]

## Sheet: 14 DIM proteins
Top 15 pathways and functions of differentially expressed proteins in the lactating bovine mammary tissue (14 DIM) after exposure to heat stress (HT) or cooling (CL) conditions during the previous dry period. Enrichment analysis was performed using Qiagen Ingenuity Pathway Analysis.
Notes. DIM = days in milk, Rep = biological replicate (n = 4 per treatment group)
Ingenuity Canonical Pathways	-log(p-value)	Proteins			Diseases or Functions Annotation	-log(p-value)	Proteins
Remodeling of Epithelial Adherens Junctions	5.67	TUBB2A,CTNNA1,ACTN1,CTNND1			Migration of smooth muscle cells	6.96257	BGN,CRIP2,F2,GNAQ,PARVA,POSTN,TXN,VAMP3
Epithelial Adherens Junction Signaling	5.15	MYL6,TUBB2A,CTNNA1,ACTN1,CTNND1			Degranulation of blood platelets	6.8729	A1BG,ACTN1,CD9,F2,ITIH4,PSAP,TF
Acute Phase Response Signaling	3.67	TF,ITIH4,CRP,F2,RBP4			Organization of cytoskeleton	5.43297	ACTN1,ANP32A,ARHGDIA,C1QBP,CANX,CD9,CDH13,CEP131,CTNND1,DCTN1,F2,FBF1,HSPB1,PARVA,PLS3,PLXNB2,RPL4,TF,TGM2
LXR/RXR Activation	3.3	TF,ITIH4,A1BG,RBP4			Degranulation of cells	5.25493	A1BG,ACTN1,ANXA3,CD9,F2,INPP5B,ITIH4,OSTF1,PFKL,PSAP,TF
FXR/RXR Activation	3.23	TF,ITIH4,A1BG,RBP4			Metabolism of reactive oxygen species	5.0716	ARHGDIA,CANX,CRP,DBI,F2,HSPB1,ITIH4,TF,TGM2,TXN,YWHAZ
Phagosome Maturation	2.97	TUBB2A,VAMP3,CANX			Formation of filaments	4.89279	CDH13,CTNND1,DCTN1,F2,GNAQ,HSPB1,INPP5B,POSTN,TPM2
RhoGDI Signaling	2.66	MYL6,GNAQ,ARHGDIA,CDH13			Apoptosis	4.50864	ACSL1,ANP32A,ANXA6,ARHGDIA,BGN,C1QBP,CANX,CD9,CRP,CTNNA1,CTNND1,DCTN1,F2,FNTA,GNAQ,HNRNPA1,HNRNPH1,HSPB1,ITIH4,PARVA,PSAP,RBP4,TF,TGM2,TXN,YWHAZ
Lipid Antigen Presentation by CD1	2.55	CANX,PSAP			Synthesis of reactive oxygen species	4.42946	ARHGDIA,CANX,CRP,DBI,F2,HSPB1,ITIH4,TF,TGM2,YWHAZ
Leukocyte Extravasation Signaling	2.4	MYL6,CTNNA1,ACTN1,CTNND1			Concentration of lipid	4.21042	ACSL1,ANXA6,ARHGDIA,CRP,DBI,F2,GNAQ,INPP5B,PLIN1,PSAP,RBP4,TGM2,VAMP3
14-3-3-mediated Signaling	2.04	TUBB2A,YWHAZ			Organization of cellular membrane	4.18642	CDH13,CTNNA1,CTNND1,TF,VAMP3,YWHAZ
p70S6K Signaling	2.03	YWHAZ,GNAQ,F2			Microtubule dynamics	4.02919	ANP32A,ARHGDIA,C1QBP,CANX,CD9,CDH13,CEP131,CTNND1,DCTN1,F2,FBF1,HSPB1,PARVA,PLXNB2,RPL4
Gα12/13 Signaling	2	MYL6,CDH13,F2			Interaction of protein	3.99568	CANX,CD9,F2,PFKL,TF,TGM2,YWHAZ
Phenylalanine Degradation I (Aerobic)	1.92	QDPR			Degranulation of phagocytes	3.90309	A1BG,ANXA3,CD9,F2,INPP5B,OSTF1,PFKL,PSAP
Acetate Conversion to Acetyl-CoA	1.92	ACSL1			Attachment of cells	3.88941	C1QBP,CDH13,CRP,POSTN,TGM2
Tight Junction Signaling	1.84	MYL6,CTNNA1,VAMP3			Release of 5-hydroxytryptamine	3.82681	CD9,F2,GNAQ

## Sheet: 42 DIM proteins
Top 15 pathways and functions of differentially expressed proteins in the lactating bovine mammary tissue (42 DIM) after exposure to heat stress (HT) or cooling (CL) conditions during the previous dry period. Enrichment analysis was performed using Qiagen Ingenuity Pathway Analysis.
Notes. DIM = days in milk, Rep = biological replicate (n = 4 per treatment group)
Ingenuity Canonical Pathways	-log(p-value)	Proteins			Diseases or Functions Annotation	-log (p-value)	Proteins
Prostanoid Biosynthesis	3.29	PTGDS,PTGES3			Formation of filaments	7.16494	CALD1,CDH13,FMOD,HSPB1,KNG1,KRT14,NUMA1,PTGDS,SERPINA3,TPM2,TPM4,TPR,,VTN
Asparagine Degradation I	2.11	ASRGL1			Growth of connective tissue	6.20482	AKAP12,CDH13,EMD,FBLN1,GP2,HINT1,HSPB1,KNG1,LGALS1,PAEP,PTGES3,S100A11,SAFB,TPR,VTN,YBX1
Threonine Degradation II	2.11	GCAT			Apoptosis	5.91364	AKAP12,ARHGDIB,B2M,CNN2,CYB5A,EMD,FBLN1,FMOD,GLO1,GP2,H2AFX,HINT1,HNRNPA1,HNRNPK,HSPB1,KNG1,KRT14,LGALS1,MDC1,MTCH2,Nes,NUMA1,PAEP,PTGDS,RANBP1,S100A11,SAFB,SERPINA3,SLC25A6,SRSF1,SUB1,TPR,VTN,YBX1
Methylglyoxal Degradation I	1.94	GLO1			Cell movement	5.80134	AKAP12,ARHGDIB,CALD1,CDH13,CNN2,CTSC,DCTN2,DDT,EMD,FMOD,HEBP1,HNRNPAB,HNRNPK,HSPB1,KNG1,LGALS1,MAPK8IP3,MTCH2,Nes,PAEP,PIGR,PTGDS,S100A11,SERPINA3,SRSF1,ST13,TCAF2,TPR,,UNK,VTN,YBX1
L-cysteine Degradation III	1.94	GOT2			Cell spreading of macrophages	5.72125	CNN2,DCTN2,VTN
4-hydroxyproline Degradation I	1.94	GOT2			Proliferation of connective tissue cells	5.27327	AKAP12,CDH13,EMD,FBLN1,HINT1,HSPB1,KNG1,LGALS1,PTGES3,S100A11,SAFB,TPR,VTN,YBX1
Glutamate Degradation II	1.94	GOT2			Folding of protein	5.1986	B2M,CCT6A,CCT7,HSPB1,MESD,ST13
Aspartate Biosynthesis	1.94	GOT2			Cell movement of myeloid cells	4.85387	CNN2,DCTN2,DDT,HEBP1,HSPB1,KNG1,LGALS1,PAEP,PIGR,PTGDS,SERPINA3,VTN,YBX1
L-cysteine Degradation I	1.82	GOT2			Nuclear export	4.82681	ALYREF,HNRNPA1,NUTF2,SRSF1,SRSF3,TPR
Eumelanin Biosynthesis	1.72	DDT			Splicing of RNA	4.48945	ALYREF,HNRNPA1,HNRNPF,HNRNPK,KHSRP,SRSF1,SRSF3,YBX1
Phagosome Maturation	1.71	B2M,CTSC			Cell spreading of blood cells	4.43771	CNN2,DCTN2,KNG1,LGALS1,VTN
Aspartate Degradation II	1.58	GOT2			Cell flattening of macrophages	4.35853	DCTN2,VTN
RhoGDI Signaling	1.49	MYL6,CDH13,ARHGDIB			Processing of mRNA	4.26761	ALYREF,HNRNPA1,HNRNPF,HNRNPK,SAFB,SRSF1,SRSF3,YBX1
Leucine Degradation I	1.47	IVD			Cell movement of phagocytes	4.12726	CNN2,DCTN2,DDT,HEBP1,HSPB1,LGALS1,PAEP,PIGR,PTGDS,SERPINA3,VTN,YBX1
Calcium Signaling	1.34	MYL6,TPM2,TPM4			Cell proliferation of fibroblasts	4.04144	EMD,HINT1,HSPB1,KNG1,PTGES3,SAFB,TPR,VTN,YBX1

## Sheet: 84 DIM proteins
Top 15 pathways and functions of differentially expressed proteins in the lactating bovine mammary tissue (84 DIM) after exposure to heat stress (HT) or cooling (CL) conditions during the previous dry period. Enrichment analysis was performed using Qiagen Ingenuity Pathway Analysis.
Notes. DIM = days in milk, Rep = biological replicate (n = 4 per treatment group)
Ingenuity Canonical Pathways	-log(p-value)	Proteins			Diseases or Functions Annotation	-log (p-value)	Proteins
EIF2 Signaling	10.3	RPL11,RPL3,RPLP2,EIF4E,RPS4X,RPL10A,RPS9,RPS2,RPS5,RPS17,EIF1AX,RPLP0,RPS24			Initiation of translation of protein	12.8239	EIF1AX,EIF4E,RPL10A,RPL11,RPL3,RPLP0,RPLP2,RPS17,RPS2,RPS24,RPS4X,RPS5,RPS9
Regulation of eIF4 and p70S6K Signaling	7.07	ITGB1,RPS9,RPS2,RPS17,RPS5,EIF1AX,EIF4E,RPS4X,RPS24			Nonsense-mediated mRNA decay	11.4237	RPL10A,RPL11,RPL3,RPLP0,RPLP2,RPS17,RPS2,RPS24,RPS4X,RPS5,RPS9
Branched-chain α-keto acid Dehydrogenase Complex	6.42	DLD,DBT,BCKDHB			Translation of protein	9.39794	EIF1AX,EIF4E,ILF3,ITGB1,RPL10A,RPL11,RPL3,RPLP0,RPLP2,RPS17,RPS2,RPS24,RPS4X,RPS5,RPS9,YBX1
mTOR Signaling	5.06	RHOA,RPS9,RPS2,RPS5,RPS17,RPS4X,EIF4E,RPS24			Expression of protein	8.98297	EIF1AX,EIF4E,ILF3,ITGB1,RPL10A,RPL11,RPL3,RPLP0,RPLP2,RPS17,RPS2,RPS24,RPS4X,RPS5,RPS9,TP53BP1,YBX1
Valine Degradation I	4.13	DLD,DBT,BCKDHB			Metabolism of protein	8.44977	ATP1B3,B4GALT1,CANX,CCT2,CCT3,CCT5,CSN3,CSTB,DLD,EIF1AX,EIF4E,ILF3,ITGB1,LGALS1,PDIA6,RPL10A,RPL11,RPL3,RPLP0,RPLP2,RPS17,RPS2,RPS24,RPS4X,RPS5,RPS9,TP53BP1,YBX1
Remodeling of Epithelial Adherens Junctions	3.53	TUBB2A,CTNNA1,ARPC3,TUBB			Synthesis of protein	7.97469	B4GALT1,EIF1AX,EIF4E,ILF3,ITGB1,RPL10A,RPL11,RPL3,RPLP0,RPLP2,RPS17,RPS2,RPS24,RPS4X,RPS5,RPS9,TP53BP1,YBX1
Caveolar-mediated Endocytosis Signaling	3.48	ITGB1,COPZ1,ARCN1,COPE			Folding of protein	5.89963	CANX,CCT2,CCT3,CCT5,DNAJA1,PDIA6,ST13
Acetyl-CoA Biosynthesis I (Pyruvate Dehydrogenase Complex)	3.36	DLD,DBT			Fatty acid metabolism	5.1945	ACACA,ACSF3,AEBP1,AKR1B1,ANXA6,B4GALT1,CANX,CD9,DLD,GOT2,HMGCL,MDH1,PRDX6,RHOA,SCP2
Aspartate Degradation II	3.36	MDH1,GOT2			Translation of mRNA	5.16622	EIF4E,ILF3,RPL10A,RPS17,RPS24,RPS4X,RPS5,RPS9
Epithelial Adherens Junction Signaling	3.14	RHOA,TUBB2A,CTNNA1,ARPC3	x		Expression of mRNA	4.9431	COPZ1,EIF4E,ILF3,RPL10A,RPS17,RPS24,RPS4X,RPS5,RPS9
Leucine Degradation I	3.13	HMGCL,IVD			Apoptosis	4.6925	ACACA,AKR1B1,ANXA6,ATP1B3,B4GALT1,CANX,CCT2,CD9,CLIC4,CNN2,COPZ1,CSTB,CTNNA1,DCPS,DNAJA1,EIF4E,HNRNPC,ILF3,ITGB1,ITIH4,KRT14,LGALS1,MDH1,NASP,PA2G4,PRDX6,RHOA,RPLP0,RPS24,SAFB,SCP2,SDF4,SLC25A5,TP53BP1,YBX1,YWHAZ
Phenylalanine Degradation IV (Mammalian, via Side Chain)	2.73	GOT2,ACSF3			Detachment of eosinophils	4.67572	ITGB1,RHOA
Sirtuin Signaling Pathway	2.63	NDUFA4,TIMM13,CYC1,TP53BP1,SLC25A5,GOT2			Degranulation of phagocytes	4.42366	B4GALT1,CCT2,CD9,CNN2,CSTB,DBNL,INPP5B,PA2G4,PRDX6,RAB18,RHOA,TUBB
PI3K/AKT Signaling	2.48	ITGB1,INPP5B,YWHAZ,EIF4E		x	Rearrangement of actin cytoskeleton	4.25885	CD9,ITGB1,PACSIN2,RHOA
Actin Nucleation by ARP-WASP Complex	2.34	ITGB1,RHOA,ARPC3			Diapedesis of phagocytes	4.19997	CNN2,RHOA

## Sheet: 14 DIM phosphoproteins
Top 15 pathways and functions of differentially expressed phosphoproteins in the lactating bovine mammary tissue (14 DIM) after exposure to heat stress (HT) or cooling (CL) conditions during the previous dry period. Enrichment analysis was performed using Qiagen Ingenuity Pathway Analysis.
Notes. DIM = days in milk, Rep = biological replicate (n = 4 per treatment group)
Ingenuity Canonical Pathways	-log(p-value)	Phosphoproteins			Diseases or Functions Annotation	-log p-value	Phosphoproteins
RhoGDI Signaling	2.94	ARHGDIA,ARPC5,CDH13,MYL6			Export of cholesterol	5.88941	ACSL1,ANXA6,APOA4,CANX,F2,S100A9
Regulation of Actin-based Motility by Rho	2.74	ARHGDIA,ARPC5,MYL6			Stabilization of mRNA	5.72584	ANP32A,CARHSP1,HSPB1,LARP1,PSMA4,YWHAZ
Gα12/13 Signaling	2.35	CDH13,F2,MYL6			Metabolism of reactive oxygen species	5.6216	APOA4,ARHGDIA,CANX,CRP,DBI,F2,HSPB1,SOD1,TXN,YWHAZ
Epithelial Adherens Junction Signaling	2.16	ARPC5,CTNNA1,MYL6			Accumulation of reactive oxygen species	5.20204	CISD2,HSPB1,S100A9,SOD1,TXN
Synaptogenesis Signaling Pathway	2.08	ARPC5,CDH13,EIF4EBP1,MARCKS			Fatty acid metabolism	4.99568	ACSL1,ANXA6,APOA4,CANX,DBI,EIF4EBP1,F2,S100A9,SOD1,STIM1,TXN
Tight Junction Signaling	2.04	CTNNA1,MYL6,SAFB			Removal of reactive oxygen species	4.89963	APOA4,SOD1,TXN
Acetate Conversion to Acetyl-CoA	1.99	ACSL1			Cell movement of smooth muscle cells	4.79048	BGN,CRIP2,F2,PARVA,,TXN
Acute Phase Response Signaling	1.97	CRP,F2			Migration of vascular smooth muscle cells	4.73755	BGN,CRIP2,F2,PARVA,TXN
Eumelanin Biosynthesis	1.9	DDT			Calcium response of blood platelets	4.7167	F2,STIM1
Remodeling of Epithelial Adherens Junctions	1.88	ARPC5,CTNNA1			Efflux of cholesterol	4.64207	ACSL1,APOA4,CANX,F2,S100A9
Clathrin-mediated Endocytosis Signaling	1.88	APOA4,ARPC5,F2			Damage of epithelial tissue	4.46092	ARHGDIA,CRP,F2,SOD1,TXN
ERK/MAPK Signaling	1.88	EIF4EBP1,HSPB1,YWHAZ			Metabolism of hydrogen peroxide	4.44733	APOA4,CANX,F2,SOD1,TXN
Thioredoxin Pathway	1.75	TXN			Degradation of hydrogen peroxide	4.4045	APOA4,SOD1,TXN
Actin Cytoskeleton Signaling	1.74	ARPC5,F2,MYL6			Migration of cells	4.23582	ARHGDIA,BGN,C1QBP,CDH13,COL17A1,CRIP2,CRP,CTNNA1,DDT,EIF4EBP1,F2,HSPB1,MARCKS,PARVA,S100A9,SOD1,STIM1,TPM2,TXN,YWHAZ
Superoxide Radicals Degradation	1.69	SOD1			Apoptosis	4.16494	ACSL1,ANP32A,ANXA6,ARHGDIA,BGN,C1QBP,CANX,CRP,CTNNA1,DDX17,EIF4EBP1,F2,HNRNPA1,HSPB1,KRT17,PARVA,S100A9,SAFB,SOD1,STIM1,TXN,YWHAZ

## Sheet: 42 DIM phosphoproteins
Top 15 pathways and functions of differentially expressed phosphoproteins in the lactating bovine mammary tissue (42 DIM) after exposure to heat stress (HT) or cooling (CL) conditions during the previous dry period. Enrichment analysis was performed using Qiagen Ingenuity Pathway Analysis.
Notes. DIM = days in milk, Rep = biological replicate (n = 4 per treatment group)
Ingenuity Canonical Pathways	-log(p-value)	Phosphoproteins			Diseases or Functions Annotation	-logpvalue	Phosphoproteins
LXR/RXR Activation	3.94	A1BG,ALB,APOA4,SERPINF1,VTN			Splicing of RNA	7.95468	ACIN1,ALYREF,HNRNPA1,HNRNPF,HNRNPK,HNRNPM,KHSRP,PPIG,SRSF1,SRSF3,TRA2B,YBX1
FXR/RXR Activation	3.86	A1BG,ALB,APOA4,SERPINF1,VTN			Processing of mRNA	7.76447	ACIN1,ALB,ALYREF,HNRNPA1,HNRNPF,HNRNPK,HNRNPM,SAFB,SRSF1,SRSF3,TRA2B,YBX1
Death Receptor Signaling	2.26	ACIN1,ARHGDIB,HSPB1			Processing of RNA	7.50446	ACIN1,ALB,ALYREF,HNRNPA1,HNRNPF,HNRNPK,HNRNPM,KHSRP,PPIG,SAFB,SRSF1,SRSF3,TRA2B,YBX1
Fatty Acid β-oxidation I	2.16	HSD17B10,IVD			Splicing of mRNA	6.61618	ACIN1,ALYREF,HNRNPA1,HNRNPF,HNRNPK,HNRNPM,SRSF1,SRSF3,TRA2B,YBX1
Asparagine Degradation I	2.11	ASRGL1			Cell proliferation of fibroblasts	6.31966	ALB,EMD,HINT1,HSPB1,LGALS3,PTGES3,S100A9,SAFB,SERPINF1,TGFB1I1,VTN,YBX1
Threonine Degradation II	2.11	GCAT			Growth of connective tissue	5.84466	AKAP12,ALB,CDH13,EMD,GP2,HINT1,HSPB1,LGALS1,LGALS3,PTGES3,S100A9,SAFB,SERPINF1,TGFB1I1,VTN,YBX1
Methylglyoxal Degradation I	1.93	GLO1			Proliferation of connective tissue cells	5.65758	AKAP12,ALB,CDH13,EMD,HINT1,HSPB1,LGALS1,LGALS3,PTGES3,S100A9,SAFB,SERPINF1,TGFB1I1,VTN,YBX1
Glutamate Degradation II	1.93	GOT2			Necrosis	5.64397	AKAP12,ALB,ARMC10,B2M,CBX3,CNN2,CYB5A,DCTN2,EIF5B,EMD,GLO1,GP2,HINT1,HNRNPA1,HNRNPK,HSD17B10,HSPB1,IMMT,KRT14,KRT18,LGALS1,LGALS3,Nes,PEA15,PGRMC1,PIGR,PSMA4,PSMA5,RRAD,S100A9,SERPINF1,SRSF1,TGFB1I1,VTN,YBX1
Aspartate Biosynthesis	1.93	GOT2			Cell spreading of macrophages	5.49349	CNN2,DCTN2,VTN
L-cysteine Degradation I	1.81	GOT2			Degranulation of neutrophils	5.38722	A1BG,B2M,BIN2,CNN2,CTSC,LGALS3,LRG1,PGRMC1,PIGR,PSMA5,S100A9
Eumelanin Biosynthesis	1.71	DDT			Apoptosis	5.18642	ACIN1,AKAP12,ALB,ARHGDIB,ARMC10,B2M,CBX3,CNN2,CYB5A,EMD,ERC1,GLO1,GP2,HINT1,HNRNPA1,HNRNPK,HSD17B10,HSPB1,IMMT,KRT14,KRT18,LGALS1,LGALS3,Nes,PEA15,RRAD,S100A9,SAFB,SERPINF1,SRSF1,SUB1,TGFB1I1,VTN,YBX1
Phagosome Maturation	1.67	B2M,CTSC,EEA1			Degranulation of phagocytes	5.09528	A1BG,ALB,B2M,BIN2,CNN2,CTSC,LGALS3,LRG1,PGRMC1,PIGR,PSMA5,S100A9
Protein Ubiquitination Pathway	1.65	B2M,HSPB1,PSMA4,PSMA5			Cell spreading of phagocytes	4.97881	ALB,CNN2,DCTN2,VTN
Aspartate Degradation II	1.57	GOT2			Cell spreading	4.70115	AKAP12,ALB,CNN2,DCTN2,LGALS1,LGALS3,MARCKS,TGFB1I1,VTN
Mitochondrial Dysfunction	1.53	CYB5A,HSD17B10,NDUFS1			Formation of intermediate filaments	4.59176	HSPB1,KRT14,KRT18

## Sheet: 84 DIM phosphoproteins
Top 15 pathways and functions of differentially expressed phosphoproteins in the lactating bovine mammary tissue (84 DIM) after exposure to heat stress (HT) or cooling (CL) conditions during the previous dry period. Enrichment analysis was performed using Qiagen Ingenuity Pathway Analysis.
Notes. DIM = days in milk, Rep = biological replicate (n = 4 per treatment group)
Ingenuity Canonical Pathways	-log(p-value)	Phosphoproteins			Diseases or Functions Annotation	-logpvalue	Phosphoproteins
Regulation of eIF4 and p70S6K Signaling	8.81	EIF3C,EIF4E,EIF4EBP1,EIF4G1,ITGB1,RPS17,RPS2,RPS24,RPS28,RPS5			Initiation of translation of protein	13.0496	EIF3C,EIF4E,EIF4EBP1,EIF4G1,EIF5B,HSPB1,RPL22,RPLP2,RPS17,RPS2,RPS24,RPS28,RPS5
EIF2 Signaling	8.45	EIF3C,EIF4E,EIF4G1,EIF5B,RPL22,RPLP2,RPS17,RPS2,RPS24,RPS28,RPS5			Translation of protein	10.4935	CAPRIN1,EIF3C,EIF4E,EIF4EBP1,EIF4G1,EIF5B,HSPB1,ILF3,ITGB1,RPL22,RPLP2,RPS17,RPS2,RPS24,RPS28,RPS5,YBX1
mTOR Signaling	7.59	EIF3C,EIF4E,EIF4EBP1,EIF4G1,RHOA,RPS17,RPS2,RPS24,RPS28,RPS5			Translation of mRNA	9.54668	CAPRIN1,EIF3C,EIF4E,EIF4EBP1,EIF4G1,EIF5B,HSPB1,ILF3,RPS17,RPS24,RPS28,RPS5
Branched-chain α-keto acid Dehydrogenase Complex	3.96	DBT,DLD			Synthesis of protein	8.20971	B4GALT1,CAPRIN1,EIF3C,EIF4E,EIF4EBP1,EIF4G1,EIF5B,HSPB1,ILF3,ITGB1,RPL22,RPLP2,RPS17,RPS2,RPS24,RPS28,RPS5,YBX1
Acetyl-CoA Biosynthesis I (Pyruvate Dehydrogenase Complex)	3.42	DBT,DLD			Nonsense-mediated mRNA decay	7.52871	EIF4G1,RPL22,RPLP2,RPS17,RPS2,RPS24,RPS28,RPS5
Aspartate Degradation II	3.42	GOT2,MDH1			Metabolism of protein	7.39147	ATP1B3,B4GALT1,CANX,CAPRIN1,CCT2,CCT5,DLD,EIF3C,EIF4E,EIF4EBP1,EIF4G1,EIF5B,HSPB1,ILF3,ITGB1,LGALS1,PDIA6,RAB7A,RPL22,RPLP2,RPS17,RPS2,RPS24,RPS28,RPS5,YBX1
Leucine Degradation I	3.19	HMGCL,IVD			Apoptosis	7.32606	ANXA6,ATP1B3,B4GALT1,CANX,CAPRIN1,CCT2,CD2AP,CNN2,COQ9,CTNNA1,DCPS,DNAJA1,EIF3C,EIF4E,EIF4EBP1,EIF4G1,HNRNPC,HNRNPH1,HSPB1,ILF3,ITGB1,KRT14,LGALS1,LRPAP1,MDH1,MTDH,NASP,PNP,PPP3R1,PRDX6,RHOA,RPS24,RRAD,SCP2,SRA1,SRSF2,TPD52,TPD52L1,YBX1,YWHAZ
ERK/MAPK Signaling	2.82	EIF4E,EIF4EBP1,HSPB1,ITGB1,YWHAZ			Folding of protein	7.02319	CANX,CCT2,CCT5,DNAJA1,HSPB1,PDIA6,RAB7A,ST13
Valine Degradation I	2.57	DBT,DLD			Necrosis	6.80967	ARCN1,ATP1B3,CAPRIN1,CCT2,CCT5,CD2AP,CNN2,COQ9,CTNNA1,EIF3C,EIF4E,EIF4EBP1,EIF5B,HNRNPC,HNRNPH1,HSPB1,ITGB1,KRT14,LGALS1,LRPAP1,MDH1,MTDH,NASP,PGRMC1,PNP,PPP3R1,PRDX6,RHOA,RPS17,RPS24,RPS28,RPS5,RRAD,SCP2,SRSF2,TPD52,YBX1,YWHAZ,ZYX
Remodeling of Epithelial Adherens Junctions	2.5	CTNNA1,RAB7A,ZYX			Catabolism of branched chain amino acids	5.82391	DBT,DLD,HMGCL,IVD
Caveolar-mediated Endocytosis Signaling	2.41	ARCN1,COPE,ITGB1			Initiation of translation of mRNA	5.32514	EIF3C,EIF4EBP1,EIF4G1,EIF5B,HSPB1
TCA Cycle II (Eukaryotic)	2.32	DLD,MDH1			Degranulation of neutrophils	4.97881	B4GALT1,CCT2,CNN2,DBNL,PGRMC1,PNP,PRDX6,RAB18,RAB7A,RHOA
PI3K/AKT Signaling	2.15	EIF4E,EIF4EBP1,ITGB1,YWHAZ			Cell spreading of smooth muscle cells	4.77728	ITGB1,RHOA
Fatty Acid β-oxidation I	2.08	IVD,SCP2			Detachment of eosinophils	4.73518	ITGB1,RHOA
Threonine Degradation II	2.06	GCAT			Degranulation of phagocytes	4.66154	B4GALT1,CCT2,CNN2,DBNL,PGRMC1,PNP,PPP3R1,PRDX6,RAB18,RAB7A,RHOA
