# Supplementary material for: Carry-over effects of dry period heat stress on the mammary gland proteome and phosphoproteome in the subsequent lactation of dairy cows
Source: Sci Rep. 2022 Apr 22;12:6637. doi: 10.1038/s41598-022-10461-z (PMC9033811; doi:10.1038/s41598-022-10461-z)
Supplement: Supplementary file 4 — Supplementary Table S3. [file 41598_2022_10461_MOESM4_ESM.xlsx]

## Sheet: Proteins
Validation of iTRAQ proteomics using a targeted analysis.
Red and green text indicates more or less abundant proteins, respectively, in HT compared to CL cows
Data form	Accession	Gene Abbrebiation	Description	AVE HT-2/CL-2	Pval HT-2/CL-2	AVE HT-6/CL-6	Pval HT-6/CL-6	AVE HT-12/CL-12	Pval HT-12/CL-12
iTRAQ	tr|Q3YJF8|Q3YJF8_BOVIN	BoLA	MHC class I antigen (Fragment) OS=Bos taurus GN=BoLA PE=3 SV=1	0.913576	0.270637	3.40606	0.000616415	2.90317	0.000104763
iTRAQ	tr|A0A140T8A9|A0A140T8A9_BOVIN	CSN3	Kappa-casein OS=Bos taurus GN=CSN3 PE=3 SV=1	1.65295	0.429085	2.62546	0.0228236	3.58684	0.0118466
iTRAQ	tr|A0A1K0FUD3|A0A1K0FUD3_BOVIN	GLNC1	Globin C1 OS=Bos taurus GN=GLNC1 PE=3 SV=1	1.2268	0.0294719	3.19074	0.000575232	2.77691	6.81844e-12
iTRAQ	tr|Q17QG8|Q17QG8_BOVIN	H2AFX	Histone H2A OS=Bos taurus GN=H2AFX PE=2 SV=1	0.526647	0.0972412	7.54701	0.018523	1.04891	0.223203
iTRAQ	sp|P09867|ROA1_BOVIN	HNRNPA1	Heterogeneous nuclear ribonucleoprotein A1 OS=Bos taurus GN=HNRNPA1 PE=1 SV=2	0.57953	0.00747915	1.86756	0.000558534	1.45602	0.0891128
iTRAQ	tr|A6H6Y0|A6H6Y0_BOVIN	HNRNPD	HNRNPD protein OS=Bos taurus GN=HNRNPD PE=1 SV=1	0.429608	0.000586765	0.924996	0.0160593	1.65525	0.00284182
iTRAQ	sp|P60661|MYL6_BOVIN	MYL6	Myosin light polypeptide 6 OS=Bos taurus GN=MYL6 PE=2 SV=2	2.23305	0.0240426	3.22713	0.00583024	1.11749	0.0476998
iTRAQ	sp|P01252|PTMA_BOVIN	PTMA	Prothymosin alpha OS=Bos taurus GN=PTMA PE=1 SV=2	0.587869	0.00283425	2.29184	0.00800009	0.602128	0.00361524
iTRAQ	tr|M5FJW2|M5FJW2_BOVIN	RPS2	40S ribosomal protein S2 OS=Bos taurus GN=RPS2 PE=3 SV=1	0.685521	0.00110905	1.12899	0.0567584	4.52209	0.000653375
iTRAQ	sp|P63103|1433Z_BOVIN	YWHAZ	14-3-3 protein zeta/delta OS=Bos taurus GN=YWHAZ PE=1 SV=1	3.02239	0.00171685	0.918592	0.0535158	1.50365	0.0149946
Targeted Analysis	tr|Q3YJF8|Q3YJF8_BOVIN	BoLA	MHC class I antigen (Fragment) OS=Bos taurus OX=9913 GN=BoLA PE=3 SV=1	0.943274	0.468744	2.14363	0.000800568	3.22423	0.000128765
Targeted Analysis	tr|A0A140T8A9|A0A140T8A9_BOVIN	CSN3	Kappa-casein OS=Bos taurus OX=9913 GN=CSN3 PE=3 SV=1	0.885328	0.858111	0.872549	0.959508	1.09797	0.0864663
Targeted Analysis	tr|A0A1K0FUD3|A0A1K0FUD3_BOVIN	GLNC1	Globin C1 OS=Bos taurus OX=9913 GN=GLNC1 PE=3 SV=1	1.2802	0.0204202	2.12226	0.000841653	1.86681	0.00164817
Targeted Analysis	tr|Q17QG8|Q17QG8_BOVIN	H2AFX	Histone H2A OS=Bos taurus OX=9913 GN=H2AFX PE=2 SV=1	0.405738	0.0150484	0.348837	0.0109067	1.25263	0.0245587
Targeted Analysis	sp|P09867|ROA1_BOVIN	HNRNPA1	Heterogeneous nuclear ribonucleoprotein A1 OS=Bos taurus OX=9913 GN=HNRNPA1 PE=1 SV=2	1.19601	0.0371143	1.70886	0.0027284	1.37709	0.0114569
Targeted Analysis	tr|A6H6Y0|A6H6Y0_BOVIN	HNRNPD	HNRNPD protein OS=Bos taurus OX=9913 GN=HNRNPD PE=1 SV=1	2.54795	0.000353331	0.678632	0.131244	0.987908	0.28012
Targeted Analysis	sp|P60661|MYL6_BOVIN	MYL6	Myosin light polypeptide 6 OS=Bos taurus OX=9913 GN=MYL6 PE=2 SV=2	1.93217	0.00136768	2.23616	0.000650488	2.24362	0.000640068
Targeted Analysis	sp|P01252|PTMA_BOVIN	PTMA	Prothymosin alpha OS=Bos taurus OX=9913 GN=PTMA PE=1 SV=2	0.819923	0.639352	1.60454	0.00400846	1.044	0.149619
Targeted Analysis	tr|M5FJW2|M5FJW2_BOVIN	RPS2	40S ribosomal protein S2 OS=Bos taurus OX=9913 GN=RPS2 PE=3 SV=1	0.261888	0.00704434	0.248687	0.00662471	0.614925	0.0702975
Targeted Analysis	sp|P63103|1433Z_BOVIN	YWHAZ	14-3-3 protein zeta/delta OS=Bos taurus OX=9913 GN=YWHAZ PE=1 SV=1	1.79884	0.00202693	1.09357	0.0902143	1.88604	0.0015583
