# Supplementary material for: Carry-over effects of dry period heat stress on the mammary gland proteome and phosphoproteome in the subsequent lactation of dairy cows
Source: Sci Rep. 2022 Apr 22;12:6637. doi: 10.1038/s41598-022-10461-z (PMC9033811; doi:10.1038/s41598-022-10461-z)
Supplement: Supplementary file 5 — Supplementary Table S4. [file 41598_2022_10461_MOESM5_ESM.xlsx]

## Sheet: Sheet1
Targeted Seqeunce	Charge	m/z [Da]
AAWGKVGGHAAEYGAEALER	3	681.67
AAWGKVGGHAAEYGAEALER	4	511.505
AGLQFPVGR	2	472.769
AGLQFPVGRVHR	3	446.259
AKLAEQAERYDDMAAcMK	3	700.989
AKLAEQAERYDDMAAcMK	4	525.993
ALGQNPTNAEVLK	2	677.868
ALGQNPTNAEVLKVLGNPK	3	655.036
ALGQNPTNAEVLKVLGNPKSDEMNVK	4	692.366
AVEHLDDLPGALSELSDLHAHK	3	789.731
AVEHLDDLPGALSELSDLHAHK	4	592.552
AVEHLDDLPGALSELSDLHAHK	5	474.243
AVEHLDDLPGALSELSDLHAHKLR	3	879.472
AVEHLDDLPGALSELSDLHAHKLR	4	659.848
AVEHLDDLPGALSELSDLHAHKLR	5	528.08
AVEHLDDLPGALSELSDLHAHKLRVDPVNFK	5	687.964
AVSREDSQRPGAHLTVK	4	463.501
DERFFSDKIAK	3	452.571
DIcNDVLSLLEK	2	709.863
DLKDYFSK	2	508.258
DQGTYEDYVEGLR	2	772.847
DSTLIMQLLR	2	595.334
DYIALNEDLR	2	611.309
EAFQLFDR	2	513.256
EAFQLFDRTGDGK	2	742.359
EAFQLFDRTGDGK	3	495.242
EDSQRPGAHLTVK	3	479.92
EDSQRPGAHLTVKK	4	392.216
EKIETELR	2	509.284
EYREKIETELR	3	489.259
FDSDAPNPR	2	509.733
FFSDKIAK	2	478.266
FGEVVDcTLK	2	584.288
FGEVVDcTLKLDPITGR	3	640.666
FLANVSTVLTSK	2	640.365
FLANVSTVLTSKYR	3	533.634
FLIPNASQAESK	2	652.845
GFAFVTFDDHDSVDK	2	850.382
GFAFVTFDDHDSVDK	3	567.259
GFAFVTFDDHDSVDKIVIQK	3	761.053
GFAFVTFDDHDSVDKIVIQK	4	571.041
GFcFITFKEEEPVKK	3	620.318
GFcFITFKEEEPVKK	4	465.491
GFGFVTYATVEEVDAAMNARPHKVDGR	4	735.112
GFGFVTYATVEEVDAAMNARPHKVDGR	5	588.29
GHGAKVAAALTK	3	375.225
GIVDQSQQAYQEAFEISK	2	1020.99
GIVDQSQQAYQEAFEISKK	3	723.695
HLQLAIR	2	425.766
HLQLAIRNDEELNK	3	564.971
HPHPHLSFMAIPPK	3	536.953
HPHPHLSFMAIPPK	4	402.967
HPHPHLSFMAIPPKK	4	434.99
HSEAATAQREEWK	3	514.914
HVLVTLGEK	2	498.297
IEVIEIMTDR	2	609.824
IFVGGIKEDTEEHHLR	4	470.746
IFVGGIKEDTEEHHLRDYFEQYGK	4	728.356
IFVGGLSPDTPEEK	2	744.88
ILYSQcGDVMR	2	671.315
KDLKDYFSK	3	381.874
KGIVDQSQQAYQEAFEISKK	4	575.049
KIFVGGIKEDTEEHHLR	4	502.77
KLFIGGLSFETTDESLR	3	638.338
KYHNVGLSKcEIK	3	525.951
KYHNVGLSKcEIK	4	394.713
LAEQAERYDDMAAcMK	3	634.61
LLSHSLLVTLASHLPSDFTPAVHASLDK	4	743.155
LLSHSLLVTLASHLPSDFTPAVHASLDK	5	594.728
LLSHSLLVTLASHLPSDFTPAVHASLDKFLANVSTVLTSK	4	1058.33
LLSHSLLVTLASHLPSDFTPAVHASLDKFLANVSTVLTSK	5	846.864
LRVDPVNFK	2	544.316
LRVDPVNFK	3	363.213
mcDFTEDQTAEFK	2	766.811
mcDFTEDQTAEFKEAFQLFDR	2	1270.05
mcDFTEDQTAEFKEAFQLFDRTGDGK	3	999.774
mDKNELVQK	2	573.794
mDKNELVQKAK	3	449.241
MFIGGLSWDTTK	2	678.337
MFIGGLSWDTTKK	3	495.259
MFLSFPTTK	2	536.278
MFLSFPTTKTYFPHFDLSHGSAQVK	4	722.36
MFLSFPTTKTYFPHFDLSHGSAQVK	5	578.092
mSDAAVDTSSEITTK	2	733.843
mSDAAVDTSSEITTKDLK	2	911.947
mSDAAVDTSSEITTKDLK	3	608.299
mSDAAVDTSSEITTKDLKEK	3	694.013
mSKSESPKEPEQLR	3	519.602
mVLSAADKGNVK	2	551.316
mVLSAADKGNVK	3	367.88
mVLSAADKGNVKAAWGK	3	538.969
mVLSAADKGNVKAAWGK	4	404.48
NGEDQTQDMELVETRPSGDGNFQK	3	899.066
NKDQGTYEDYVEGLR	2	893.914
NKDQGTYEDYVEGLR	3	596.277
NLLSVAYK	2	454.265
NQGGYGGSSSSSSYGSGR	2	847.85
NQGGYGGSSSSSSYGSGRRF	3	666.628
RYLENGKDALLR	3	483.272
ScQAQPTTMAR	2	625.782
SESPKEPEQLR	3	433.89
SHFEQWGTLTDcVVMR	3	655.97
SHFEQWGTLTDcVVMRDPNTK	4	631.045
SHFEQWGTLTDcVVMRDPNTKR	4	670.069
SPAQILQWQVLSNTVPAK	2	990.545
SPAQILQWQVLSNTVPAK	3	660.698
SPAQILQWQVLSNTVPAKScQAQPTTMAR	3	1071.21
SPYQEFTDHLVK	3	488.577
SRGFGFVLFK	3	386.553
SSGPYGGGGQYFAKPR	3	543.598
SSRAGLQFPVGR	3	425.571
SVTEQGAELSNEER	2	774.858
SVTEQGAELSNEERNLLSVAYK	2	1219.12
SVTEQGAELSNEERNLLSVAYK	3	813.075
SWTAADTAAQITK	2	682.345
SWTAADTAAQITKR	3	507.266
TAFDEAIAELDTLSEESYK	2	1066.5
TAFDEAIAELDTLSEESYKDSTLIMQLLR	3	1101.54
TGDGKILYSQcGDVMR	3	600.618
TYFPHFDLSHGSAQVK	2	917.446
TYFPHFDLSHGSAQVK	3	611.966
TYFPHFDLSHGSAQVK	4	459.227
TYFPHFDLSHGSAQVKGHGAK	3	762.046
TYFPHFDLSHGSAQVKGHGAK	4	571.79
TYFPHFDLSHGSAQVKGHGAK	5	457.63
TYFPHFDLSHGSAQVKGHGAKVAAALTK	5	588.512
VAAALTKAVEHLDDLPGALSELSDLHAHK	5	605.123
VDPVNFK	2	409.724
VFDKEGNGTVMGAEIR	2	861.927
VFDKEGNGTVMGAEIR	3	574.953
VGAGAPVYLAAVLEYLTAEILELAGNAAR	2	1458.3
VGAGAPVYLAAVLEYLTAEILELAGNAAR	3	972.532
VGAGAPVYLAAVLEYLTAEILELAGNAARDNK	3	1091.59
VGAGAPVYLAAVLEYLTAEILELAGNAARDNKK	4	850.965
VGGHAAEYGAEALER	2	765.367
VGGHAAEYGAEALER	3	510.581
VGGHAAEYGAEALERMFLSFPTTK	3	861.426
VGGHAAEYGAEALERMFLSFPTTK	4	646.32
VLDFEHFLPMLQTVAK	2	944.503
VLDFEHFLPMLQTVAK	3	630.005
VLGNPKSDEmNVK	2	723.866
VLGNPKSDEMNVK	3	477.581
VQHEGLQEPLTLK	3	497.945
VVSSIEQKTEGAEK	3	502.264
VVSSIEQKTEGAEKK	3	544.965
VVSSIEQKTEGAEKK	4	408.976
WVALVVPSGEEQK	2	721.388
YDDMAAcMK	2	552.712
YFYTGVSRPGLGEPR	3	566.958
YHTVNGHNcEVR	3	495.893
YIPIQYVLSR	2	626.356
YLAEVAAGDDK	2	576.283
YLAEVAAGDDKK	2	640.328
YLAEVAAGDDKK	3	427.223
YLENGKDALLR	3	431.238
YPSYGLNYYQQKPVALINNQFLPYPYYAKPAAVR	3	1337.36
YPSYGLNYYQQKPVALINNQFLPYPYYAKPAAVR	4	1003.26
